# Supplementary material for: Gene Expression by a Model Fungus in the Ascomycota Provides Insight Into the Decay of Fungal Necromass
Source: Environ Microbiol. 2024 Dec 8;26(12):e70006. doi: 10.1111/1462-2920.70006 (PMC11625536; doi:10.1111/1462-2920.70006)
Supplement: Supplementary file 1 — Table S1. List of differentially expressed genes (DEGs) with a cutoff threshold of log2 fold change ≥ 2 and ≤ −2; p (adjusted) < 0.05, across three treatments. [file EMI-26-e70006-s002.xlsx]

## Sheet: Low melanin necromass vs glucos
proteinID	baseMean	log2FoldChange	lfcSE	stat	pvalue	padj	Annotations
130024	94.1806	10.2744	1.21401	8.46325	2.60029e-17	1.12914e-16	GO:0004553 GO:0004568 GO:0005975 GO:0006032 GO:0008061 GO:0016998 CAZY:CBM18 CAZY:CBM50 CAZY:CBM50 CAZY:GH18 KOG:KOG2806 IPRF:ipr001002 IPRF:ipr001223 IPRF:ipr001579 IPRF:ipr002482 IPRF:ipr011583 IPRF:ipr017853 PFD:pf00704 PFD:pf01476
92851	220.878	9.84739	1.2694	7.75754	8.65908e-15	3.25135e-14	IPRF:ipr012312 PFD:pf01814
93336	51.6404	9.01646	1.21194	7.43969	1.00919e-13	3.56694e-13	IPRF:ipr010730 PFD:pf06985
45640	2180.8	8.91092	0.368308	24.1942	2.55944e-129	2.12456e-127	GO:0005524 TCDB:9.A.25.1.1 KOG:KOG0730 IPRF:ipr000641 IPRF:ipr003959 PFD:pf00004
139450	1179.72	8.5481	0.385941	22.1487	1.07304e-108	6.74055e-107	GO:0006810 GO:0006865 GO:0015171 GO:0016020 TCDB:2.A.3.10.13 KOG:KOG1286 IPRF:ipr002293 IPRF:ipr004841 PFD:pf00324
72410	2918.81	8.53783	0.257961	33.0974	3.24159e-240	8.61059e-238	GO:0006810 GO:0006865 GO:0015171 GO:0016020 TCDB:2.A.3.4.3 KOG:KOG1289 IPRF:ipr002293 IPRF:ipr004841 PFD:pf00324
124438	167696	8.4802	0.17232	49.2119	0	0	GO:0000272 GO:0008810 CAZY:GH12 IPRF:ipr002594 IPRF:ipr008985 PFD:pf01670
5086	1016.02	8.43432	0.431496	19.5467	4.40033e-85	1.77869e-83
122470	938231	8.41996	0.206778	40.7199	0	0	GO:0004553 GO:0005576 GO:0005975 GO:0030248 CAZY:CBM1 CAZY:GH6 IPRF:ipr000254 IPRF:ipr001524 IPRF:ipr016288 PFD:pf00734 PFD:pf01341
114133	55804.1	8.41821	0.16057	52.427	0	0	GO:0006066 GO:0016614 GO:0050660 KEGGEC:1.1.99.1 CAZY:AA3_3 KOG:KOG1238 IPRF:ipr000172 IPRF:ipr007867 IPRF:ipr012132 PFD:pf00732 PFD:pf05199
91667	1936.01	8.40053	0.346871	24.218	1.43668e-129	1.21426e-127	GO:0004650 GO:0005975 CAZY:GH28 IPRF:ipr000743 IPRF:ipr011050 PFD:pf00295
91584	300.372	8.39882	0.847978	9.90453	3.97826e-23	2.26352e-22	GO:0003824 GO:0008152 IPRF:ipr005834 PFD:pf00702
25940	111856	8.39401	0.200281	41.9111	0	0	GO:0004553 GO:0005576 GO:0005975 GO:0008810 GO:0030248 CAZY:CBM1 CAZY:GH45 IPRF:ipr000254 IPRF:ipr000334 IPRF:ipr007112 IPRF:ipr009009 PFD:pf00734 PFD:pf02015
23616	42013.7	8.38599	0.18564	45.1735	0	0	GO:0004553 GO:0005975 CAZY:GH10 IPRF:ipr001000 IPRF:ipr017853 PFD:pf00331
122377	7721.74	8.38437	0.244252	34.3268	3.12569e-258	9.08109e-256	GO:0004553 GO:0005576 GO:0005975 GO:0030248 CAZY:CBM1 CAZY:GH5_7 IPRF:ipr000254 IPRF:ipr001547 IPRF:ipr017853 PFD:pf00150 PFD:pf00734
122518	724547	8.3843	0.194058	43.205	0	0	CAZY:AA9 IPRF:ipr005103 IPRF:ipr008957 PFD:pf03443
121449	63930.3	8.36283	0.181897	45.9756	0	0	GO:0004553 GO:0005576 GO:0005975 GO:0030248 CAZY:CBM1 IPRF:ipr000254 PFD:pf00734
125125	1.16789e+06	8.35696	0.19933	41.9252	0	0	GO:0004553 GO:0005576 GO:0005975 GO:0030248 CAZY:CBM1 CAZY:GH7 KOG:KOG4562 IPRF:ipr000254 IPRF:ipr001722 IPRF:ipr008985 PFD:pf00734 PFD:pf00840
139631	4772.69	8.34896	0.22575	36.9831	2.13858e-299	8.64449e-297	GO:0003824 GO:0004553 GO:0005576 GO:0005975 GO:0008152 GO:0016787 GO:0030248 CAZY:CBM1 CAZY:CE5 IPRF:ipr000254 IPRF:ipr000675 IPRF:ipr008262 PFD:pf00734 PFD:pf01083
125575	34632.6	8.33283	0.219029	38.0445	0	0	GO:0004553 GO:0005576 GO:0005975 GO:0030248 CAZY:CBM1 CAZY:CE15 IPRF:ipr000254 PFD:pf00734
72489	328474	8.3306	0.189625	43.9319	0	0	GO:0004553 GO:0005576 GO:0005975 GO:0030248 CAZY:CBM1 CAZY:GH5_5 IPRF:ipr000254 IPRF:ipr001547 IPRF:ipr017853 PFD:pf00150 PFD:pf00734
91594	8297.33	8.25234	0.188788	43.7123	0	0	GO:0005215 GO:0005351 GO:0006810 GO:0008643 GO:0016020 TCDB:2.A.1.1.10 KEGGEC:5.3.1.4 KOG:KOG0254 IPRF:ipr003663 IPRF:ipr005828 IPRF:ipr005829 IPRF:ipr007114 IPRF:ipr016196 PFD:pf00083
5304	29652.7	8.24393	0.181792	45.3481	0	0	GO:0004553 GO:0005576 GO:0005975 GO:0030248 CAZY:CBM1 CAZY:GH7 IPRF:ipr000254 IPRF:ipr001722 IPRF:ipr008985 PFD:pf00734 PFD:pf00840
138500	243.944	8.2175	0.689324	11.9211	9.18951e-33	8.06751e-32
74171	84.1428	8.17007	1.19542	6.83445	8.23185e-12	2.58902e-11
118070	4451.94	8.13643	0.278087	29.2586	3.49248e-188	5.90356e-186	CAZY:GH62 IPRF:ipr005193 PFD:pf03664
136547	41031.9	8.13373	0.21852	37.2219	3.01455e-303	1.27392e-300	GO:0004553 GO:0005975 KEGGEC:3.2.1.21 CAZY:GH3 IPRF:ipr001764 IPRF:ipr002772 IPRF:ipr017853 PFD:pf00933 PFD:pf01915
124931	32094.1	8.12025	0.149203	54.4241	0	0	GO:0004553 GO:0005975 CAZY:GH11 IPRF:ipr001137 IPRF:ipr008985 PFD:pf00457
139633	106878	8.10797	0.207698	39.0373	0	0	GO:0004553 GO:0005576 GO:0005975 GO:0030248 CAZY:AA9 CAZY:CBM1 KOG:KOG4157 IPRF:ipr000254 IPRF:ipr005103 PFD:pf00734 PFD:pf03443
115868	2187.8	8.09486	0.252301	32.0842	7.33429e-226	1.70467e-223	GO:0006066 GO:0016614 GO:0050660 KEGGEC:1.1.99.1 CAZY:AA3_3 KOG:KOG1238 IPRF:ipr000172 IPRF:ipr007867 IPRF:ipr012132 PFD:pf00732 PFD:pf05199
53873	54.7152	8.06283	1.20867	6.67081	2.54394e-11	7.80562e-11
123303	2352.78	8.05757	0.306762	26.2665	4.63412e-152	5.12897e-150
8591	81.7872	8.04533	1.07281	7.49934	6.41404e-14	2.30415e-13	GO:0003779 GO:0007010 CAZY:CBM66 CAZY:CBM66 IPRF:ipr008985 IPRF:ipr013992
86271	3378.71	7.99005	0.218647	36.5431	2.29113e-292	8.52027e-290	GO:0006810 GO:0006865 GO:0015171 GO:0016020 TCDB:2.A.3.10.17 TCDB:2.A.3.10.3 KOG:KOG1286 IPRF:ipr002293 IPRF:ipr004840 IPRF:ipr004841 PFD:pf00324
120327	3439.5	7.97101	0.526	15.154	7.12785e-52	1.23174e-50
93498	24058.2	7.9465	0.176745	44.9603	0	0	GO:0004348 GO:0005764 GO:0006665 GO:0007040 KEGGEC:3.2.1.45 CAZY:GH30_7 KOG:KOG2566 IPRF:ipr001139 IPRF:ipr017853 PFD:pf02055
78918	311.082	7.92516	0.614602	12.8948	4.81656e-38	5.24966e-37
91509	358.223	7.86676	0.542219	14.5084	1.07122e-47	1.63264e-46	IPRF:ipr004045 IPRF:ipr010987 IPRF:ipr012336 PFD:pf02798
124397	8822.43	7.8627	0.292377	26.8923	2.7035e-159	3.49089e-157	KEGGEC:2.4.1.232 CAZY:GT32 IPRF:ipr007577 PFD:pf04488
38144	15251	7.85945	0.440867	17.8273	4.34246e-71	1.28573e-69	GO:0005506 GO:0006118 GO:0016020 GO:0016491 GO:0050660 KEGGEC:1.16.1.7 TCDB:5.B.1.5.1 KOG:KOG0039 IPRF:ipr013112 IPRF:ipr013121 IPRF:ipr013130 PFD:pf01794 PFD:pf08022 PFD:pf08030
49318	44.0894	7.84046	1.22667	6.39168	1.64074e-10	4.77134e-10
71448	427.254	7.76894	0.77703	9.99825	1.55115e-23	9.01316e-23	GO:0004672 GO:0004674 GO:0004713 GO:0005524 GO:0006468 KEGGEC:2.7.1.- KOG:KOG0032 IPRF:ipr000719 IPRF:ipr001245 IPRF:ipr002290 IPRF:ipr011009 IPRF:ipr017442 PFD:pf00069
35757	18.2872	7.72322	1.28061	6.03091	1.63041e-09	4.43993e-09	IPRF:ipr008258 PFD:pf01464
134448	2283.12	7.69112	0.234735	32.7652	1.84531e-235	4.63671e-233	GO:0004553 GO:0005975 KEGGEC:3.2.1.20 CAZY:GH31 KOG:KOG1065 IPRF:ipr000322 IPRF:ipr017853 PFD:pf01055
133383	1527.3	7.64374	0.27302	27.997	1.76782e-172	2.52852e-170	GO:0004650 GO:0005975 KEGGEC:3.2.1.15 CAZY:GH28 IPRF:ipr000743 IPRF:ipr006626 IPRF:ipr011050 PFD:pf00295
136770	8110.71	7.62253	0.212511	35.8689	9.33285e-282	3.21361e-279	CAZY:CE16 IPRF:ipr013830
111088	3772.73	7.55776	0.229036	32.9982	8.62753e-239	2.22806e-236	GO:0004553 GO:0005975 GO:0006508 GO:0008233 KEGGEC:3.4.11.- KOG:KOG2195 MERCO:M28.001 IPRF:ipr001547 IPRF:ipr003137 IPRF:ipr007484 PFD:pf02225 PFD:pf04389
142298	4887.01	7.51698	0.298367	25.1937	4.69058e-140	4.54254e-138	CAZY:GH18 IPRF:ipr017853
88814	31.2612	7.50694	1.21906	6.15797	7.36844e-10	2.04858e-09
140920	1174.88	7.49941	0.381447	19.6604	4.70838e-86	1.95419e-84	GO:0005215 GO:0006810 GO:0016020 TCDB:2.A.1.12.2 KOG:KOG0255 IPRF:ipr007114 IPRF:ipr011701 IPRF:ipr016196 PFD:pf07690
81487	115.185	7.46151	1.25962	5.92361	3.14957e-09	8.40698e-09	IPRF:ipr013217 PFD:pf08242
89683	139.556	7.35082	0.780729	9.41534	4.71567e-21	2.46439e-20	IPRF:ipr013891 PFD:pf08582
130314	341.642	7.30591	0.639857	11.418	3.39776e-30	2.68158e-29
125486	29066.2	7.28627	0.18282	39.8549	0	0	GO:0005576 GO:0005618 GO:0007154 IPRF:ipr010636 PFD:pf06766
24449	479.519	7.20533	0.404937	17.7937	7.90805e-71	2.32662e-69	GO:0004289 GO:0006508 GO:0042802 GO:0043086 KEGGEC:3.4.21.- KOG:KOG1153 MERCO:S08.066 IPRF:ipr000209 IPRF:ipr009020 IPRF:ipr010259 PFD:pf00082 PFD:pf05922
133312	312.838	7.18413	0.445865	16.1128	2.07487e-58	4.42434e-57	IPRF:ipr000772 IPRF:ipr008997 PFD:pf00652
88800	188.694	7.1692	0.577811	12.4075	2.37866e-35	2.32294e-34	GO:0006950 GO:0016020 TCDB:9.A.26.1.2 IPRF:ipr007568 PFD:pf04479
13147	214.428	7.10921	0.682688	10.4136	2.15035e-25	1.36743e-24	GO:0004096 GO:0006118 GO:0006979 KEGGEC:1.11.1.6 KOG:KOG0047 IPRF:ipr002226 IPRF:ipr011614 PFD:pf00199
7503	251.765	7.0774	0.857164	8.25676	1.49679e-16	6.20099e-16	GO:0004553 GO:0004568 GO:0005975 GO:0006032 CAZY:GH18 IPRF:ipr001223 IPRF:ipr001579 IPRF:ipr011583 IPRF:ipr017853 PFD:pf00704
63472	114.359	7.06527	0.743667	9.50059	2.08712e-21	1.1025e-20	IPRF:ipr010730 PFD:pf06985
140746	14777	7.04252	0.192432	36.5975	3.13232e-293	1.21338e-290	GO:0004553 GO:0005975 KEGGEC:3.2.1.21 CAZY:GH3 IPRF:ipr001764 IPRF:ipr002772 IPRF:ipr017853 PFD:pf00933 PFD:pf01915
33709	108.109	7.01407	0.625715	11.2097	3.65468e-29	2.74677e-28	GO:0006508 GO:0008233 KEGGEC:3.4.11.10 KOG:KOG2195 MERCO:M28.006 IPRF:ipr007484 PFD:pf04389
79592	712.966	7.01362	0.496746	14.1191	2.89535e-45	3.99971e-44	GO:0005215 GO:0005351 GO:0006810 GO:0008643 GO:0016020 TCDB:2.A.1.1.10 KEGGEC:5.3.1.4 KOG:KOG0254 IPRF:ipr003663 IPRF:ipr005828 IPRF:ipr007114 IPRF:ipr016196 PFD:pf00083
129565	507.094	6.99916	0.487462	14.3584	9.44287e-47	1.38909e-45	GO:0005506 GO:0006118 GO:0016020 GO:0016491 GO:0050660 KEGGEC:1.16.1.7 TCDB:5.B.1.5.1 KOG:KOG0039 IPRF:ipr013112 IPRF:ipr013121 IPRF:ipr013130 PFD:pf01794 PFD:pf08022 PFD:pf08030
73443	16.5787	6.98098	1.24158	5.62268	1.88014e-08	4.7512e-08	GO:0003824 GO:0005488 GO:0008152 GO:0016491 KEGGEC:1.1.1.- KOG:KOG1208 IPRF:ipr002198 IPRF:ipr002347 IPRF:ipr016040 PFD:pf00106
90255	249.423	6.95997	0.557683	12.4802	9.58027e-36	9.4955e-35	GO:0005215 GO:0006810 GO:0016020 TCDB:2.A.1.2.35 KOG:KOG0255 IPRF:ipr007114 IPRF:ipr011701 IPRF:ipr016196 PFD:pf07690
87576	342.575	6.92599	0.609585	11.3618	6.4781e-30	5.04836e-29
88833	34.3555	6.85419	1.22165	5.61061	2.01612e-08	5.07963e-08	TCDB:8.A.28.1.1 KOG:KOG4177 IPRF:ipr002110 PFD:pf00023
111943	34665	6.82376	0.189527	36.0042	7.20159e-284	2.57512e-281	GO:0004553 GO:0005576 GO:0005975 GO:0030248 CAZY:CBM1 CAZY:GH74 KOG:KOG3599 IPRF:ipr000254 IPRF:ipr002860 PFD:pf00734 PFD:pf02012
90719	2418.52	6.81124	0.195735	34.7983	2.57906e-265	7.73469e-263	GO:0005215 GO:0006810 GO:0016020 TCDB:2.A.1.14.11 KOG:KOG2533 IPRF:ipr007114 IPRF:ipr011701 IPRF:ipr016196 PFD:pf07690
85222	132.453	6.80032	1.09856	6.19021	6.00836e-10	1.67848e-09	GO:0006520 GO:0016831 GO:0019752 GO:0030170 KEGGEC:4.1.1.25 KOG:KOG0628 IPRF:ipr002129 IPRF:ipr010977 IPRF:ipr015424 PFD:pf00282
82126	420.527	6.77301	0.441594	15.3376	4.28448e-53	7.68973e-52	GO:0004553 GO:0005975 KEGGEC:3.2.1.21 CAZY:GH3 IPRF:ipr001764 IPRF:ipr002772 IPRF:ipr017853 PFD:pf00933 PFD:pf01915
53831	1294.14	6.77046	0.268043	25.2589	9.04345e-141	9.23923e-139
90048	411.211	6.75901	0.371299	18.2037	4.82429e-74	1.54129e-72	GO:0000166 GO:0005524 GO:0016887 GO:0017111 TCDB:3.A.1.204.8 KOG:KOG0061 IPRF:ipr003439 IPRF:ipr003593 IPRF:ipr013525 PFD:pf00005 PFD:pf01061
79514	6310.6	6.75097	0.250267	26.975	2.9005e-160	3.85228e-158	GO:0003676 GO:0005622 GO:0008270 KOG:KOG1721 IPRF:ipr007087 IPRF:ipr015880 PFD:pf00096
133932	202.361	6.75053	0.565199	11.9436	7.00935e-33	6.19448e-32
49533	89.0787	6.73554	0.84266	7.99318	1.31497e-15	5.17364e-15
74784	261.003	6.69596	0.522458	12.8163	1.32933e-37	1.42055e-36	KOG:KOG0266 IPRF:ipr001680 IPRF:ipr007111 IPRF:ipr011044 IPRF:ipr011046 PFD:pf00400 PFD:pf05729
139147	3997.91	6.68032	0.28741	23.2432	1.66797e-119	1.24057e-117	IPRF:ipr011009
96972	1537.6	6.66527	0.275405	24.2017	2.13745e-129	1.79026e-127
87008	16.2703	6.65363	1.28403	5.18184	2.1971e-07	5.11173e-07
56646	245.678	6.63958	0.479376	13.8505	1.26387e-43	1.64569e-42	GO:0003700 GO:0005634 GO:0006355 GO:0008270 IPRF:ipr001138 PFD:pf00172
132270	18.9013	6.60607	1.30052	5.07954	3.78348e-07	8.62556e-07	GO:0000287 GO:0004427 GO:0005737 GO:0006796 KEGGEC:3.6.1.1 KOG:KOG1626 IPRF:ipr008162 PFD:pf00719
33630	1999.45	6.6049	0.210156	31.4285	8.257e-217	1.74467e-214	GO:0005215 GO:0005351 GO:0006810 GO:0008643 GO:0016020 TCDB:2.A.1.1.39 KEGGEC:5.3.1.4 KOG:KOG0254 IPRF:ipr003663 IPRF:ipr005828 IPRF:ipr005829 IPRF:ipr007114 IPRF:ipr016196 PFD:pf00083
100282	1144.75	6.60237	0.386329	17.09	1.76123e-65	4.59949e-64
112243	1742.52	6.59857	0.310228	21.2701	2.14782e-100	1.1746e-98	GO:0003824 KEGGEC:3.2.1.101 CAZY:GH76 IPRF:ipr005198 IPRF:ipr008928 IPRF:ipr014480 PFD:pf03663
103726	3991.16	6.5264	0.351489	18.5679	5.84848e-77	2.01383e-75	GO:0004553 GO:0005975 CAZY:GH16 IPRF:ipr000757 IPRF:ipr008985 PFD:pf00722
7420	160.62	6.51436	0.651653	9.99667	1.57607e-23	9.15225e-23	GO:0003700 GO:0005634 GO:0006355 GO:0008270 IPRF:ipr001138
125254	443.859	6.51226	0.556077	11.7111	1.11854e-31	9.38542e-31
85238	39.9513	6.51191	1.08732	5.98896	2.11187e-09	5.70757e-09
33310	612.91	6.49772	0.383518	16.9424	2.18886e-64	5.57529e-63
80148	922.535	6.49002	0.306672	21.1628	2.10562e-99	1.12505e-97	IPRF:ipr015141 IPRF:ipr016090 PFD:pf09056
139970	570.451	6.48143	0.344331	18.8233	4.8677e-79	1.76777e-77
133453	28.3803	6.39244	1.23788	5.16402	2.41696e-07	5.60502e-07	GO:0004237 GO:0006508 GO:0008239 KEGGEC:3.4.13.19 KOG:KOG4127 MERCO:M19.A01 IPRF:ipr008257 PFD:pf01244
78380	140.128	6.35718	0.559991	11.3523	7.22484e-30	5.61147e-29	GO:0004222 GO:0006508 MERCO:M35.001 IPRF:ipr001384 PFD:pf02102
94554	11958.1	6.35304	0.349764	18.1638	9.99323e-74	3.13875e-72	TCDB:2.A.67.2.6 IPRF:ipr004813 PFD:pf03169
90302	2788.31	6.34413	0.287339	22.0789	5.04283e-108	3.14652e-106	GO:0005576 GO:0045493 GO:0046559 CAZY:GH67 IPRF:ipr005154 IPRF:ipr011099 IPRF:ipr011100 IPRF:ipr011395 IPRF:ipr017853 PFD:pf03648 PFD:pf07477 PFD:pf07488
125427	1184.23	6.3086	0.224625	28.0851	1.4899e-173	2.27076e-171	CAZY:GH64
69186	354.832	6.2922	0.621389	10.126	4.23489e-24	2.53521e-23	KOG:KOG0488
97259	2027.17	6.20191	0.270559	22.9226	2.76537e-116	1.9477e-114	GO:0005215 GO:0005351 GO:0006810 GO:0008643 GO:0016020 TCDB:2.A.1.1.39 KEGGEC:5.3.1.4 KOG:KOG0254 IPRF:ipr003663 IPRF:ipr005828 IPRF:ipr007114 IPRF:ipr016196 PFD:pf00083
83372	1864.3	6.1938	0.196976	31.4444	5.00295e-217	1.10744e-214	GO:0003824 GO:0005524 GO:0006810 GO:0006812 GO:0008152 GO:0015662 GO:0016020 GO:0042626 KEGGEC:3.6.3.8 TCDB:3.A.3.9.5 KOG:KOG0202 IPRF:ipr001757 IPRF:ipr004014 IPRF:ipr005834 IPRF:ipr006068 IPRF:ipr006414 IPRF:ipr008250 PFD:pf00122 PFD:pf00689 PFD:pf00690 PFD:pf00702
74568	105.682	6.18632	0.672605	9.19755	3.66198e-20	1.83548e-19	KOG:KOG0498 IPRF:ipr002110 PFD:pf00023
138519	19577.3	6.17548	0.215505	28.6559	1.3534e-180	2.16941e-178	GO:0005215 GO:0005351 GO:0006810 GO:0008643 GO:0016020 TCDB:2.A.1.1.40 KEGGEC:5.3.1.4 KOG:KOG0254 IPRF:ipr003663 IPRF:ipr005828 IPRF:ipr005829 IPRF:ipr007114 IPRF:ipr016196 PFD:pf00083
125426	3178.79	6.16909	0.233028	26.4736	1.952e-154	2.29718e-152	CAZY:GH64
105117	28280.2	6.16833	0.234473	26.3073	1.58352e-152	1.79537e-150	GO:0003700 GO:0005634 GO:0006355 GO:0008270 KOG:KOG4293 IPRF:ipr001138 PFD:pf00172
124750	18325.6	6.16393	0.300288	20.5267	1.24302e-93	6.01895e-92
85898	40.2471	6.14492	1.05417	5.82913	5.57179e-09	1.46372e-08
78043	1943.58	6.12509	0.295819	20.7055	3.08701e-95	1.54301e-93	GO:0004064 IPRF:ipr002640 PFD:pf01731
77225	163.854	6.10655	0.549242	11.1181	1.02402e-28	7.59196e-28
76961	234.732	6.10304	0.408372	14.9448	1.6836e-50	2.7901e-49
118405	8234.89	6.07786	0.434237	13.9966	1.63436e-44	2.21174e-43
104519	59.7966	6.06256	1.23637	4.90353	9.41318e-07	2.07478e-06	GO:0005507 GO:0016491 KEGGEC:1.10.3.3 CAZY:AA1 KOG:KOG1263 IPRF:ipr001117 IPRF:ipr002355 IPRF:ipr008972 IPRF:ipr011706 IPRF:ipr011707 PFD:pf00394 PFD:pf07731 PFD:pf07732
127980	3142.98	6.02822	0.168522	35.7712	3.09902e-280	9.93504e-278	GO:0005215 GO:0005351 GO:0006810 GO:0008643 GO:0016020 TCDB:2.A.1.1.9 KOG:KOG0254 IPRF:ipr003663 IPRF:ipr005828 IPRF:ipr007114 IPRF:ipr016196 PFD:pf00083
80325	284.595	6.02641	0.43061	13.995	1.67148e-44	2.25869e-43	GO:0005737 GO:0006118 GO:0016491 GO:0045454 GO:0050660 KEGGEC:1.8.1.4 KOG:KOG1335 IPRF:ipr000815 IPRF:ipr001100 IPRF:ipr001327 IPRF:ipr004099 IPRF:ipr013027 IPRF:ipr016156 PFD:pf00070 PFD:pf02852 PFD:pf07992
26596	9013.27	5.99031	0.409523	14.6275	1.8744e-48	2.94861e-47
118400	12782.1	5.96437	0.384572	15.5091	3.01023e-54	5.6767e-53
85484	207.441	5.94335	0.420591	14.1309	2.44832e-45	3.39731e-44
124134	4792.79	5.94117	0.282781	21.0098	5.34028e-98	2.77366e-96
25615	1883.3	5.92838	0.230872	25.6783	2.04543e-145	2.16095e-143	CAZY:GH92 IPRF:ipr005887 IPRF:ipr012939 PFD:pf07971
26687	8870.39	5.92749	0.190353	31.1394	7.05879e-213	1.45835e-210	TCDB:2.A.67.1.1 KOG:KOG2262 IPRF:ipr004648 IPRF:ipr004813 PFD:pf03169
85251	337.954	5.90813	0.379903	15.5517	1.55038e-54	2.97168e-53	GO:0005215 GO:0006810 GO:0016020 TCDB:2.A.1.1.9 KEGGEC:5.3.1.4 KOG:KOG0254 IPRF:ipr005828 IPRF:ipr007114 IPRF:ipr016196 PFD:pf00083
42876	469.153	5.90801	0.355285	16.6289	4.3038e-62	1.02334e-60	GO:0004932 GO:0016020 IPRF:ipr000366 IPRF:ipr004032
136698	178.065	5.90791	0.545372	10.8328	2.40651e-27	1.68347e-26
93487	4301.81	5.89071	0.233557	25.2217	2.31758e-140	2.29219e-138	GO:0004553 GO:0005975 KEGGEC:3.2.1.25 CAZY:GH2 KOG:KOG2230 IPRF:ipr006102 IPRF:ipr008979 IPRF:ipr017853 PFD:pf00703
142774	9975.08	5.8794	0.194093	30.2917	1.47534e-201	2.91835e-199
39633	907.871	5.87292	0.270011	21.7507	6.80937e-105	4.05812e-103	GO:0004096 GO:0006118 GO:0006979 KEGGEC:1.11.1.6 KOG:KOG0047 IPRF:ipr002226 IPRF:ipr011614 PFD:pf00199
91632	148.741	5.83895	0.428217	13.6355	2.46337e-42	3.12441e-41
11830	108.695	5.81353	0.496787	11.7023	1.24103e-31	1.03851e-30
82626	630.214	5.81108	0.242089	24.0039	2.53218e-127	2.06506e-125	IPRF:ipr001910 PFD:pf01156
104377	2604.02	5.80805	0.206604	28.112	6.99299e-174	1.08356e-171	TCDB:2.A.67.1.3 KOG:KOG2262 IPRF:ipr004813 PFD:pf03169
5022	56113.6	5.78652	0.186417	31.0408	1.5192e-211	3.07044e-209	KOG:KOG2992
90426	1044.01	5.74999	0.288622	19.9222	2.61086e-88	1.13958e-86	GO:0003824 GO:0008152 GO:0016791 KEGGEC:3.1.3.1 KOG:KOG4126 IPRF:ipr001952 IPRF:ipr017850 PFD:pf00245
33858	734.084	5.74772	0.574643	10.0022	1.48998e-23	8.66856e-23	KOG:KOG0143 IPRF:ipr005123 PFD:pf03171
115103	2731.8	5.74172	0.347496	16.5231	2.50189e-61	5.78608e-60	GO:0004497 GO:0004601 GO:0005506 GO:0006118 GO:0006979 GO:0020037 KEGGEC:1.11.1.7 KOG:KOG2408 IPRF:ipr001128 IPRF:ipr002007 IPRF:ipr010255 PFD:pf03098
91065	83.955	5.6725	0.509001	11.1444	7.62691e-29	5.67713e-28	GO:0005315 GO:0006817 GO:0016020 TCDB:2.A.20.2.1 KOG:KOG2493 IPRF:ipr001204 PFD:pf01384
93634	2346.33	5.66446	0.235851	24.0171	1.84378e-127	1.51696e-125
76361	3759.42	5.65703	0.213387	26.5106	7.31484e-155	8.83195e-153	GO:0006118 GO:0016491 IPRF:ipr003819 PFD:pf02668
126271	10.6548	5.62978	1.42188	3.95939	7.51422e-05	0.000139329	GO:0045735 IPRF:ipr006045 IPRF:ipr011051 IPRF:ipr017774 PFD:pf00190
142761	3072.21	5.62526	0.21848	25.7473	3.45707e-146	3.78122e-144	KOG:KOG4306
92886	474.329	5.6241	0.400345	14.0481	7.90936e-45	1.08297e-43	GO:0003824 GO:0005488 GO:0006808 GO:0008152 GO:0016564 IPRF:ipr008030 IPRF:ipr016040 PFD:pf05368
42889	264.467	5.62284	0.353869	15.8896	7.48016e-57	1.52507e-55
88216	182.171	5.6178	0.420788	13.3507	1.17405e-40	1.41755e-39	IPRF:ipr013217 PFD:pf08242
134387	437.871	5.60859	0.375271	14.9454	1.66793e-50	2.76906e-49	IPRF:ipr016137
88281	11.0024	5.60542	1.27721	4.38879	1.13981e-05	2.28675e-05	GO:0003824 GO:0008152 IPRF:ipr000873
74997	102.962	5.60089	0.543093	10.3129	6.15833e-25	3.81693e-24
116130	120.018	5.58453	0.618664	9.02676	1.76824e-19	8.60247e-19	GO:0003824 GO:0005488 GO:0008152 GO:0009058 GO:0016788 GO:0031177 GO:0048037 KOG:KOG1202 IPRF:ipr001031 IPRF:ipr006162 IPRF:ipr006163 IPRF:ipr009081 IPRF:ipr014030 IPRF:ipr014031 IPRF:ipr014043 IPRF:ipr016035 IPRF:ipr016036 IPRF:ipr016039 PFD:pf00109 PFD:pf00550 PFD:pf00698 PFD:pf00975 PFD:pf02801
59117	40.6331	5.57351	1.09626	5.0841	3.69367e-07	8.43529e-07	TCDB:8.A.28.1.1 KOG:KOG4177 IPRF:ipr002110 PFD:pf00023
102402	3896.06	5.56927	0.18667	29.8348	1.38053e-195	2.49558e-193	GO:0005215 GO:0006810 GO:0016020 TCDB:1.A.8.9.3 KOG:KOG0224 IPRF:ipr000425 PFD:pf00230
96157	21962.8	5.56773	0.159537	34.8993	7.61576e-267	2.36013e-264	GO:0005515 KOG:KOG4475 IPRF:ipr000210 IPRF:ipr011333
142734	10599	5.56293	0.23416	23.7569	9.31334e-125	7.27615e-123	GO:0003824 GO:0005524 GO:0006810 GO:0006812 GO:0008152 GO:0015662 GO:0016020 GO:0042626 GO:1902600 KEGGEC:3.6.3.8 TCDB:3.A.3.9.2 KOG:KOG0202 IPRF:ipr000695 IPRF:ipr001757 IPRF:ipr004014 IPRF:ipr005834 IPRF:ipr006068 IPRF:ipr006414 IPRF:ipr008250 PFD:pf00122 PFD:pf00689 PFD:pf00690 PFD:pf00702
127981	7532.13	5.55563	0.113486	48.9541	0	0	GO:0003824 GO:0005488 GO:0006118 GO:0008152 GO:0016491 KOG:KOG2742 IPRF:ipr000683 IPRF:ipr004104 IPRF:ipr016040 PFD:pf01408 PFD:pf02894
12764	1576.31	5.54243	0.154916	35.7769	2.52456e-280	8.38245e-278	GO:0004491 GO:0006573 GO:0008152 GO:0016491 KEGGEC:1.2.1.27 KOG:KOG2449 IPRF:ipr010061 IPRF:ipr015590 IPRF:ipr016160 IPRF:ipr016161 PFD:pf00171
38885	9.09633	5.53142	1.33203	4.15261	3.28706e-05	6.3127e-05
12821	102.887	5.52417	0.592619	9.32162	1.14581e-20	5.88218e-20	IPRF:ipr007111
75852	594.22	5.51603	0.243142	22.6865	6.09193e-114	4.19531e-112	KOG:KOG3772 IPRF:ipr001763
134184	342.721	5.50423	0.493601	11.1512	7.0673e-29	5.26849e-28	GO:0006118 GO:0016491 KEGGEC:1.-.-.- IPRF:ipr003819 PFD:pf02668
32327	79.8677	5.49001	0.586172	9.36585	7.54379e-21	3.90722e-20	GO:0003824 GO:0006118 GO:0016491 GO:0050660 IPRF:ipr006093 IPRF:ipr006094 IPRF:ipr016166 PFD:pf01565
53055	113.416	5.48647	0.620089	8.84788	8.91996e-19	4.17568e-18
124152	184.213	5.46813	0.576054	9.49239	2.25805e-21	1.19008e-20
132498	82.5796	5.45153	0.659318	8.26844	1.35722e-16	5.63811e-16	KOG:KOG0504 IPRF:ipr002110 PFD:pf00023
50891	87.215	5.43633	0.682604	7.96411	1.66418e-15	6.509e-15	GO:0003824 GO:0005488 GO:0008152 GO:0044237 GO:0050662 KEGGEC:1.1.1.195 KOG:KOG1502 IPRF:ipr001509 IPRF:ipr016040 PFD:pf01370
85231	158.608	5.42182	0.507647	10.6803	1.25883e-26	8.49916e-26	GO:0006807 GO:0016810 KEGGEC:3.5.5.1 KOG:KOG0805 IPRF:ipr003010 PFD:pf00795
125146	15262.6	5.41457	0.840839	6.43949	1.19878e-10	3.51801e-10	GO:0005576 GO:0005618 GO:0007154 IPRF:ipr010636 PFD:pf06766
104220	65453.4	5.39618	0.312449	17.2706	7.83385e-67	2.08686e-65	GO:0004553 GO:0005576 GO:0005975 GO:0030248 CAZY:CBM1 CAZY:EXPN KOG:KOG4157 IPRF:ipr000254 IPRF:ipr007112 IPRF:ipr007117 IPRF:ipr009009 PFD:pf00734 PFD:pf01357
61274	64.1995	5.38122	0.681849	7.89211	2.9713e-15	1.14149e-14	TCDB:8.A.28.1.1 KOG:KOG0502 IPRF:ipr002110 PFD:pf00023
133327	5.83546	5.37891	1.56584	3.43516	0.000592204	0.000989703
91596	3212.6	5.37225	0.17855	30.0882	6.92186e-199	1.28705e-196	GO:0004377 GO:0006486 GO:0016020 KEGGEC:2.4.1.- CAZY:GT15 KOG:KOG4472 IPRF:ipr002685 PFD:pf01793
33673	106.222	5.36628	0.442774	12.1197	8.30647e-34	7.63095e-33
69332	311.5	5.3558	0.312353	17.1466	6.66414e-66	1.74525e-64	GO:0004672 GO:0005524 GO:0006468 KOG:KOG1474 IPRF:ipr000719 IPRF:ipr011009
25062	290.195	5.33321	0.297168	17.9468	5.08515e-72	1.54499e-70	GO:0016787 GO:0016810 MERCO:M38.UPW IPRF:ipr006680 IPRF:ipr011059 PFD:pf01979
91789	19.5055	5.31178	0.928065	5.7235	1.04351e-08	2.68591e-08	IPRF:ipr009053
24302	2830.6	5.30025	0.1646	32.2009	1.71653e-227	4.09195e-225	KOG:KOG2043 IPRF:ipr001660 IPRF:ipr001849 IPRF:ipr010993 IPRF:ipr011510 PFD:pf00169 PFD:pf07647
141480	170.367	5.29954	0.472138	11.2246	3.08934e-29	2.3313e-28	GO:0005215 GO:0006810 GO:0016020 TCDB:1.A.8.7.1 KOG:KOG0224 IPRF:ipr000425 IPRF:ipr012269 PFD:pf00230
76732	732.645	5.2716	0.428323	12.3075	8.25091e-35	7.93265e-34	GO:0005576 GO:0008152 GO:0016787 GO:0050525 CAZY:CE5 IPRF:ipr000675 IPRF:ipr011150 PFD:pf01083
130484	973.997	5.26762	0.316153	16.6616	2.49234e-62	5.98742e-61	KOG:KOG0335
34446	1207.49	5.26736	0.247671	21.2676	2.26734e-100	1.23272e-98	GO:0006118 GO:0016491 GO:0030151 KEGGEC:1.8.3.1 KOG:KOG0535 IPRF:ipr000572 IPRF:ipr005066 IPRF:ipr008335 IPRF:ipr014756 PFD:pf00174 PFD:pf03404
81709	772.562	5.26498	0.268014	19.6444	6.45061e-86	2.66539e-84
6699	385.646	5.26015	0.409222	12.854	8.16431e-38	8.78514e-37	GO:0003824 CAZY:GH105 IPRF:ipr008928 IPRF:ipr010905 PFD:pf07470
74084	48.0064	5.25022	0.878761	5.97457	2.30691e-09	6.21303e-09	TCDB:8.A.28.1.1 KOG:KOG0502 IPRF:ipr002110 PFD:pf00023
89954	12.4325	5.24213	1.29819	4.03804	5.3899e-05	0.000101496
70199	33.8965	5.23439	0.77842	6.72438	1.76348e-11	5.44867e-11	IPRF:ipr001810 PFD:pf00646
64887	1302.79	5.22308	0.256532	20.3604	3.75769e-92	1.77336e-90	TCDB:8.A.28.1.1 KOG:KOG0504 IPRF:ipr002110 PFD:pf00023
73367	112.235	5.22229	0.563747	9.26355	1.97751e-20	1.00684e-19	GO:0005215 GO:0006810 GO:0016020 TCDB:2.A.1.14.4 KOG:KOG2533 IPRF:ipr007114 IPRF:ipr011701 IPRF:ipr016196 PFD:pf07690
137598	1111.69	5.18865	0.255435	20.313	9.86354e-92	4.53967e-90	GO:0003676 GO:0003677 GO:0004386 GO:0005524 KEGGEC:3.6.1.3 KOG:KOG1001 IPRF:ipr000330 IPRF:ipr001650 IPRF:ipr014001 IPRF:ipr014021 PFD:pf00176 PFD:pf00271
6104	38.4684	5.17597	0.934078	5.54126	3.00309e-08	7.46717e-08
122769	5164.23	5.17212	0.162046	31.9176	1.52017e-223	3.44709e-221
69614	668.885	5.17167	0.211787	24.4192	1.06938e-131	9.29161e-130	GO:0004497 GO:0005506 GO:0006118 GO:0020037 KEGGEC:1.14.14.1 KOG:KOG0156 IPRF:ipr001128 IPRF:ipr002401 PFD:pf00067
75795	4824.53	5.17002	0.450134	11.4855	1.56032e-30	1.24839e-29	GO:0003824 GO:0005488 GO:0008152 GO:0016491 KEGGEC:1.1.1.- KOG:KOG1208 IPRF:ipr002198 IPRF:ipr002347 IPRF:ipr016040 PFD:pf00106
97308	5484.88	5.15912	0.225537	22.8748	8.28405e-116	5.79074e-114	GO:0004497 GO:0006118 GO:0006725 GO:0016491 GO:0050660 KOG:KOG1399 IPRF:ipr001100 IPRF:ipr001327 IPRF:ipr002938 IPRF:ipr013027 PFD:pf00070 PFD:pf01494
135622	13.0153	5.14826	1.29802	3.96624	7.3014e-05	0.000135545
69284	107.259	5.12594	0.489796	10.4655	1.24476e-25	8.0645e-25	GO:0006855 GO:0015297 GO:0016020 GO:0042910 IPRF:ipr002528 PFD:pf01554
79666	469.839	5.11762	0.228076	22.4383	1.6663e-111	1.1145e-109	GO:0004867 IPRF:ipr000215
84145	530.591	5.11725	0.23741	21.5545	4.8053e-103	2.80974e-101
60383	47.7342	5.11468	1.07555	4.75542	1.98032e-06	4.21981e-06
82946	156.502	5.10772	0.363837	14.0385	9.06323e-45	1.23731e-43	GO:0004497 GO:0005506 GO:0006118 GO:0020037 KOG:KOG0157 IPRF:ipr001128
87465	723.907	5.08963	0.201097	25.3093	2.52328e-141	2.60654e-139
37798	156.568	5.08529	0.395193	12.8679	6.82485e-38	7.39518e-37	GO:0006118 GO:0016491 IPRF:ipr001433 IPRF:ipr008333 IPRF:ipr009002 PFD:pf00175 PFD:pf00970
108330	16218	5.06292	0.129009	39.2447	0	0
76979	50.4453	5.05506	0.573407	8.81583	1.18803e-18	5.52258e-18
92348	2493.45	5.04693	0.174395	28.9396	3.79333e-184	6.18713e-182	GO:0006118 GO:0016491 GO:0030151 KEGGEC:1.8.3.1 KOG:KOG0535 IPRF:ipr000572 IPRF:ipr005066 IPRF:ipr008335 IPRF:ipr014756 PFD:pf00174 PFD:pf03404
98934	2830.21	5.04638	0.257951	19.5633	3.17794e-85	1.29019e-83	KOG:KOG0977
72628	273.958	5.04597	0.340548	14.8172	1.13415e-49	1.82426e-48	GO:0003723 GO:0004521 KEGGEC:3.1.27.1 KOG:KOG1642 IPRF:ipr001568 PFD:pf00445
132583	739.252	5.04095	0.319954	15.7552	6.32204e-56	1.2559e-54
80021	10.6003	5.03296	1.3354	3.76889	0.000163974	0.000291987
12444	319.494	5.0306	0.322613	15.5933	8.08634e-55	1.56622e-53
75459	324.944	5.02076	0.350593	14.3208	1.62343e-46	2.37311e-45	GO:0000166 GO:0005524 GO:0006810 GO:0016020 GO:0016887 GO:0017111 GO:0042626 TCDB:3.A.1.205.4 KOG:KOG0065 IPRF:ipr003439 IPRF:ipr003593 IPRF:ipr010929 IPRF:ipr013525 PFD:pf00005 PFD:pf01061 PFD:pf06422
77410	255.422	5.01371	0.324055	15.4718	5.37929e-54	1.00023e-52
77945	2977.12	5.00492	0.129037	38.7868	0	0	GO:0005215 GO:0006810 GO:0016020 TCDB:2.A.1.14.11 KOG:KOG2533 IPRF:ipr007114 IPRF:ipr011701 IPRF:ipr016196 PFD:pf07690
136048	2646.51	4.99984	0.237231	21.0759	1.32467e-98	6.9974e-97	KEGGEC:3.2.1.3 KOG:KOG1216
83299	40.7051	4.96517	0.702505	7.0678	1.57408e-12	5.16197e-12
71638	3925.49	4.9102	0.217088	22.6185	2.84994e-113	1.91999e-111	GO:0004553 GO:0004557 GO:0005975 KEGGEC:3.2.1.22 CAZY:GH27 KOG:KOG2366 IPRF:ipr000111 IPRF:ipr002241 IPRF:ipr006215 IPRF:ipr017853 PFD:pf02065
80179	65.1663	4.89733	0.678998	7.21259	5.48982e-13	1.85596e-12	GO:0004182 GO:0006508 GO:0008270 KEGGEC:3.4.17.15 KOG:KOG2650 MERCO:M14.014 IPRF:ipr000834 IPRF:ipr009020 PFD:pf00246
54929	290.291	4.88955	0.382243	12.7918	1.82298e-37	1.93032e-36
85214	77.5469	4.88282	0.546032	8.94237	3.80916e-19	1.82076e-18	GO:0004497 GO:0005506 GO:0006118 GO:0020037 KEGGEC:1.14.-.- KOG:KOG0158 IPRF:ipr001128 IPRF:ipr002401 PFD:pf00067
26473	5964.78	4.88004	0.393193	12.4113	2.26911e-35	2.21829e-34	IPRF:ipr010856 PFD:pf07350
26383	635.909	4.8704	0.322474	15.1032	1.54183e-51	2.635e-50	KOG:KOG4157
112810	294.618	4.869	0.407901	11.9367	7.61796e-33	6.70684e-32	GO:0003824 GO:0005488 GO:0008152 GO:0016491 KEGGEC:1.1.-.- KOG:KOG1208 IPRF:ipr002198 IPRF:ipr002347 IPRF:ipr016040 PFD:pf00106
140332	436.552	4.86023	0.218483	22.2453	1.25247e-109	8.0305e-108
76757	1959.23	4.84103	0.163037	29.6929	9.49061e-194	1.6648e-191	GO:0004767 GO:0006685 GO:0016787 KEGGEC:3.1.4.12 KOG:KOG3770 IPRF:ipr004843 IPRF:ipr011001 IPRF:ipr011160 PFD:pf00149
37499	266.129	4.82803	0.392913	12.2878	1.05334e-34	1.0075e-33	KOG:KOG4157
101346	7243.71	4.81415	0.190849	25.2249	2.13767e-140	2.13698e-138	GO:0004565 GO:0005975 GO:0009341 KEGGEC:3.2.1.23 CAZY:GH35 KOG:KOG0496 IPRF:ipr001944 IPRF:ipr017853 PFD:pf01301
12458	35.4145	4.81152	0.854697	5.6295	1.80728e-08	4.57206e-08	GO:0005215 GO:0006810 GO:0016020 TCDB:2.A.1.14.17 KOG:KOG2533 IPRF:ipr001680 IPRF:ipr007114 IPRF:ipr011701 IPRF:ipr016196 PFD:pf07690
6495	573.137	4.80674	0.260652	18.4412	6.13101e-76	2.07273e-74	KOG:KOG1181
72858	36.8754	4.80407	0.661365	7.26386	3.76187e-13	1.28534e-12	GO:0008152 GO:0008168 KEGGEC:2.1.1.41 KOG:KOG1269 IPRF:ipr013216 IPRF:ipr013705 PFD:pf08241 PFD:pf08498
84403	2117.93	4.78117	0.189437	25.2388	1.50382e-140	1.51967e-138
95791	3795.5	4.781	0.142756	33.4907	6.58809e-246	1.85605e-243	GO:0003676 GO:0005622 GO:0008270 KOG:KOG1721 IPRF:ipr007087 IPRF:ipr015880 PFD:pf00096
120601	427.458	4.75146	0.227765	20.8612	1.20615e-96	6.09433e-95
26547	1274.07	4.73256	0.197832	23.9221	1.80519e-126	1.43443e-124
7486	242.883	4.71735	0.344743	13.6837	1.2707e-42	1.62723e-41
27045	45.9678	4.71142	0.691477	6.81356	9.5211e-12	2.99046e-11	IPRF:ipr002110
138831	35.9206	4.71097	0.887253	5.30961	1.09861e-07	2.61893e-07
76250	701.64	4.70827	0.197734	23.8112	2.55961e-125	2.01667e-123	GO:0003677 GO:0003700 GO:0005634 GO:0006351 GO:0006355 GO:0008270 IPRF:ipr001138 IPRF:ipr007219 PFD:pf00172 PFD:pf04082
78936	414.619	4.706	0.297155	15.8368	1.73358e-56	3.51135e-55	GO:0003824 GO:0005488 GO:0008152 KOG:KOG4039 IPRF:ipr016040
90351	759.871	4.70303	0.302474	15.5485	1.62794e-54	3.1078e-53	GO:0004497 GO:0005506 GO:0006118 GO:0020037 KOG:KOG0157 IPRF:ipr001128 IPRF:ipr002401 PFD:pf00067
90069	560.953	4.65943	0.389548	11.9611	5.67926e-33	5.04781e-32	GO:0006810 GO:0006865 GO:0015171 GO:0016020 TCDB:2.A.3.4.2 KOG:KOG1289 IPRF:ipr002293 IPRF:ipr004841 PFD:pf00324
39112	9.43428	4.65893	1.29109	3.60854	0.000307929	0.000531727	IPRF:ipr004119 IPRF:ipr011009 IPRF:ipr015897 PFD:pf02958
84246	44.0272	4.65528	0.599063	7.77092	7.79156e-15	2.93272e-14	GO:0004553 GO:0004557 GO:0005975 KEGGEC:3.2.1.22 CAZY:GH27 KOG:KOG2366 IPRF:ipr000111 IPRF:ipr002241 IPRF:ipr006215 IPRF:ipr017853 PFD:pf02065
108342	60.3472	4.65285	0.551232	8.44082	3.15131e-17	1.36078e-16	KEGGEC:3.2.1.59 CAZY:CBM24 CAZY:CBM24 CAZY:GH71 IPRF:ipr005197 IPRF:ipr017853 PFD:pf03659
135905	6814.71	4.63595	0.297544	15.5807	9.84014e-55	1.90195e-53	GO:0008152 GO:0016491 IPRF:ipr002198
76745	147.856	4.61831	0.361144	12.788	1.91289e-37	2.01863e-36
6119	9.06872	4.61418	1.30867	3.52586	0.000422108	0.000717429
124526	5213	4.61341	0.184375	25.0219	3.52796e-138	3.34688e-136	GO:0004553 GO:0004568 GO:0005975 GO:0006032 KEGGEC:3.2.1.14 CAZY:GH18 KOG:KOG2806 IPRF:ipr001223 IPRF:ipr001579 IPRF:ipr011583 IPRF:ipr015821 IPRF:ipr017853 PFD:pf00704
136222	185.553	4.60544	0.364157	12.6469	1.16408e-36	1.19059e-35	TCDB:2.A.1.14.11 KOG:KOG2533 IPRF:ipr011701 IPRF:ipr016196 PFD:pf07690
72373	393.45	4.60416	0.305443	15.0737	2.41265e-51	4.10063e-50
7508	264.192	4.59451	0.328362	13.9922	1.73927e-44	2.34687e-43	KOG:KOG0672
43365	335.233	4.59073	0.292845	15.6763	2.19624e-55	4.30769e-54	CAZY:GT1 KOG:KOG1192
81213	438.494	4.57777	0.330433	13.8539	1.20571e-43	1.57215e-42
88912	569.216	4.5742	0.292665	15.6295	4.5861e-55	8.95734e-54
142712	2447.74	4.5655	0.421824	10.8233	2.67116e-27	1.8644e-26	IPRF:ipr016137
33160	56.4429	4.55845	0.547466	8.32646	8.32941e-17	3.51833e-16	GO:0004553 GO:0004568 GO:0005975 GO:0006032 CAZY:GH18 KOG:KOG2806 IPRF:ipr001223 IPRF:ipr011583 IPRF:ipr017853 PFD:pf00704
93277	10.3692	4.54731	1.1578	3.92753	8.58212e-05	0.000157902	GO:0003723 GO:0004521 GO:0004540 IPRF:ipr000026 IPRF:ipr016191 PFD:pf00545
138846	59.4732	4.54452	0.603332	7.53237	4.98263e-14	1.79967e-13
11580	1254.39	4.54176	0.16701	27.1946	7.52706e-163	1.0291e-160	CAZY:GH30_5 IPRF:ipr001680 IPRF:ipr017853
79175	2203.84	4.53013	0.789366	5.73895	9.52675e-09	2.46028e-08	GO:0016020 TCDB:2.A.96.2.1 IPRF:ipr000791
75723	7.44969	4.5299	1.39094	3.25672	0.00112708	0.0018217	GO:0004497 GO:0006118 GO:0006725 IPRF:ipr002938 PFD:pf01494
90755	73.2688	4.52943	0.449796	10.07	7.49917e-24	4.44358e-23	KOG:KOG2029
104190	904.31	4.52554	0.188618	23.9932	3.27797e-127	2.65003e-125
12995	2092.01	4.51645	0.238985	18.8985	1.17415e-79	4.2808e-78	GO:0003824 CAZY:GH125 IPRF:ipr008313 IPRF:ipr008928 PFD:pf06824
45849	14.1198	4.50649	1.30016	3.4661	0.000528059	0.000888251
71952	41.0091	4.49703	0.794731	5.65855	1.52655e-08	3.88937e-08
92592	9.72934	4.47446	1.15751	3.86557	0.000110828	0.000201243
122177	217.846	4.47083	0.346389	12.9069	4.11301e-38	4.49338e-37	KOG:KOG4443
134211	30.968	4.46791	0.735588	6.07393	1.24816e-09	3.42304e-09	GO:0003824 GO:0046872 IPRF:ipr000585
71880	317.728	4.46731	0.323706	13.8005	2.53061e-43	3.2859e-42	GO:0004672 GO:0004674 GO:0004713 GO:0005524 GO:0006468 KEGGEC:2.7.11.17 KOG:KOG0578 IPRF:ipr000719 IPRF:ipr001245 IPRF:ipr002290 IPRF:ipr008271 IPRF:ipr011009 IPRF:ipr017442 PFD:pf00069
119374	185.423	4.4658	0.302969	14.7401	3.56317e-49	5.70168e-48
35699	314.79	4.464	0.271216	16.4592	7.20715e-61	1.65854e-59
88058	844.253	4.46177	0.234221	19.0494	6.64401e-81	2.46093e-79	GO:0008270 IPRF:ipr002893 PFD:pf01753
56459	229.398	4.4493	0.314621	14.1417	2.10012e-45	2.92726e-44	KOG:KOG0306 IPRF:ipr001680 IPRF:ipr007111 IPRF:ipr011046 PFD:pf00400 PFD:pf05729
139005	965.624	4.449	0.293694	15.1484	7.76253e-52	1.33893e-50	GO:0003824 GO:0005524 GO:0006810 GO:0006812 GO:0008152 GO:0015662 GO:0016020 GO:0042626 KEGGEC:3.6.3.8 TCDB:3.A.3.9.5 KOG:KOG0202 IPRF:ipr001757 IPRF:ipr004014 IPRF:ipr005834 IPRF:ipr006068 IPRF:ipr006414 IPRF:ipr008250 PFD:pf00122 PFD:pf00689 PFD:pf00690 PFD:pf00702
93116	108.137	4.43595	0.422784	10.4922	9.37743e-26	6.09664e-25
69330	13467	4.43395	0.296607	14.9489	1.58346e-50	2.63353e-49	GO:0005215 GO:0006810 GO:0016020 TCDB:2.A.1.7.6 IPRF:ipr007114 IPRF:ipr011701 IPRF:ipr016196 PFD:pf07690
70051	270.069	4.42536	0.267607	16.5368	1.99431e-61	4.63528e-60	GO:0003824 GO:0008270 IPRF:ipr002893 IPRF:ipr016193
81414	71.4609	4.42422	0.482603	9.16741	4.84517e-20	2.40499e-19	TCDB:8.A.28.1.1 KOG:KOG0504 IPRF:ipr002110 PFD:pf00023
88755	156.091	4.42356	0.663663	6.66537	2.63996e-11	8.08956e-11
8573	2461.67	4.41985	0.217099	20.3587	3.8854e-92	1.82437e-90	KEGGEC:3.1.1.1 KOG:KOG4389 MERCO:S09.UPW IPRF:ipr002018 PFD:pf00135
127822	23.0326	4.41283	0.760069	5.80583	6.40484e-09	1.67452e-08	GO:0003824 GO:0005488 GO:0008152 GO:0016491 KEGGEC:1.1.1.184 KOG:KOG0725 IPRF:ipr002198 IPRF:ipr002347 IPRF:ipr016040 PFD:pf00106
92897	2684.5	4.40651	0.17161	25.6775	2.08408e-145	2.17705e-143	GO:0005737 GO:0016413 MERCO:S33.UPW IPRF:ipr008220
91488	8.23775	4.40155	1.32461	3.32291	0.000890849	0.00145942	GO:0005215 GO:0005351 GO:0006810 GO:0008643 GO:0016020 TCDB:2.A.1.1.39 KEGGEC:5.3.1.4 KOG:KOG0254 IPRF:ipr003663 IPRF:ipr005828 IPRF:ipr005829 IPRF:ipr007114 IPRF:ipr016196 PFD:pf00083
133326	22.8313	4.38632	1.09218	4.01611	5.91668e-05	0.00011088
6644	43.4283	4.37646	0.582858	7.50862	5.97556e-14	2.15079e-13	IPRF:ipr014001 IPRF:ipr014021
5414	2282.66	4.37546	0.19989	21.8893	3.2847e-106	1.99594e-104
124811	195978	4.37404	0.61516	7.11042	1.15693e-12	3.8264e-12	KEGGEC:3.4.21.- KOG:KOG1218 IPRF:ipr004153 IPRF:ipr009030 PFD:pf03128
109243	354918	4.36677	0.571935	7.63508	2.25686e-14	8.27692e-14	GO:0005215 GO:0005351 GO:0006810 GO:0008643 GO:0016020 TCDB:2.A.1.1.9 KEGGEC:5.3.1.4 KOG:KOG0254 IPRF:ipr003663 IPRF:ipr005828 IPRF:ipr005829 IPRF:ipr007114 IPRF:ipr016196 PFD:pf00083
103853	618.276	4.36484	0.248734	17.5482	6.13827e-69	1.7189e-67	GO:0005215 GO:0005488 GO:0006810 KOG:KOG4177 IPRF:ipr002110 IPRF:ipr002345 PFD:pf00023
68104	111.301	4.36288	0.437241	9.97821	1.89855e-23	1.09769e-22	GO:0008800 GO:0030655 GO:0046677 MERCO:U52.UPW IPRF:ipr001466 IPRF:ipr012338 PFD:pf00144
86339	778.035	4.33529	0.292814	14.8056	1.34795e-49	2.16441e-48	GO:0006508 GO:0008237 GO:0008270 MERCO:M06.UPW IPRF:ipr006025 IPRF:ipr017683
77360	87.3587	4.32651	0.406188	10.6515	1.71586e-26	1.1543e-25	GO:0006066 GO:0016614 GO:0050660 KEGGEC:1.1.99.1 CAZY:AA3_2 KOG:KOG1238 IPRF:ipr000172 IPRF:ipr007867 IPRF:ipr012132 PFD:pf00732 PFD:pf05199
50952	295.141	4.32091	0.240435	17.9712	3.27448e-72	9.98127e-71
39268	383.724	4.31777	0.219079	19.7088	1.81277e-86	7.62593e-85	GO:0003824 CAZY:GH95 IPRF:ipr008928 IPRF:ipr016518
86778	18.0414	4.31337	1.16289	3.70918	0.000207932	0.000365502	TCDB:1.A.4.6.4 KOG:KOG0504 IPRF:ipr002110 PFD:pf00023
127881	982.375	4.31185	0.255991	16.8438	1.16572e-63	2.89778e-62	KEGGEC:3.1.1.1 KOG:KOG4389 MERCO:S09.UPW IPRF:ipr002018 PFD:pf00135
103464	1091.05	4.30844	0.219975	19.586	2.03485e-85	8.37081e-84	GO:0003700 GO:0005634 GO:0006355 GO:0008270 IPRF:ipr000637 IPRF:ipr001138 PFD:pf00172 PFD:pf02178
88629	263.118	4.29942	0.406398	10.5793	3.71578e-26	2.45701e-25	GO:0003824 GO:0008152 TCDB:4.C.1.1.6 KEGGEC:6.2.1.12 KOG:KOG1176 IPRF:ipr000873 PFD:pf00501
121362	55.2273	4.29585	0.63294	6.78714	1.14376e-11	3.5731e-11	TCDB:1.A.4.7.2 KOG:KOG4177 IPRF:ipr002110 PFD:pf00023
121693	182.553	4.28406	0.420449	10.1892	2.21486e-24	1.3441e-23	IPRF:ipr002110
127115	60923.1	4.28382	0.548588	7.80881	5.77287e-15	2.1835e-14	GO:0004553 GO:0005975 KEGGEC:3.2.1.21 CAZY:GH1 KOG:KOG0626 IPRF:ipr001360 IPRF:ipr017853 PFD:pf00232
128168	80.8209	4.28271	0.4647	9.21608	3.08167e-20	1.5495e-19
43937	268.162	4.27377	0.26687	16.0144	1.01347e-57	2.10788e-56	GO:0005622 GO:0008270 IPRF:ipr015880
67805	1643.8	4.27296	0.303991	14.0562	7.05546e-45	9.67472e-44	KOG:KOG4157
132428	2209.76	4.2643	0.238537	17.8768	1.78671e-71	5.35839e-70
133809	683.84	4.23708	0.185722	22.8141	3.31955e-115	2.30313e-113	GO:0003824 GO:0005488 GO:0008152 GO:0008270 GO:0016491 KEGGEC:1.1.1.1 KOG:KOG0023 IPRF:ipr002328 IPRF:ipr011032 IPRF:ipr013149 IPRF:ipr013154 IPRF:ipr016040 PFD:pf00107 PFD:pf08240
140464	1594.58	4.2347	0.213056	19.876	6.56412e-88	2.83845e-86	TCDB:2.A.1.28.2 KOG:KOG2563 IPRF:ipr011701 IPRF:ipr016196 PFD:pf07690
97301	1343.54	4.20091	0.20525	20.4673	4.21062e-93	2.0283e-91	KOG:KOG1472 IPRF:ipr002035 IPRF:ipr006587 IPRF:ipr013694 PFD:pf00092 PFD:pf08487
11790	107.03	4.20084	0.430655	9.75455	1.76389e-22	9.73805e-22	IPRF:ipr003016
102372	1975.46	4.19289	0.188386	22.2569	9.66305e-110	6.28234e-108	GO:0003824 GO:0004555 GO:0005991 KEGGEC:3.2.1.28 CAZY:GH37 KOG:KOG0602 IPRF:ipr001661 IPRF:ipr008928 PFD:pf01204
85167	1172.17	4.16893	0.412057	10.1174	4.62725e-24	2.76298e-23
9430	3618.67	4.16517	0.256218	16.2564	2.01329e-59	4.42496e-58
6901	51.7217	4.15984	0.60668	6.85673	7.04548e-12	2.22341e-11
126869	1232.2	4.15181	0.222439	18.6649	9.55135e-78	3.3509e-76	GO:0003824 KEGGEC:3.2.1.101 CAZY:GH76 IPRF:ipr005198 IPRF:ipr008928 IPRF:ipr014480 PFD:pf03663
67561	380.216	4.15062	0.399122	10.3994	2.49588e-25	1.57852e-24	GO:0004182 GO:0006508 GO:0008270 KEGGEC:3.4.17.- KOG:KOG2650 MERCO:M01.024 IPRF:ipr000834 PFD:pf00246
32346	43.5812	4.14735	0.656975	6.3128	2.74039e-10	7.85128e-10
90258	302.848	4.14366	0.738584	5.61027	2.02007e-08	5.08821e-08	GO:0008080 GO:0008152 IPRF:ipr000182 IPRF:ipr016181 PFD:pf00583
94624	2047.67	4.13175	0.179027	23.0789	7.54827e-118	5.48252e-116	MERCO:G01.UPW IPRF:ipr013595 PFD:pf08386
120639	995.689	4.12966	0.213673	19.327	3.18429e-83	1.22332e-81
92403	1622.41	4.12271	0.215935	19.0924	2.91928e-81	1.08998e-79	GO:0006508 GO:0008237 IPRF:ipr002933 PFD:pf01546
34878	785.144	4.11955	0.199802	20.6182	1.88598e-94	9.18008e-93	GO:0004185 GO:0006508 KEGGEC:3.4.16.- KOG:KOG1282 MERCO:S10.UPW IPRF:ipr001563 PFD:pf00450
119876	218.227	4.11803	0.274247	15.0158	5.7871e-51	9.76455e-50
26373	2683.29	4.11485	0.23594	17.4402	4.08401e-68	1.13341e-66	GO:0016020 KOG:KOG1134 IPRF:ipr003864 PFD:pf02714
31758	138.896	4.09805	0.381218	10.7499	5.93343e-27	4.08616e-26
128171	279.695	4.09232	0.275777	14.8392	8.1668e-50	1.32739e-48
132594	803.625	4.08663	0.313144	13.0503	6.32709e-39	7.11282e-38
57941	1545.39	4.08396	0.177147	23.054	1.34048e-117	9.66078e-116	GO:0016787 IPRF:ipr001279 PFD:pf00753
4997	85.3373	4.07619	0.38595	10.5614	4.49699e-26	2.95885e-25
120683	204.374	4.07601	0.292114	13.9535	2.99637e-44	3.99102e-43
98455	28794.1	4.07446	0.29735	13.7026	9.79755e-43	1.25986e-41	GO:0003677 GO:0003700 GO:0005634 GO:0006351 GO:0006355 GO:0008270 KOG:KOG1187 IPRF:ipr001138 IPRF:ipr007219 PFD:pf00172 PFD:pf04082
90483	384.495	4.07164	0.31637	12.8699	6.65229e-38	7.21661e-37	GO:0008080 GO:0008152 IPRF:ipr000182 IPRF:ipr016181 PFD:pf00583
138427	259.953	4.07143	0.318533	12.7818	2.07188e-37	2.18146e-36	KOG:KOG1216
117311	1101.7	4.06827	0.370872	10.9695	5.35811e-28	3.84074e-27
102329	470.266	4.06609	0.216894	18.7469	2.05317e-78	7.34165e-77
69977	25.4796	4.06422	0.618543	6.57063	5.01014e-11	1.51182e-10
80073	692.869	4.0575	0.19278	21.0473	2.42202e-98	1.26503e-96	GO:0003840 KEGGEC:2.3.2.2 KOG:KOG2410 MERCO:T03.A09 IPRF:ipr000101 PFD:pf01019
141494	3020.82	4.05592	0.312675	12.9717	1.77169e-38	1.96321e-37	GO:0000287 GO:0004252 GO:0004289 GO:0004427 GO:0005618 GO:0005737 GO:0006508 GO:0006796 GO:0016020 KOG:KOG4266 MERCO:S08.139 IPRF:ipr000209 IPRF:ipr003137 IPRF:ipr008162 IPRF:ipr010435 PFD:pf00082 PFD:pf02225 PFD:pf06280
97870	205.532	4.05473	0.379209	10.6926	1.10243e-26	7.4703e-26
86820	94.0071	4.053	0.41574	9.74889	1.86502e-22	1.02903e-21	GO:0009168 GO:0019239 KEGGEC:3.5.4.4 KOG:KOG1097 IPRF:ipr001365 PFD:pf00962
108908	50.0782	4.03691	0.597244	6.75923	1.38729e-11	4.31646e-11
38429	342.891	4.03584	0.26094	15.4666	5.83427e-54	1.08266e-52	GO:0003735 GO:0004289 GO:0005622 GO:0005840 GO:0006412 GO:0006508 IPRF:ipr000209 IPRF:ipr001854
57936	412.054	4.03245	0.230304	17.5093	1.21744e-68	3.39896e-67	GO:0005622 GO:0008270 IPRF:ipr015880
93343	39.5454	4.02382	0.538657	7.4701	8.01319e-14	2.85654e-13	GO:0000166 GO:0004812 GO:0004815 GO:0005524 GO:0005737 GO:0006412 GO:0006418 GO:0006422 KEGGEC:6.1.1.12 KOG:KOG0556 IPRF:ipr002312 IPRF:ipr002314 IPRF:ipr006195 PFD:pf00587
104193	3121.29	4.02138	0.207072	19.4201	5.21411e-84	2.04538e-82	IPRF:ipr016137
84469	4121.8	4.0161	0.120506	33.3268	1.57763e-243	4.31389e-241
71060	55.4221	4.01303	0.480328	8.35477	6.55631e-17	2.78329e-16
128791	683.869	4.01198	0.230062	17.4387	4.19519e-68	1.16079e-66	GO:0008152 GO:0016787 MERCO:S09.UNW IPRF:ipr013094 PFD:pf07859
88907	490.254	4.00996	0.221604	18.0952	3.47848e-73	1.0744e-71	KOG:KOG2029 IPRF:ipr001680 IPRF:ipr011046 PFD:pf00400
134945	21.0137	3.99659	0.934334	4.27747	1.89027e-05	3.72407e-05	GO:0004553 GO:0005975 CAZY:GH11 IPRF:ipr001137 IPRF:ipr008985 PFD:pf00457
121828	2690.05	3.99431	0.216809	18.4232	8.56307e-76	2.87404e-74	GO:0003824 GO:0005488 GO:0006808 GO:0008152 GO:0016564 IPRF:ipr008030 IPRF:ipr016040 PFD:pf05368
98729	5405.53	3.99168	0.419836	9.5077	1.94928e-21	1.03027e-20	IPRF:ipr014756
26554	742.973	3.99167	0.236798	16.8569	9.34344e-64	2.32885e-62	GO:0004289 GO:0006508 GO:0008236 KEGGEC:3.4.14.9 MERCO:S53.UPW IPRF:ipr000209 IPRF:ipr009020 IPRF:ipr015366 PFD:pf09286
38733	200.727	3.98419	0.395717	10.0683	7.63068e-24	4.51575e-23
128837	391.908	3.97361	0.274944	14.4524	2.42029e-47	3.62342e-46	TCDB:2.A.67.1.2 KOG:KOG2262 IPRF:ipr004648 IPRF:ipr004813 PFD:pf03169
139100	3729.13	3.97054	0.382262	10.387	2.84295e-25	1.79071e-24
32207	973.288	3.96769	0.228691	17.3496	1.98715e-67	5.38616e-66	GO:0004222 GO:0006508 GO:0008237 GO:0008270 GO:0031012 IPRF:ipr001818 IPRF:ipr006025 IPRF:ipr006026 PFD:pf00413
85923	493.73	3.95361	0.785946	5.03038	4.89511e-07	1.10461e-06	GO:0004497 GO:0005506 GO:0006118 GO:0020037 KEGGEC:1.14.13.70 KOG:KOG0684 IPRF:ipr001128 IPRF:ipr002401 PFD:pf00067
5989	754.967	3.94339	0.211714	18.626	1.97841e-77	6.88889e-76
118138	4652.23	3.94304	0.408568	9.65086	4.8745e-22	2.63019e-21
73924	766.239	3.94259	0.188483	20.9175	3.71194e-97	1.88579e-95
79984	958.629	3.94235	0.200092	19.7027	2.04345e-86	8.55763e-85	GO:0005215 GO:0005351 GO:0006810 GO:0008643 GO:0016020 TCDB:2.A.1.1.9 KEGGEC:5.3.1.4 KOG:KOG0254 IPRF:ipr003663 IPRF:ipr005828 IPRF:ipr007114 IPRF:ipr016196 PFD:pf00083
54927	13.5993	3.924	1.13701	3.45116	0.000558177	0.000935697
8367	2847.35	3.92107	0.254951	15.3797	2.23931e-53	4.06619e-52	KOG:KOG4157
74166	29.588	3.9073	0.757609	5.15742	2.50382e-07	5.79056e-07	GO:0004089 GO:0008270 GO:0015976 IPRF:ipr001765
85247	7302.7	3.90198	0.228846	17.0506	3.45761e-65	8.95414e-64
67787	132.709	3.89254	0.509363	7.64198	2.13912e-14	7.85442e-14	IPRF:ipr006461 PFD:pf04749
31828	959.373	3.88637	0.282219	13.7707	3.82314e-43	4.9435e-42
73547	471.074	3.87953	0.2331	16.6432	3.3878e-62	8.07599e-61	KEGGEC:2.4.2.30 TCDB:8.A.28.1.1 KOG:KOG4177 IPRF:ipr002110 PFD:pf00023
23818	690.488	3.87182	0.181695	21.3094	9.29175e-101	5.17278e-99	IPRF:ipr011009
131677	38.3946	3.86957	0.539394	7.17391	7.28856e-13	2.44099e-12
135115	134.354	3.85708	0.302329	12.7579	2.81773e-37	2.94674e-36
86496	65.6326	3.85376	0.487977	7.89743	2.84719e-15	1.09608e-14	GO:0001584 GO:0003824 GO:0005488 GO:0007186 GO:0008152 GO:0016020 GO:0016491 KEGGEC:1.1.-.- KOG:KOG1201 IPRF:ipr000276 IPRF:ipr002198 IPRF:ipr016040 PFD:pf00106
82880	3335.31	3.84648	0.18902	20.3495	4.68593e-92	2.1892e-90	KOG:KOG1187
126998	37.5935	3.84138	0.590239	6.50818	7.60683e-11	2.26596e-10
126626	106.634	3.84096	0.334284	11.4901	1.479e-30	1.18741e-29
92595	21.4593	3.84023	0.668617	5.74354	9.27167e-09	2.39774e-08
77103	29.924	3.83744	0.599212	6.40415	1.51205e-10	4.41229e-10
89013	154.638	3.82809	0.319424	11.9844	4.29088e-33	3.83212e-32	KOG:KOG4157
44804	46.3924	3.82656	0.460161	8.31568	9.12257e-17	3.84289e-16
73711	18.4697	3.81751	0.699686	5.45603	4.86898e-08	1.19498e-07
7673	22.5384	3.81663	0.859746	4.43926	9.027e-06	1.82206e-05
118003	802.992	3.81217	0.246371	15.4733	5.25684e-54	9.79417e-53
38418	98.2808	3.81123	0.36692	10.3871	2.83899e-25	1.78943e-24	GO:0004553 GO:0005975 CAZY:GH11 IPRF:ipr001137 IPRF:ipr008985 PFD:pf00457
133849	1682.08	3.80776	0.127629	29.8345	1.39583e-195	2.49558e-193
98788	38282.4	3.80769	0.224954	16.9265	2.86836e-64	7.22688e-63	GO:0003677 GO:0003700 GO:0005634 GO:0006351 GO:0006355 GO:0008270 IPRF:ipr001138 IPRF:ipr007219 PFD:pf00172 PFD:pf04082
106623	481.04	3.79691	0.24454	15.5268	2.28628e-54	4.32024e-53	KOG:KOG1878
91700	85.7186	3.79551	0.47414	8.00503	1.19438e-15	4.71112e-15
91306	335.139	3.77657	0.206108	18.3233	5.39773e-75	1.79224e-73	IPRF:ipr010730 PFD:pf06985
70134	530.33	3.77535	0.258433	14.6086	2.47479e-48	3.86692e-47	GO:0003824 GO:0008152 KEGGEC:1.13.12.7 TCDB:4.C.1.1.2 KOG:KOG1179 IPRF:ipr000873 PFD:pf00501
24060	467.35	3.77277	0.245221	15.3852	2.05839e-53	3.74498e-52	GO:0004096 GO:0006118 GO:0006979 KEGGEC:1.11.1.6 KOG:KOG0047 IPRF:ipr002226 IPRF:ipr011614 PFD:pf00199
88228	365.847	3.77134	0.261925	14.3986	5.2816e-47	7.83142e-46	KOG:KOG2660
93102	77.8547	3.76812	0.508554	7.40948	1.26798e-13	4.45685e-13	GO:0004222 GO:0006508 GO:0008237 GO:0008270 MERCO:M36.001 IPRF:ipr001842 IPRF:ipr006025 IPRF:ipr011096 PFD:pf02128 PFD:pf07504
9859	7.76312	3.75719	1.16903	3.21394	0.00130928	0.00210013
124863	428.489	3.75652	0.251773	14.9202	2.43364e-50	4.00452e-49
103366	221.488	3.74773	0.230883	16.2322	2.98708e-59	6.53432e-58	GO:0006118 GO:0016491 IPRF:ipr000103 IPRF:ipr003953 IPRF:ipr013027 PFD:pf00890
126296	17.2187	3.73818	0.780577	4.789	1.67612e-06	3.59965e-06	GO:0005215 GO:0006810 GO:0008152 GO:0016020 GO:0016491 TCDB:2.A.1.14.11 KOG:KOG2533 IPRF:ipr002198 IPRF:ipr007114 IPRF:ipr011701 IPRF:ipr016196 PFD:pf07690
26395	89.5007	3.73582	0.475825	7.85124	4.11928e-15	1.57277e-14
67663	320.637	3.7321	0.268611	13.8941	6.87923e-44	9.03336e-43	GO:0008152 GO:0016811 KEGGEC:3.5.1.49 IPRF:ipr004304 PFD:pf03069
70100	1329.12	3.72996	0.230279	16.1976	5.24575e-59	1.13418e-57	GO:0003824 IPRF:ipr005198 IPRF:ipr008928 PFD:pf03663
11892	1219.91	3.72884	0.284366	13.1128	2.77991e-39	3.17115e-38	IPRF:ipr005338 PFD:pf03702
69953	293.556	3.72671	0.405185	9.19754	3.66227e-20	1.83548e-19
97398	1172.92	3.72341	0.232162	16.038	6.93997e-58	1.44991e-56	GO:0003700 GO:0005634 GO:0006355 GO:0008270 IPRF:ipr001138 PFD:pf00172
77970	43.55	3.72272	0.499825	7.44804	9.47347e-14	3.35779e-13
125138	55.1595	3.71678	0.795948	4.66962	3.0175e-06	6.34413e-06	KOG:KOG1216
38294	10854.1	3.71596	0.18706	19.8651	8.15604e-88	3.49432e-86	GO:0004497 GO:0005506 GO:0006118 GO:0020037 KEGGEC:1.14.-.- KOG:KOG0156 IPRF:ipr001128 IPRF:ipr002401 PFD:pf00067
72115	542.897	3.71485	0.214515	17.3174	3.4764e-67	9.36814e-66	GO:0003676 GO:0004527 GO:0005622 KEGGEC:3.1.-.- KOG:KOG3242 IPRF:ipr006055 IPRF:ipr012337 IPRF:ipr013520 PFD:pf00929
87774	5104.32	3.70633	0.191804	19.3236	3.40154e-83	1.3014e-81	KOG:KOG1818
75637	20.777	3.70094	0.762088	4.85631	1.19591e-06	2.61007e-06
80508	194.732	3.70031	0.291613	12.6891	6.79637e-37	7.00508e-36
35989	401.166	3.70027	0.440146	8.4069	4.20975e-17	1.80526e-16	IPRF:ipr013830
139298	175.369	3.70005	0.243045	15.2237	2.46068e-52	4.31641e-51
71524	12.5255	3.69101	1.02572	3.59846	0.000320106	0.000551422	GO:0016020 GO:0019835 GO:0050829 IPRF:ipr000293
71384	29.9856	3.69031	0.644518	5.72569	1.03015e-08	2.65299e-08
72188	103.354	3.68803	0.351182	10.5017	8.47969e-26	5.52845e-25
128956	131.068	3.68384	0.33431	11.0192	3.08672e-28	2.23673e-27	GO:0003676 GO:0005622 GO:0008270 KOG:KOG2548 IPRF:ipr007087
127758	456.408	3.66946	0.18787	19.532	5.87514e-85	2.36455e-83	MERCO:I51.UPW KOG:KOG3346 IPRF:ipr008914 PFD:pf01161
8512	17.4079	3.66742	0.817104	4.48832	7.17876e-06	1.46073e-05
77334	17.6535	3.66515	0.811168	4.51836	6.23192e-06	1.27365e-05	GO:0006810 GO:0006865 GO:0015171 GO:0016020 TCDB:2.A.3.8.4 KOG:KOG1287 IPRF:ipr002293 IPRF:ipr004841 PFD:pf00324
36063	221.389	3.66304	0.27046	13.5437	8.63213e-42	1.08158e-40	GO:0003676 GO:0004386 GO:0005524 KEGGEC:3.6.1.- KOG:KOG0949 IPRF:ipr001650 IPRF:ipr011545 IPRF:ipr014001 IPRF:ipr014021 PFD:pf00270 PFD:pf00271
37852	212.82	3.66276	0.25283	14.4871	1.46247e-47	2.20366e-46	GO:0004672 GO:0004674 GO:0005524 GO:0006468 KEGGEC:2.7.11.1 KOG:KOG0668 IPRF:ipr000719 IPRF:ipr002290 IPRF:ipr011009 IPRF:ipr017442 PFD:pf00069
5459	15.5762	3.64867	0.769517	4.74151	2.12133e-06	4.50891e-06
9281	281.836	3.64748	0.185359	19.6779	3.33371e-86	1.38984e-84	KEGGEC:3.2.1.18 KOG:KOG1878
77521	1030.28	3.64321	0.245135	14.862	5.81415e-50	9.48318e-49	GO:0004553 GO:0005975 CAZY:CBM91 CAZY:GH43 IPRF:ipr006710 PFD:pf04616
132541	221.745	3.63621	0.390057	9.32225	1.13897e-20	5.85352e-20	GO:0003824 GO:0016491 GO:0050660 KOG:KOG1231 IPRF:ipr000183 IPRF:ipr006094 IPRF:ipr016166 PFD:pf01565
142050	403.243	3.62903	0.289405	12.5396	4.53016e-36	4.55318e-35	GO:0003676 GO:0005515 GO:0005622 GO:0005634 GO:0006355 GO:0008270 KOG:KOG1973 IPRF:ipr001841 IPRF:ipr001965 IPRF:ipr002110 IPRF:ipr003822 IPRF:ipr007087 IPRF:ipr011011 IPRF:ipr015880 PFD:pf00628 PFD:pf02671
131296	5901.32	3.62751	0.175798	20.6346	1.34221e-94	6.60239e-93
69337	156.249	3.61995	0.540798	6.69372	2.17571e-11	6.69566e-11	IPRF:ipr011051
74991	48.6076	3.60617	0.585015	6.16423	7.08265e-10	1.97089e-09	CAZY:GH79 IPRF:ipr017853
39465	530.181	3.60616	0.311684	11.5699	5.85184e-31	4.80182e-30	GO:0003824 GO:0005488 GO:0006808 GO:0008152 GO:0016564 IPRF:ipr008030 IPRF:ipr016040 PFD:pf05368
75455	777.067	3.60509	0.371305	9.70925	2.75366e-22	1.5024e-21
49988	834.612	3.60043	0.448393	8.02963	9.77638e-16	3.8776e-15
86253	63.1276	3.59846	0.50288	7.15571	8.32421e-13	2.78182e-12
70403	232.963	3.59822	0.265551	13.55	7.92381e-42	9.94165e-41
34569	108.445	3.59625	0.399923	8.99236	2.41988e-19	1.16628e-18	GO:0005576 GO:0005618 GO:0007154 IPRF:ipr010636 PFD:pf06766
7231	163.903	3.58687	0.250109	14.3412	1.20881e-46	1.77261e-45	KOG:KOG0106
94562	1389.43	3.57706	0.441437	8.10321	5.35287e-16	2.15436e-15	CAZY:GH92 IPRF:ipr005887 IPRF:ipr012939 PFD:pf07971
136540	2338.64	3.56135	0.195944	18.1754	8.08875e-74	2.56659e-72
77893	1683.85	3.55875	0.240087	14.8227	1.04425e-49	1.68548e-48	GO:0016020 TCDB:2.A.96.1.4 IPRF:ipr000791 PFD:pf01184
92521	155.08	3.55797	0.26684	13.3337	1.47314e-40	1.77177e-39
101203	455.383	3.55174	0.278937	12.7331	3.87098e-37	4.02556e-36
85352	748.802	3.54793	0.18905	18.7672	1.40082e-78	5.04784e-77	MERCO:M81.UPW IPRF:ipr009197 IPRF:ipr010799 IPRF:ipr015995 PFD:pf07171 PFD:pf07364
75404	12.5477	3.5468	0.807397	4.39288	1.11856e-05	2.24607e-05
39090	9.15967	3.54599	1.00739	3.51998	0.000431571	0.000732442
128263	212.982	3.54571	0.244325	14.5123	1.01305e-47	1.54652e-46	GO:0003676 GO:0005622 GO:0008270 IPRF:ipr007087
26076	296.047	3.54348	0.487952	7.26194	3.81579e-13	1.30281e-12	GO:0004289 GO:0006508 GO:0042802 GO:0043086 KEGGEC:3.4.21.- KOG:KOG1153 MERCO:S08.056 IPRF:ipr000209 IPRF:ipr009020 IPRF:ipr010259 PFD:pf00082 PFD:pf05922
92240	5331.3	3.54127	0.158036	22.4079	3.29357e-111	2.18716e-109	GO:0005215 GO:0006810 GO:0016020 TCDB:1.A.8.7.1 TCDB:1.A.8.9.1 KOG:KOG0224 IPRF:ipr000425 IPRF:ipr012269 PFD:pf00230
74552	92.4955	3.54012	0.565457	6.26064	3.83397e-10	1.08705e-09
23545	2670.57	3.53728	0.222326	15.9103	5.37563e-57	1.10325e-55	GO:0005215 GO:0006810 GO:0016020 TCDB:2.A.1.7.3 IPRF:ipr007114 IPRF:ipr011701 IPRF:ipr016196 PFD:pf07690
124424	1044.89	3.53553	0.330672	10.692	1.10994e-26	7.51573e-26
7274	80.0292	3.53446	0.433543	8.1525	3.56467e-16	1.44909e-15	GO:0003824 GO:0005488 GO:0008152 KOG:KOG1198 IPRF:ipr011032 IPRF:ipr013149 IPRF:ipr013154 IPRF:ipr016040 PFD:pf00107 PFD:pf08240
122639	1166.89	3.52962	0.356619	9.89746	4.26985e-23	2.42497e-22	GO:0004553 GO:0005975 KEGGEC:3.2.1.21 CAZY:GH3 IPRF:ipr001764 IPRF:ipr002772 IPRF:ipr011658 IPRF:ipr017853 PFD:pf00933 PFD:pf01915 PFD:pf07691
96800	2438.32	3.52574	0.231397	15.2367	2.01748e-52	3.55911e-51	GO:0003824 GO:0004160 GO:0008152 GO:0009082 KEGGEC:4.2.1.9 KOG:KOG2448 IPRF:ipr000581 IPRF:ipr004404 PFD:pf00920
89022	888.313	3.52374	0.292063	12.065	1.61696e-33	1.47237e-32	GO:0004497 GO:0005506 GO:0006118 GO:0020037 KEGGEC:1.14.14.1 KOG:KOG0158 IPRF:ipr001128 IPRF:ipr002401 PFD:pf00067
96001	745.113	3.50788	0.230327	15.23	2.236e-52	3.93713e-51
139295	469.701	3.50618	0.203805	17.2036	2.49565e-66	6.61029e-65	KOG:KOG3798
103267	4287.61	3.50124	0.166794	20.9914	7.86077e-98	4.06009e-96	IPRF:ipr005532 IPRF:ipr017805 PFD:pf03781
4545	137.388	3.50061	0.352469	9.93169	3.03087e-23	1.73831e-22
9144	1626.66	3.50002	0.220518	15.8718	9.93179e-57	2.01607e-55	KOG:KOG1488
68900	12.9797	3.49534	0.800067	4.36881	1.24924e-05	2.49606e-05	IPRF:ipr016059
88887	194.985	3.49309	0.351796	9.92931	3.10381e-23	1.77905e-22	GO:0003824 GO:0008152 GO:0016787 CAZY:CE5 IPRF:ipr000675 IPRF:ipr008262 PFD:pf01083
120873	107.13	3.4898	0.293364	11.8958	1.24417e-32	1.08306e-31
127877	11.9363	3.47651	1.21478	2.86185	0.00421175	0.00638354	GO:0004609 GO:0008654 KOG:KOG2419 IPRF:ipr003817 PFD:pf02666
4570	12.9009	3.47095	0.849312	4.08678	4.37402e-05	8.3092e-05
133930	59.4311	3.46746	0.370603	9.35628	8.25957e-21	4.27082e-20
4983	4538.03	3.46711	0.262826	13.1917	9.79929e-40	1.14452e-38
101778	2880.79	3.46535	0.25166	13.77	3.86396e-43	4.98934e-42
78017	90.1461	3.46265	0.343429	10.0826	6.59769e-24	3.91441e-23
130622	718.924	3.46144	0.309786	11.1737	5.48715e-29	4.10741e-28
142900	1063.03	3.45769	0.150347	22.998	4.87641e-117	3.46076e-115	GO:0008152 GO:0016811 KEGGEC:3.5.1.49 IPRF:ipr004304 PFD:pf03069
139818	461.6	3.45651	0.248308	13.9202	4.77388e-44	6.29543e-43	KEGGEC:1.13.99.1 KOG:KOG1573 IPRF:ipr007828 PFD:pf05153
123055	2379.63	3.45458	0.214719	16.0888	3.05651e-58	6.48776e-57
69901	334.379	3.45279	0.262334	13.1618	1.45568e-39	1.68536e-38	GO:0005215 GO:0006810 GO:0008271 GO:0008272 GO:0016020 TCDB:2.A.53.1.1 KOG:KOG0236 IPRF:ipr001902 IPRF:ipr002645 IPRF:ipr011547 PFD:pf00916 PFD:pf01740
8730	844.834	3.44954	0.161268	21.3901	1.65298e-101	9.37058e-100
33190	455.726	3.43839	0.237886	14.4539	2.36724e-47	3.54971e-46	KOG:KOG1869
85061	34.371	3.43668	0.476972	7.2052	5.79602e-13	1.95734e-12	KOG:KOG1213 IPRF:ipr006910 PFD:pf04825
89873	66.0313	3.43397	0.365859	9.38607	6.22816e-21	3.24025e-20
88640	1097.2	3.43135	0.432661	7.93081	2.17724e-15	8.44816e-15
128880	548.642	3.4313	0.282754	12.1353	6.8661e-34	6.32648e-33	GO:0016787 KOG:KOG3947 IPRF:ipr004843 PFD:pf00149
94809	4117.81	3.43066	0.127723	26.8602	6.41719e-159	8.17268e-157	GO:0016491 KEGGEC:1.1.1.179 KOG:KOG1577 IPRF:ipr001395 PFD:pf00248
74666	52.577	3.42678	0.449624	7.62143	2.5089e-14	9.18317e-14	GO:0004497 GO:0005506 GO:0006118 GO:0020037 KEGGEC:1.14.14.1 KOG:KOG0156 IPRF:ipr001128 IPRF:ipr002401 PFD:pf00067
72060	432.536	3.42479	0.15775	21.7102	1.64372e-104	9.67195e-103	GO:0003824 GO:0003854 GO:0005488 GO:0006694 GO:0008152 KOG:KOG1430 IPRF:ipr002225 IPRF:ipr016040 PFD:pf01073
78933	776.835	3.42242	0.171329	19.9757	8.9563e-89	3.94629e-87	KOG:KOG0295 IPRF:ipr001680 IPRF:ipr007111 IPRF:ipr011046 PFD:pf00400 PFD:pf05729
131409	8112.58	3.41979	0.192722	17.7446	1.8962e-70	5.54369e-69	KOG:KOG2232 IPRF:ipr006823 PFD:pf04734
9911	749.652	3.4146	0.204059	16.7334	7.48611e-63	1.82195e-61
132296	82.7107	3.41281	0.343992	9.9212	3.367e-23	1.92515e-22
91563	2279.71	3.39926	0.159248	21.3458	4.26829e-101	2.3905e-99	GO:0003824 GO:0008152 GO:0016874 GO:0031177 GO:0048037 KEGGEC:6.2.1.3 KOG:KOG1178 IPRF:ipr000873 IPRF:ipr001242 IPRF:ipr006162 IPRF:ipr006163 IPRF:ipr009081 IPRF:ipr010071 PFD:pf00501 PFD:pf00550 PFD:pf00668
138466	1213.71	3.39716	0.4846	7.01023	2.37919e-12	7.72591e-12
142573	1530.88	3.39698	0.145898	23.2831	6.57025e-120	4.9261e-118
43676	32.6774	3.39575	0.560783	6.05537	1.40094e-09	3.83525e-09	GO:0003676 GO:0005622 GO:0008270 IPRF:ipr007087 IPRF:ipr015880
73541	133.099	3.38905	0.251887	13.4546	2.89152e-41	3.55118e-40	CAZY:GH55 IPRF:ipr011050
80659	68.0477	3.38828	0.350585	9.66465	4.26087e-22	2.30444e-21
11481	111.013	3.38818	0.288469	11.7454	7.45926e-32	6.29299e-31	GO:0003824 GO:0005488 GO:0008152 GO:0016491 KEGGEC:1.1.1.184 KOG:KOG0725 IPRF:ipr002198 IPRF:ipr002347 IPRF:ipr016040 PFD:pf00106
86189	62.4687	3.38671	0.441714	7.66721	1.75777e-14	6.4875e-14
124888	385.033	3.38238	0.202492	16.7038	1.22999e-62	2.97791e-61
84083	209.576	3.37538	0.254474	13.2641	3.73813e-40	4.43849e-39	GO:0003824 GO:0005488 GO:0008152 GO:0016491 KEGGEC:1.1.1.100 KOG:KOG0725 IPRF:ipr002198 IPRF:ipr002347 IPRF:ipr016040 PFD:pf00106
132681	14.4549	3.37498	0.797512	4.23188	2.31743e-05	4.52059e-05	GO:0008152 GO:0016846 IPRF:ipr006913 PFD:pf04828
74129	53.6854	3.36785	0.440701	7.64201	2.1385e-14	7.85442e-14	GO:0004553 GO:0005975 KEGGEC:3.2.1.21 CAZY:GH3 KOG:KOG4157 IPRF:ipr001764 IPRF:ipr002772 IPRF:ipr002889 IPRF:ipr013994 IPRF:ipr017853 PFD:pf00933 PFD:pf01822 PFD:pf01915
128444	352.902	3.36767	0.207746	16.2105	4.24882e-59	9.22927e-58
129378	206.36	3.35353	0.312964	10.7154	8.61924e-27	5.87486e-26
24323	7159.32	3.35129	0.284396	11.7839	4.72511e-32	4.02284e-31
133559	13.2907	3.34872	0.812496	4.12152	3.76389e-05	7.19574e-05
97054	4012.39	3.34794	0.258685	12.9421	2.60335e-38	2.86769e-37	GO:0000150 GO:0000166 GO:0005524 GO:0006310 GO:0006810 GO:0016020 GO:0016887 GO:0017111 GO:0042626 TCDB:3.A.1.201.11 KOG:KOG0055 IPRF:ipr001140 IPRF:ipr003439 IPRF:ipr003593 IPRF:ipr006118 IPRF:ipr011527 PFD:pf00005 PFD:pf00664
85255	576.895	3.34438	0.230633	14.5009	1.19618e-47	1.81418e-46	GO:0005506 GO:0016491 KEGGEC:1.2.3.4 KOG:KOG0143 IPRF:ipr002283 IPRF:ipr005123 PFD:pf03171
140865	4302.75	3.34342	0.224401	14.8993	3.33237e-50	5.4544e-49	IPRF:ipr010730 PFD:pf06985
75545	143.264	3.34244	0.376282	8.88281	6.51904e-19	3.07652e-18	KOG:KOG2551
11050	12.3093	3.33865	0.912989	3.65684	0.000255348	0.000444814
33351	10.5585	3.33615	0.88887	3.75325	0.000174554	0.000309641	GO:0003700 GO:0005634 GO:0006355 GO:0008270 IPRF:ipr001138 PFD:pf00172
11603	154.785	3.33575	0.459194	7.26436	3.74795e-13	1.28153e-12	KOG:KOG3798
93519	268.477	3.3347	0.208474	15.9958	1.36659e-57	2.83598e-56	GO:0005215 GO:0006810 GO:0016020 TCDB:2.A.1.8.5 KOG:KOG2533 IPRF:ipr007114 IPRF:ipr011701 IPRF:ipr016196 PFD:pf07690
9477	332.006	3.33462	0.267947	12.445	1.48807e-35	1.46089e-34
10988	997.375	3.32811	0.262871	12.6606	9.77583e-37	1.00205e-35	GO:0003735 GO:0005622 GO:0005840 GO:0006412 IPRF:ipr001854
89026	1653.6	3.32585	0.171771	19.3621	1.61161e-83	6.2691e-82
7436	15.3995	3.32465	1.36466	2.43624	0.0148408	0.0208958	KOG:KOG3227
88289	106.001	3.32007	0.318919	10.4104	2.22286e-25	1.41257e-24	GO:0008152 GO:0008168 KEGGEC:2.1.1.103 KOG:KOG1269 IPRF:ipr013216 PFD:pf08241
95982	1002.61	3.31586	0.152392	21.7587	5.7131e-105	3.42675e-103
26434	3512.1	3.31351	0.251286	13.1862	1.05313e-39	1.22848e-38	GO:0005215 GO:0006810 GO:0016020 TCDB:2.A.1.1.38 KEGGEC:5.3.1.4 KOG:KOG0254 IPRF:ipr005828 IPRF:ipr007114 IPRF:ipr016196 PFD:pf00083
26280	604.64	3.30888	0.350743	9.43392	3.95054e-21	2.06919e-20	GO:0003824 GO:0005488 GO:0008152 GO:0008270 GO:0016491 GO:0016616 GO:0051287 KEGGEC:1.1.1.14 KOG:KOG0024 IPRF:ipr002328 IPRF:ipr011032 IPRF:ipr011597 IPRF:ipr013149 IPRF:ipr013154 IPRF:ipr016040 PFD:pf00107 PFD:pf08240
7217	110.553	3.30683	0.317865	10.4033	2.39597e-25	1.51843e-24	GO:0003824 GO:0005488 GO:0008152 GO:0016491 KEGGEC:1.1.1.206 KOG:KOG1611 IPRF:ipr002198 IPRF:ipr002347 IPRF:ipr016040 PFD:pf00106
128495	875.182	3.30153	0.191245	17.2634	8.87704e-67	2.35799e-65	MERCO:S33.UPW
43286	4080.78	3.2939	0.275254	11.9668	5.30453e-33	4.72377e-32	GO:0003824 GO:0005488 GO:0008152 GO:0016491 KEGGEC:1.1.1.250 KOG:KOG0725 IPRF:ipr002198 IPRF:ipr002347 IPRF:ipr016040 PFD:pf00106
74437	483.321	3.29183	0.227636	14.461	2.13812e-47	3.21133e-46	GO:0005215 GO:0005351 GO:0006810 GO:0008643 GO:0016020 TCDB:2.A.1.1.69 KEGGEC:5.3.1.4 KOG:KOG0254 IPRF:ipr003663 IPRF:ipr005828 IPRF:ipr005829 IPRF:ipr007114 IPRF:ipr016196 PFD:pf00083
72016	11.113	3.2899	1.01628	3.23722	0.00120702	0.0019433	GO:0003824 IPRF:ipr009003
61763	208.379	3.28822	0.33775	9.73564	2.1247e-22	1.16953e-21	KOG:KOG4412 IPRF:ipr002110 PFD:pf00023
92891	188.38	3.28678	0.246886	13.313	1.94576e-40	2.33416e-39	IPRF:ipr008999
86237	63.3482	3.28121	0.508337	6.45479	1.08367e-10	3.19329e-10	GO:0003676 IPRF:ipr012337
35667	13.2515	3.27755	0.713288	4.59498	4.32783e-06	8.99125e-06	IPRF:ipr001810 PFD:pf00646
134760	60.5702	3.27696	0.37743	8.68229	3.87892e-18	1.76086e-17	GO:0004089 GO:0008270 GO:0015976 IPRF:ipr001765
124370	826.491	3.27171	0.281524	11.6214	3.20734e-31	2.65055e-30
4546	130.194	3.26962	0.328327	9.95842	2.31726e-23	1.33562e-22
128297	495.502	3.26566	0.36461	8.95659	3.34869e-19	1.6081e-18	CAZY:GH95 IPRF:ipr016518
91127	282.098	3.26294	0.276293	11.8097	3.47651e-32	2.96796e-31	GO:0005215 GO:0006810 GO:0016020 TCDB:2.A.1.2.33 KOG:KOG0255 IPRF:ipr007114 IPRF:ipr011701 IPRF:ipr016196 PFD:pf07690
34700	144.53	3.26106	0.303704	10.7376	6.77635e-27	4.6563e-26	KEGGEC:3.2.1.3 KOG:KOG1869
114979	401.608	3.25081	0.224295	14.4935	1.33267e-47	2.01461e-46	GO:0004553 GO:0005975 KEGGEC:3.2.1.14 CAZY:GH18 KOG:KOG4701 IPRF:ipr001223 IPRF:ipr001579 IPRF:ipr017853 PFD:pf00704
72211	32.7644	3.24981	0.605227	5.36956	7.89273e-08	1.90297e-07
109567	1964.22	3.24789	0.143416	22.6466	1.50721e-113	1.02281e-111	GO:0004553 GO:0005975 KEGGEC:3.2.1.21 CAZY:GH3 IPRF:ipr001764 IPRF:ipr002772 IPRF:ipr017853 PFD:pf00933 PFD:pf01915
38827	495.691	3.24757	0.191863	16.9266	2.86643e-64	7.22688e-63
73249	1596.37	3.24396	0.18906	17.1583	5.44575e-66	1.4302e-64	GO:0003824 GO:0005488 GO:0008152 GO:0016616 GO:0048037 GO:0051287 KEGGEC:1.1.1.28 KOG:KOG0068 IPRF:ipr006139 IPRF:ipr006140 IPRF:ipr016040 PFD:pf00389 PFD:pf02826
115940	120.503	3.24339	0.273029	11.8793	1.51648e-32	1.31273e-31	KOG:KOG0504 IPRF:ipr002110 PFD:pf00023
74078	246.78	3.24117	0.330239	9.81461	9.74097e-23	5.43262e-22
85229	748	3.2381	0.258097	12.546	4.17874e-36	4.20452e-35	GO:0004497 GO:0005506 GO:0006118 GO:0020037 KEGGEC:5.3.99.5 KOG:KOG0158 IPRF:ipr001128 IPRF:ipr002401 PFD:pf00067
132743	417.566	3.23281	0.299509	10.7937	3.68677e-27	2.55982e-26	GO:0005215 GO:0006810 GO:0016020 TCDB:2.A.1.2.35 KOG:KOG0255 IPRF:ipr007114 IPRF:ipr011701 IPRF:ipr016196 PFD:pf07690
71849	1153.32	3.21756	0.329064	9.77792	1.40053e-22	7.75506e-22	GO:0003700 GO:0005634 GO:0006355 IPRF:ipr007888 IPRF:ipr008967 PFD:pf05224
37645	713.361	3.21103	0.231053	13.8974	6.56799e-44	8.64909e-43	KOG:KOG3544
72408	52.6486	3.2088	0.549546	5.839	5.25159e-09	1.38116e-08	KEGGEC:2.4.2.30 TCDB:8.A.28.1.1 KOG:KOG4177 IPRF:ipr002110 PFD:pf00023
142266	2999.17	3.20624	0.176458	18.17	8.92271e-74	2.82158e-72	GO:0005506 GO:0006118 GO:0016020 GO:0016491 GO:0050660 KEGGEC:1.16.1.7 KOG:KOG0039 IPRF:ipr001433 IPRF:ipr013112 IPRF:ipr013130 PFD:pf00175 PFD:pf01794 PFD:pf08022
97336	4437.97	3.20523	0.2475	12.9504	2.33711e-38	2.57747e-37	TCDB:2.A.1.58.1 KOG:KOG3098 IPRF:ipr010291 IPRF:ipr016196 PFD:pf05978
122670	592.295	3.20032	0.229585	13.9396	3.63899e-44	4.8262e-43
97880	5340.75	3.19983	0.147376	21.712	1.57961e-104	9.35389e-103	GO:0003677 GO:0003700 GO:0005634 GO:0006351 GO:0006355 GO:0008270 IPRF:ipr001138 IPRF:ipr007219 PFD:pf00172 PFD:pf04082
99452	24.283	3.19912	0.685692	4.66553	3.07821e-06	6.46736e-06	TCDB:3.A.20.1.1 KEGGEC:5.4.99.7 KOG:KOG0272 IPRF:ipr001632 IPRF:ipr001680 IPRF:ipr011044 PFD:pf00400
87225	522.993	3.19591	0.358424	8.91657	4.8095e-19	2.28482e-18	GO:0003676 GO:0004527 GO:0005622 KOG:KOG2248 IPRF:ipr006055 IPRF:ipr012337
9578	40.5564	3.19454	0.403046	7.92601	2.263e-15	8.7663e-15	CAZY:GH55 IPRF:ipr011050
103498	3459	3.19248	0.150311	21.2392	4.15173e-100	2.23114e-98
74475	34.8467	3.18766	0.658905	4.83782	1.31273e-06	2.8515e-06	GO:0003677 GO:0003700 GO:0005634 GO:0006351 GO:0006355 GO:0008270 IPRF:ipr001138 IPRF:ipr007219 PFD:pf00172 PFD:pf04082
37557	572.087	3.18652	0.187198	17.0222	5.62207e-65	1.44788e-63
26904	17540.3	3.17138	0.940768	3.37105	0.000748813	0.00123852	GO:0005215 GO:0006857 GO:0016020 TCDB:2.A.17.2.1 KOG:KOG1237 IPRF:ipr000109 IPRF:ipr016196 PFD:pf00854
136284	24.0883	3.16152	0.665983	4.74714	2.06312e-06	4.39021e-06	GO:0000166 GO:0005524 GO:0017111 KOG:KOG0740 IPRF:ipr003593 IPRF:ipr003959 PFD:pf00004
72966	171.14	3.16021	0.649852	4.86297	1.1564e-06	2.52847e-06	GO:0006457 KEGGEC:5.2.1.8 TCDB:8.A.11.1.1 KOG:KOG0544 IPRF:ipr001179 PFD:pf00254
73095	438.722	3.15843	0.219174	14.4106	4.4386e-47	6.59196e-46
78577	634.736	3.15585	0.210212	15.0127	6.06709e-51	1.02184e-49	GO:0005215 GO:0006810 GO:0016020 TCDB:2.A.1.9.4 KOG:KOG0252 IPRF:ipr005829 IPRF:ipr007114 IPRF:ipr011701 IPRF:ipr016196 PFD:pf07690
102705	182.767	3.1511	0.256626	12.2789	1.17517e-34	1.12172e-33	IPRF:ipr001810 PFD:pf00646
69100	62.776	3.14396	0.405391	7.75538	8.80824e-15	3.30602e-14	GO:0006508 GO:0008236 MERCO:S51.UPW IPRF:ipr005320 PFD:pf03575
12745	211.592	3.1422	0.222124	14.1462	1.97243e-45	2.75341e-44	IPRF:ipr015069 PFD:pf08975
26134	2893.84	3.14174	0.219572	14.3084	1.93818e-46	2.81991e-45	KEGGEC:3.2.1.14 KOG:KOG2992
85526	130.587	3.13066	0.434927	7.19813	6.10439e-13	2.05476e-12	GO:0003824 GO:0005488 GO:0008152 GO:0016491 KEGGEC:1.1.-.- KOG:KOG1611 IPRF:ipr002198 IPRF:ipr002347 IPRF:ipr016040 PFD:pf00106
38538	18.5339	3.12927	0.613552	5.10026	3.39184e-07	7.77081e-07
125268	9507.2	3.12827	0.159769	19.5799	2.29264e-85	9.34853e-84	GO:0004553 GO:0005975 KEGGEC:3.2.1.21 CAZY:GH3 IPRF:ipr001764 IPRF:ipr002772 IPRF:ipr011658 IPRF:ipr017853 PFD:pf00933 PFD:pf01915 PFD:pf07691
90629	2222.13	3.12734	0.184539	16.9468	2.03248e-64	5.1912e-63	GO:0003700 GO:0005634 GO:0006355 GO:0008270 IPRF:ipr001138 PFD:pf00172
67953	203.581	3.12733	0.224616	13.923	4.59472e-44	6.06778e-43
87294	501.411	3.12673	0.17215	18.1628	1.0167e-73	3.18257e-72	IPRF:ipr006314 PFD:pf04261
52587	448.835	3.12602	0.166092	18.821	5.0843e-79	1.83925e-77	IPRF:ipr001810 PFD:pf00646
128475	151.861	3.12296	0.255236	12.2356	2.00726e-34	1.90036e-33	GO:0003824 GO:0005488 GO:0008152 GO:0016874 GO:0031177 GO:0048037 KOG:KOG1202 IPRF:ipr000873 IPRF:ipr001242 IPRF:ipr006162 IPRF:ipr006163 IPRF:ipr009081 IPRF:ipr010071 IPRF:ipr013120 IPRF:ipr013217 IPRF:ipr013968 IPRF:ipr014030 IPRF:ipr014031 IPRF:ipr014043 IPRF:ipr016035 IPRF:ipr016036 IPRF:ipr016039 IPRF:ipr016040 PFD:pf00109 PFD:pf00501 PFD:pf00550 PFD:pf00668 PFD:pf00698 PFD:pf02801 PFD:pf079…
26281	857.525	3.1208	0.173352	18.0026	1.85736e-72	5.69896e-71	KOG:KOG2510
132786	114.827	3.11811	0.290902	10.7188	8.31139e-27	5.67335e-26
24468	48.9414	3.11616	0.418313	7.44936	9.37906e-14	3.32686e-13
63744	422.761	3.11119	0.299755	10.3791	3.08625e-25	1.93609e-24
85181	129.922	3.1081	0.470026	6.61261	3.77613e-11	1.14354e-10	IPRF:ipr010730 PFD:pf06985
24440	390.923	3.1054	0.255304	12.1635	4.86099e-34	4.52832e-33	GO:0003677 GO:0006355 KOG:KOG0527 IPRF:ipr000910 IPRF:ipr009071 PFD:pf00505
4597	104.482	3.10497	0.321151	9.66828	4.11221e-22	2.22793e-21
27044	665.909	3.10154	0.342854	9.04623	1.4799e-19	7.21478e-19
136533	2610.64	3.09846	0.218392	14.1876	1.09284e-45	1.54645e-44	GO:0003700 GO:0005634 GO:0006355 GO:0008270 IPRF:ipr001138 PFD:pf00172
75047	420.797	3.09781	0.191366	16.1879	6.13725e-59	1.32385e-57
33708	70.0184	3.0973	0.466739	6.63603	3.22246e-11	9.81947e-11	GO:0016787 GO:0016810 KOG:KOG3968 MERCO:M38.UNW IPRF:ipr006680 IPRF:ipr011059 PFD:pf01979
39591	1710.2	3.09186	0.295828	10.4515	1.44156e-25	9.30704e-25	GO:0000079 GO:0019901 GO:0051302 KOG:KOG1674 IPRF:ipr006671 IPRF:ipr011028 IPRF:ipr012104 PFD:pf00134
70769	19.0614	3.09184	0.583944	5.29475	1.19179e-07	2.83087e-07	GO:0004932 GO:0007186 GO:0016020 IPRF:ipr001499
128474	5.99198	3.09075	1.30185	2.37413	0.0175906	0.0244893	GO:0004190 GO:0004194 GO:0006508 KEGGEC:3.4.23.3 MERCO:A01.UNA IPRF:ipr001461 IPRF:ipr009007 PFD:pf00026
5766	376.637	3.08933	0.184528	16.7418	6.50375e-63	1.58804e-61	GO:0008080 GO:0008152 IPRF:ipr000182 IPRF:ipr016181 PFD:pf00583
76559	369.728	3.08894	0.199419	15.4897	4.07358e-54	7.6355e-53	GO:0003824 IPRF:ipr009003
7811	5360.28	3.08233	0.202936	15.1887	4.20461e-52	7.30659e-51	GO:0005215 GO:0005351 GO:0006810 GO:0008643 GO:0016020 TCDB:2.A.1.1.7 KEGGEC:5.3.1.4 KOG:KOG0254 IPRF:ipr003663 IPRF:ipr005828 IPRF:ipr005829 IPRF:ipr007114 IPRF:ipr016196 PFD:pf00083
69494	758.172	3.08214	0.266936	11.5464	7.70185e-31	6.28107e-30	GO:0016491 KEGGEC:1.1.1.21 KOG:KOG1577 IPRF:ipr001395 PFD:pf00248
102517	855.064	3.08146	0.368916	8.35276	6.66845e-17	2.82831e-16	GO:0046373 GO:0046556 CAZY:CBM42 CAZY:GH54 IPRF:ipr007934 IPRF:ipr008985 IPRF:ipr015289 PFD:pf05270 PFD:pf09206
92948	278.504	3.08139	0.308178	9.99876	1.54311e-23	8.97203e-23	KOG:KOG1187
84718	383.655	3.08074	0.182183	16.9102	3.78587e-64	9.48712e-63	KOG:KOG1187
9570	246.831	3.0805	0.260351	11.8321	2.66423e-32	2.2871e-31
89264	12.8879	3.07811	0.752567	4.09015	4.31097e-05	8.19614e-05
83445	1843.82	3.07172	0.235416	13.0481	6.51847e-39	7.31911e-38	GO:0004571 GO:0005509 GO:0016020 KEGGEC:3.2.1.113 CAZY:GH47 KOG:KOG2431 IPRF:ipr001382 PFD:pf01532
97471	228.586	3.07104	0.219002	14.0229	1.12892e-44	1.53444e-43
138575	181.285	3.06823	0.34891	8.79377	1.44629e-18	6.70298e-18	GO:0016787 KOG:KOG1432 IPRF:ipr004843 PFD:pf00149
123508	844.783	3.06371	0.290533	10.5452	5.34811e-26	3.51388e-25
25941	209.217	3.06317	0.252257	12.1431	6.24488e-34	5.76551e-33	KOG:KOG4674
37707	74.8911	3.06041	0.350649	8.72783	2.5961e-18	1.18838e-17
129642	1519.52	3.05738	0.238885	12.7985	1.67119e-37	1.77567e-36
121158	137.899	3.05539	0.265135	11.5239	1.00012e-30	8.12768e-30
75054	611.164	3.04728	0.197928	15.3959	1.74465e-53	3.18039e-52	KOG:KOG1840
94542	6202.68	3.04611	0.18818	16.1872	6.20991e-59	1.33642e-57	GO:0004672 GO:0004674 GO:0004713 GO:0005524 GO:0006468 KEGGEC:2.7.11.- KOG:KOG0583 IPRF:ipr000719 IPRF:ipr001245 IPRF:ipr002290 IPRF:ipr008271 IPRF:ipr011009 IPRF:ipr017441 IPRF:ipr017442 PFD:pf00069
81195	844.186	3.03938	0.263952	11.5149	1.11007e-30	8.98199e-30	GO:0005215 GO:0005488 GO:0006810 TCDB:1.A.38.1.1 KOG:KOG2417 IPRF:ipr002345
93163	29.2007	3.03756	0.630281	4.81938	1.44005e-06	3.11134e-06	GO:0005515 GO:0008270 KOG:KOG1815 IPRF:ipr001841 IPRF:ipr002867 PFD:pf01485
42818	135.165	3.03682	0.268007	11.3312	9.19883e-30	7.10312e-29
92848	376.911	3.03653	0.301184	10.082	6.63773e-24	3.93565e-23	KOG:KOG0266 IPRF:ipr001680 IPRF:ipr011046 PFD:pf00400
34141	1314.55	3.03573	0.11282	26.9077	1.78641e-159	2.33919e-157	GO:0006508 GO:0008152 GO:0008237 GO:0016787 GO:0016813 GO:0046983 KEGGEC:3.5.1.6 MERCO:M20.UNW IPRF:ipr002933 IPRF:ipr010158 IPRF:ipr011650 PFD:pf01546 PFD:pf07687
60541	7.6112	3.02865	1.05761	2.86368	0.00418752	0.00635096	TCDB:1.A.4.7.1 KOG:KOG0504 IPRF:ipr002110 PFD:pf00023
131913	638.441	3.01741	0.21849	13.8103	2.20939e-43	2.87282e-42	KOG:KOG0873
72569	303.914	3.01504	0.167743	17.9742	3.10164e-72	9.48551e-71	KOG:KOG0255 IPRF:ipr011701 IPRF:ipr016196 PFD:pf07690
82281	53.3672	3.01269	0.465821	6.46747	9.96568e-11	2.94785e-10	TCDB:2.A.1.58.1 KOG:KOG3098 IPRF:ipr011701 IPRF:ipr016196 PFD:pf07690
37617	19.8576	3.01095	0.71703	4.1992	2.67865e-05	5.20012e-05
128552	392.463	3.00937	0.267941	11.2315	2.85695e-29	2.1612e-28	GO:0005215 GO:0005351 GO:0006810 GO:0008643 GO:0016020 TCDB:2.A.1.1.10 KEGGEC:5.3.1.4 KOG:KOG0254 IPRF:ipr003663 IPRF:ipr005828 IPRF:ipr007114 IPRF:ipr016196 PFD:pf00083
76688	83.714	3.00434	0.604857	4.96703	6.79858e-07	1.5172e-06	GO:0004190 GO:0006508 MERCO:G01.002 IPRF:ipr000250 IPRF:ipr008985 PFD:pf01828
86290	20.2435	2.99841	1.39099	2.15559	0.0311155	0.0418398	GO:0004553 GO:0005576 GO:0005975 GO:0030248 KEGGEC:3.2.1.14 CAZY:CBM1 CAZY:GH18 KOG:KOG4701 IPRF:ipr000254 IPRF:ipr001223 IPRF:ipr001579 IPRF:ipr017853 PFD:pf00704 PFD:pf00734
130642	65.4151	2.99817	0.465848	6.43594	1.22715e-10	3.59447e-10
7706	41.4812	2.99794	0.451566	6.63899	3.15831e-11	9.63345e-11	IPRF:ipr008427 IPRF:ipr014005 PFD:pf05730
130711	722.708	2.99777	0.234362	12.7912	1.83712e-37	1.94308e-36
132423	78.6361	2.99759	0.331104	9.05332	1.38681e-19	6.77875e-19
73059	15.3415	2.99177	0.729466	4.10132	4.108e-05	7.82145e-05	GO:0003700 GO:0005634 GO:0006355 GO:0008270 IPRF:ipr001138 PFD:pf00172
26101	242.177	2.98917	0.24165	12.3698	3.80538e-35	3.68527e-34	GO:0003824 GO:0008152 GO:0016884 KOG:KOG1211 IPRF:ipr000120 IPRF:ipr000868 PFD:pf00857 PFD:pf01425
88560	80.8524	2.9879	0.299297	9.98309	1.80755e-23	1.04638e-22
74654	90.7676	2.98657	0.360575	8.28281	1.20306e-16	5.01561e-16
37103	1243.27	2.98583	0.171916	17.368	1.4416e-67	3.91889e-66
78901	939.883	2.9849	0.19028	15.6869	1.86008e-55	3.6638e-54	KOG:KOG1142
82984	1901.47	2.98476	0.390297	7.6474	2.0508e-14	7.53608e-14	IPRF:ipr009009
5328	11.1176	2.98106	0.801582	3.71897	0.000200039	0.000352228
131898	21.4092	2.98047	0.767988	3.88088	0.000104077	0.00018969	KOG:KOG0271 IPRF:ipr001680 IPRF:ipr007111 IPRF:ipr011046 IPRF:ipr011048 IPRF:ipr013838 PFD:pf00400 PFD:pf05729
8923	3009.95	2.98032	0.179783	16.5773	1.01734e-61	2.40056e-60	GO:0005215 GO:0005351 GO:0006810 GO:0008643 GO:0016020 TCDB:2.A.1.1.7 KEGGEC:5.3.1.4 KOG:KOG0254 IPRF:ipr003663 IPRF:ipr005828 IPRF:ipr005829 IPRF:ipr007114 IPRF:ipr016196 PFD:pf00083
103650	10711.7	2.97989	0.608278	4.89891	9.63721e-07	2.12265e-06	GO:0004096 GO:0004601 GO:0006118 GO:0006979 GO:0020037 KEGGEC:1.11.1.11 IPRF:ipr000763 IPRF:ipr002016 IPRF:ipr010255 PFD:pf00141
39463	21.6634	2.97714	0.550483	5.40823	6.36489e-08	1.54704e-07
79376	148.247	2.97711	0.243854	12.2086	2.79622e-34	2.6259e-33
122572	4601.17	2.97434	0.167587	17.7481	1.78394e-70	5.23195e-69
81433	19.2988	2.97329	0.613395	4.84726	1.25176e-06	2.72747e-06	IPRF:ipr007921 PFD:pf05257
108217	509.584	2.97281	0.204532	14.5347	7.30334e-48	1.12045e-46	GO:0015205 GO:0015931 GO:0016020 TCDB:2.A.39.3.2 KOG:KOG2466 IPRF:ipr001248 IPRF:ipr012681 PFD:pf02133
70609	470.124	2.97222	0.198571	14.9681	1.18713e-50	1.98502e-49
130395	100.581	2.96881	0.293457	10.1167	4.65821e-24	2.77968e-23	GO:0005975 IPRF:ipr000577
88350	540.733	2.9661	0.178177	16.6469	3.18516e-62	7.61245e-61	GO:0003824 GO:0008152 GO:0016874 KEGGEC:6.2.1.12 KOG:KOG1178 IPRF:ipr000873 IPRF:ipr010071 PFD:pf00501
127903	155.137	2.95851	0.354808	8.33835	7.53322e-17	3.18927e-16	GO:0005215 GO:0006810 GO:0016020 TCDB:2.A.1.3.1 KOG:KOG0254 IPRF:ipr007114 IPRF:ipr011701 IPRF:ipr016196 PFD:pf07690
123028	987.712	2.95082	0.161229	18.3021	7.96645e-75	2.60789e-73
62262	599.824	2.94808	0.232732	12.6673	8.97857e-37	9.23225e-36	GO:0000166 GO:0004190 GO:0006508 KOG:KOG0502 IPRF:ipr001995 IPRF:ipr002110 IPRF:ipr009061 PFD:pf00023
90399	542.812	2.94688	0.193884	15.1992	3.58178e-52	6.24762e-51	KOG:KOG1187
9748	409.54	2.94646	0.35231	8.36326	6.10061e-17	2.59491e-16
108956	512.011	2.94478	0.256629	11.4749	1.76422e-30	1.40789e-29	GO:0005507 GO:0008131 GO:0009308 GO:0048038 KEGGEC:1.4.3.6 KOG:KOG1186 IPRF:ipr000269 IPRF:ipr015798 IPRF:ipr015800 IPRF:ipr015802 IPRF:ipr016182 PFD:pf01179 PFD:pf02727 PFD:pf02728
91351	232.205	2.94021	0.240835	12.2084	2.80387e-34	2.63043e-33
101325	1919.22	2.93046	0.211281	13.87	9.62852e-44	1.25902e-42	GO:0004197 GO:0006508 KEGGEC:3.4.22.40 MERCO:C01.084 KOG:KOG4128 IPRF:ipr000169 IPRF:ipr004134 PFD:pf03051
88121	11.0706	2.92573	0.750135	3.90027	9.60843e-05	0.000175915
108533	62.5241	2.92521	0.395262	7.40069	1.3548e-13	4.74946e-13
88870	1243.29	2.92383	0.216756	13.489	1.81441e-41	2.24914e-40	KEGGEC:3.1.1.8 MERCO:C01.107 KOG:KOG4389 IPRF:ipr002018 PFD:pf00135
26458	1949	2.9206	0.135558	21.5451	5.89036e-103	3.42267e-101	IPRF:ipr017805
86466	50.7082	2.91828	0.440311	6.62776	3.40814e-11	1.03547e-10	GO:0004497 GO:0005506 GO:0006118 GO:0020037 KEGGEC:1.14.14.1 KOG:KOG0158 IPRF:ipr001128 IPRF:ipr002401 PFD:pf00067
73770	307.283	2.91607	0.242939	12.0033	3.41273e-33	3.05961e-32	GO:0003824 GO:0005488 GO:0008152 GO:0008270 GO:0016491 KEGGEC:1.1.1.1 KOG:KOG0023 IPRF:ipr002328 IPRF:ipr011032 IPRF:ipr013149 IPRF:ipr013154 IPRF:ipr016040 PFD:pf00107 PFD:pf08240
132225	987.302	2.91441	0.357429	8.15382	3.52608e-16	1.43529e-15	GO:0005506 GO:0006629 GO:0006633 GO:0016020 GO:0016491 GO:0016717 GO:0020037 GO:0046914 KEGGEC:1.14.19.3 KOG:KOG4232 IPRF:ipr001199 IPRF:ipr005804 IPRF:ipr010257 IPRF:ipr012171 PFD:pf00173 PFD:pf00487
119179	623.564	2.91267	0.187456	15.5379	1.92205e-54	3.64679e-53
74263	2349.62	2.91252	0.11892	24.4914	1.82624e-132	1.61701e-130
132198	26.532	2.91107	0.667701	4.35984	1.30156e-05	2.59614e-05	GO:0003824 GO:0005488 GO:0008152 GO:0016491 KEGGEC:1.1.1.- KOG:KOG1208 IPRF:ipr002198 IPRF:ipr002347 IPRF:ipr016040 PFD:pf00106
78376	245.718	2.90953	0.233623	12.454	1.33065e-35	1.30911e-34
86587	12.6476	2.90402	0.779549	3.72526	0.000195117	0.000344285	GO:0003824 GO:0005488 GO:0008152 GO:0044237 GO:0050662 KEGGEC:1.1.1.195 KOG:KOG1502 IPRF:ipr001509 IPRF:ipr016040 PFD:pf01370
103212	2135.56	2.90029	0.220285	13.1661	1.37521e-39	1.59418e-38	KOG:KOG1869
79934	121.64	2.89905	0.327801	8.84395	9.23969e-19	4.31882e-18	KOG:KOG1923
106322	3310.33	2.89562	0.4016	7.21022	5.58621e-13	1.88786e-12	GO:0005215 GO:0005351 GO:0006810 GO:0008643 GO:0016020 TCDB:2.A.1.1.7 KEGGEC:5.3.1.4 KOG:KOG0254 IPRF:ipr003663 IPRF:ipr005828 IPRF:ipr005829 IPRF:ipr007114 IPRF:ipr016196 PFD:pf00083
75467	382.128	2.89503	0.244486	11.8413	2.38668e-32	2.05453e-31
24672	2424.02	2.89315	0.183602	15.7577	6.07629e-56	1.20966e-54	GO:0003824 GO:0005975 GO:0016853 GO:0030246 KEGGEC:5.1.3.3 KOG:KOG1604 IPRF:ipr008183 IPRF:ipr011013 PFD:pf01263
6450	141.862	2.88498	0.334682	8.62007	6.69129e-18	3.00236e-17	GO:0004930 GO:0016020 IPRF:ipr000832 IPRF:ipr010916
90379	1054.61	2.88384	0.163848	17.6007	2.43296e-69	6.9172e-68
76702	397.656	2.88031	0.271008	10.6281	2.20485e-26	1.47684e-25	GO:0003824 GO:0005488 GO:0008152 KEGGEC:1.1.1.255 KOG:KOG0023 IPRF:ipr011032 IPRF:ipr013149 IPRF:ipr013154 IPRF:ipr016040 PFD:pf00107 PFD:pf08240
5852	1787.52	2.8789	0.169608	16.9738	1.28379e-64	3.28798e-63
88746	12.8195	2.87767	1.08285	2.65749	0.00787259	0.0115317	GO:0003824 IPRF:ipr008262
38622	123.674	2.87666	0.263872	10.9017	1.13102e-27	8.00238e-27	GO:0004219 GO:0006508 IPRF:ipr000816
112529	553.818	2.875	0.216711	13.2665	3.62223e-40	4.31189e-39	GO:0003824 GO:0005488 GO:0008152 GO:0016491 KEGGEC:1.1.1.100 KOG:KOG0725 IPRF:ipr002198 IPRF:ipr002347 IPRF:ipr016040 PFD:pf00106
86627	112.066	2.87188	0.342402	8.38745	4.96809e-17	2.12458e-16	GO:0003824 GO:0008152 GO:0008660 GO:0009310 GO:0030170 KEGGEC:3.5.99.7 IPRF:ipr001926 IPRF:ipr005965 PFD:pf00291
74305	5562.81	2.8716	0.283857	10.1163	4.6763e-24	2.78689e-23	GO:0004553 GO:0005975 KEGGEC:3.2.1.21 CAZY:GH3 IPRF:ipr001764 IPRF:ipr002772 IPRF:ipr017853 PFD:pf00933 PFD:pf01915
101652	2513.25	2.87105	0.106362	26.9933	1.77015e-160	2.38509e-158	KOG:KOG2992
126479	328.237	2.87075	0.274428	10.4608	1.30702e-25	8.45605e-25	GO:0004053 GO:0006527 GO:0016813 GO:0046872 KEGGEC:3.5.3.11 KOG:KOG2964 IPRF:ipr005924 IPRF:ipr006035 PFD:pf00491
70056	128.289	2.86744	0.28805	9.95464	2.40687e-23	1.38641e-22	GO:0005375 GO:0006825 GO:0016020 TCDB:1.A.56.1.5 KOG:KOG3386 IPRF:ipr007274 PFD:pf04145
13299	71.5722	2.86714	0.346578	8.27271	1.30945e-16	5.44695e-16	GO:0006118 GO:0016491 KEGGEC:1.-.-.- IPRF:ipr003819 PFD:pf02668
94189	419.123	2.86125	0.161362	17.7319	2.38026e-70	6.91539e-69	GO:0003824 GO:0004252 GO:0006508 KEGGEC:3.4.21.4 KOG:KOG3627 MERCO:S01.103 IPRF:ipr001254 IPRF:ipr001314 IPRF:ipr009003 PFD:pf00089
102444	169.786	2.86055	0.403739	7.08515	1.38897e-12	4.57594e-12	GO:0008152 GO:0016491 IPRF:ipr011048 IPRF:ipr011964 IPRF:ipr015590 PFD:pf00171
136735	4631.32	2.8592	0.17597	16.2483	2.29758e-59	5.03787e-58	GO:0003676 KOG:KOG1041 IPRF:ipr003100 IPRF:ipr003165 IPRF:ipr012337 IPRF:ipr014811 PFD:pf02170 PFD:pf02171 PFD:pf08699
34630	818.238	2.85818	0.200873	14.2288	6.07368e-46	8.68724e-45
8841	293.631	2.85412	0.26647	10.7109	9.05224e-27	6.16095e-26
6746	154.621	2.85383	0.212989	13.399	6.13168e-41	7.47133e-40
96919	1602.44	2.8536	0.22351	12.7672	2.49988e-37	2.62318e-36
81477	985.458	2.85299	0.178681	15.967	2.16991e-57	4.49302e-56	GO:0003824 GO:0005488 GO:0006808 GO:0008152 GO:0016564 IPRF:ipr008030 IPRF:ipr016040 PFD:pf05368
131127	8.77561	2.85236	0.810961	3.51726	0.000436018	0.000739449
108243	541.619	2.84878	0.183258	15.5452	1.71539e-54	3.26134e-53	KOG:KOG3417
126586	2176.75	2.84551	0.234113	12.1544	5.43461e-34	5.04248e-33	GO:0000166 GO:0005524 GO:0006810 GO:0016020 GO:0016887 GO:0017111 GO:0042626 TCDB:3.A.1.206.1 KOG:KOG0055 IPRF:ipr001140 IPRF:ipr003439 IPRF:ipr003593 IPRF:ipr011527 PFD:pf00005 PFD:pf00664
13328	36.9865	2.84518	0.44362	6.41354	1.42183e-10	4.15814e-10	GO:0005215 GO:0006810 GO:0016020 TCDB:2.A.1.2.17 KOG:KOG0255 IPRF:ipr005829 IPRF:ipr007114 IPRF:ipr011701 IPRF:ipr016196 PFD:pf07690
8140	33.562	2.83778	0.524617	5.40923	6.3295e-08	1.53884e-07	GO:0003824 CAZY:GH92 IPRF:ipr005887 IPRF:ipr008928 IPRF:ipr012939 PFD:pf07971
128643	2187.2	2.83632	0.13351	21.2442	3.72729e-100	2.01469e-98	GO:0003824 GO:0005488 GO:0008152 GO:0016491 KEGGEC:1.1.1.141 KOG:KOG4169 IPRF:ipr002198 IPRF:ipr002347 IPRF:ipr016040 PFD:pf00106
39800	40.1102	2.83257	0.429944	6.58823	4.45109e-11	1.34444e-10
43176	17.7348	2.83167	0.861833	3.28564	0.00101751	0.00165381	GO:0000166 GO:0005524 GO:0017111 KOG:KOG0742 IPRF:ipr003593 IPRF:ipr003959 PFD:pf00004
10100	622.014	2.8314	0.143177	19.7755	4.83553e-87	2.05278e-85	KEGGEC:3.1.1.5 KOG:KOG2112 IPRF:ipr003140 PFD:pf02230
12549	929.789	2.82239	0.282618	9.98658	1.74499e-23	1.01142e-22	GO:0004553 GO:0005975 KEGGEC:3.2.1.25 CAZY:GH2 KOG:KOG2230 IPRF:ipr006102 IPRF:ipr008979 IPRF:ipr017853 PFD:pf00703
86256	1531.78	2.81917	0.15935	17.6917	4.85618e-70	1.39345e-68
10425	44.6085	2.7977	0.427419	6.54557	5.92695e-11	1.77751e-10
86703	1489.1	2.79335	0.188317	14.8332	8.93185e-50	1.4492e-48
12422	680.568	2.7931	0.182998	15.263	1.34937e-52	2.39867e-51	GO:0005215 GO:0006810 GO:0016020 TCDB:2.A.1.2.43 KOG:KOG0255 IPRF:ipr007114 IPRF:ipr011701 IPRF:ipr016196 PFD:pf07690
96020	549.296	2.79104	0.349397	7.98816	1.36968e-15	5.38204e-15	KOG:KOG0504 IPRF:ipr002110 PFD:pf00023
96728	227.693	2.78433	0.367427	7.57791	3.51159e-14	1.27828e-13	GO:0010181 GO:0016491 KOG:KOG0134 IPRF:ipr001155 PFD:pf00724
11192	885.526	2.78392	0.264687	10.5178	7.15348e-26	4.68351e-25	GO:0003735 GO:0005622 GO:0005840 GO:0006412 IPRF:ipr001209
93445	10.9353	2.77653	1.19002	2.33317	0.019639	0.0271126	GO:0004553 GO:0005975 CAZY:GH16 IPRF:ipr000757 IPRF:ipr008985 PFD:pf00722
75762	1710.77	2.76868	0.151669	18.2547	1.89876e-74	6.1508e-73	GO:0003700 GO:0005634 GO:0006355 GO:0008270 KOG:KOG2992 IPRF:ipr001138
84159	46.4356	2.76766	0.523521	5.28664	1.24585e-07	2.95551e-07	KEGGEC:3.2.1.18 KOG:KOG2806
4505	8.76792	2.76686	0.92102	3.00413	0.00266344	0.00412562
85331	77.5591	2.76327	0.96998	2.84879	0.00438863	0.0066408	GO:0005622 GO:0008270 IPRF:ipr015880
10651	267.119	2.75446	0.216995	12.6936	6.41294e-37	6.62456e-36	IPRF:ipr010730 PFD:pf06985
34165	694.489	2.75046	0.408357	6.73545	1.63428e-11	5.05621e-11	IPRF:ipr012312 PFD:pf01814
33856	15.6316	2.74921	1.2733	2.15913	0.0308403	0.0414999	GO:0008152 GO:0008168 KOG:KOG1541 IPRF:ipr013216 PFD:pf08241
99974	835.923	2.74914	0.300068	9.16174	5.10655e-20	2.53338e-19	KEGGEC:5.4.99.7 KOG:KOG4283 IPRF:ipr001680 IPRF:ipr011046 PFD:pf00400
25998	2056.07	2.74822	0.177346	15.4964	3.67153e-54	6.90976e-53	KEGGEC:3.4.16.5 KOG:KOG1474
121436	216.963	2.74657	0.292631	9.38579	6.24495e-21	3.24716e-20	GO:0005215 GO:0006810 GO:0016020 TCDB:2.A.1.2.16 KOG:KOG0255 IPRF:ipr007114 IPRF:ipr011701 IPRF:ipr016196 PFD:pf07690
91714	126.854	2.74527	0.273695	10.0304	1.12078e-23	6.5865e-23	GO:0005215 GO:0005351 GO:0006810 GO:0008643 GO:0016020 TCDB:2.A.1.1.7 KEGGEC:5.3.1.4 KOG:KOG0254 IPRF:ipr003663 IPRF:ipr005828 IPRF:ipr005829 IPRF:ipr007114 IPRF:ipr016196 PFD:pf00083
48843	1408.47	2.74309	0.229778	11.938	7.50384e-33	6.61263e-32	GO:0003676 GO:0005622 GO:0008270 KOG:KOG2992 IPRF:ipr007087 IPRF:ipr015880
139506	239.556	2.742	0.232817	11.7775	5.09798e-32	4.33235e-31
123529	5988.36	2.74183	0.108752	25.2117	2.98065e-140	2.91696e-138
118629	54324.6	2.73875	0.71197	3.84673	0.000119706	0.00021652
118131	428.249	2.7357	0.154378	17.7207	2.90058e-70	8.40085e-69
7595	3163.83	2.73261	0.371797	7.34974	1.98599e-13	6.87662e-13
5643	481.946	2.73137	0.288155	9.47881	2.5721e-21	1.3533e-20	CAZY:CE16 IPRF:ipr013830
120163	133.38	2.72955	0.244404	11.1682	5.8356e-29	4.36122e-28
71008	17.7754	2.72834	0.692289	3.94104	8.11292e-05	0.000149625
71616	371.293	2.72649	0.21795	12.5097	6.60675e-36	6.60462e-35
89701	1435.22	2.72541	0.169138	16.1135	2.04954e-58	4.38037e-57
23209	6499.46	2.71959	0.135757	20.0328	2.85154e-89	1.26242e-87	GO:0016491 GO:0016614 GO:0050660 KEGGEC:1.1.3.6 IPRF:ipr000172 IPRF:ipr001395 IPRF:ipr007867 IPRF:ipr012400 IPRF:ipr013027 PFD:pf00732 PFD:pf05199 PFD:pf07992
131079	482.882	2.71714	0.249895	10.8731	1.54809e-27	1.08787e-26	GO:0003824 GO:0005488 GO:0008152 KEGGEC:1.6.5.5 KOG:KOG1198 IPRF:ipr011032 IPRF:ipr013154 IPRF:ipr016040 PFD:pf08240
136720	5071.45	2.71546	0.342784	7.92178	2.34142e-15	9.05876e-15	GO:0003824 IPRF:ipr008928 IPRF:ipr012878 PFD:pf07944
129666	205.075	2.71188	0.257945	10.5134	7.49206e-26	4.89485e-25	KOG:KOG3276 IPRF:ipr003746 PFD:pf02594
140705	527.817	2.71079	0.326168	8.31103	9.48761e-17	3.98763e-16	GO:0005198 GO:0005525 GO:0005874 GO:0007017 GO:0007018 GO:0032991 GO:0051258 KOG:KOG1376 IPRF:ipr000217 IPRF:ipr002452 IPRF:ipr003008 PFD:pf00091
12943	652.451	2.70962	0.18849	14.3754	7.38173e-47	1.08761e-45	KOG:KOG3772 IPRF:ipr001763
38839	235.762	2.7094	0.187485	14.4513	2.45971e-47	3.67651e-46	KOG:KOG1911
63019	9.00893	2.70598	0.872736	3.10057	0.00193151	0.00304153
37000	262.758	2.70452	0.191073	14.1543	1.75572e-45	2.45827e-44	GO:0004497 GO:0005506 GO:0006118 GO:0020037 KEGGEC:1.14.99.9 KOG:KOG0156 IPRF:ipr001128 IPRF:ipr002401 PFD:pf00067
96809	836.254	2.70268	0.177202	15.252	1.59677e-52	2.82227e-51
92940	57.6799	2.70258	0.313602	8.61788	6.82063e-18	3.05892e-17	GO:0005507 GO:0016491 KEGGEC:1.10.3.3 TCDB:9.A.10.1.4 CAZY:AA1 KOG:KOG1263 IPRF:ipr001117 IPRF:ipr002355 IPRF:ipr008972 IPRF:ipr011706 IPRF:ipr011707 IPRF:ipr017762 PFD:pf00394 PFD:pf07731 PFD:pf07732
46962	322.506	2.70226	0.292291	9.24511	2.35001e-20	1.18998e-19
128876	46.7715	2.70173	0.429992	6.28321	3.31656e-10	9.45541e-10	GO:0006810 GO:0006865 GO:0015171 GO:0016020 TCDB:2.A.3.4.1 KOG:KOG1289 IPRF:ipr002293 IPRF:ipr004841 PFD:pf00324
84089	151.128	2.7013	0.22405	12.0567	1.78855e-33	1.62702e-32	GO:0005215 GO:0005351 GO:0006810 GO:0008643 GO:0016020 TCDB:2.A.1.1.10 KEGGEC:5.3.1.4 KOG:KOG0254 IPRF:ipr003663 IPRF:ipr005828 IPRF:ipr005829 IPRF:ipr007114 IPRF:ipr016196 PFD:pf00083
85546	16.133	2.69578	0.97573	2.76283	0.00573023	0.00855394
121269	236.346	2.68898	0.245816	10.939	7.50211e-28	5.34461e-27
11477	134.379	2.68533	0.411742	6.52186	6.94386e-11	2.07246e-10	IPRF:ipr013226 PFD:pf08316
141910	10326.2	2.68512	0.693676	3.87085	0.000108457	0.000197286	KOG:KOG1181 IPRF:ipr001849
127622	8.67199	2.68316	1.08087	2.4824	0.0130502	0.0185374	GO:0000166 GO:0005524 GO:0016887 GO:0017111 KOG:KOG1051 IPRF:ipr001270 IPRF:ipr002110 IPRF:ipr003593 IPRF:ipr011704 PFD:pf00023 PFD:pf07728
135104	2461.1	2.68232	0.175819	15.2562	1.49711e-52	2.65116e-51
75124	1276.83	2.68049	0.174053	15.4004	1.62634e-53	2.97055e-52
93141	135.402	2.68027	0.334094	8.02252	1.03597e-15	4.10197e-15
77862	150.481	2.68	0.237656	11.2768	1.7084e-29	1.30832e-28
129606	580.277	2.67652	0.373578	7.16455	7.8044e-13	2.60998e-12	GO:0008152 GO:0016829 IPRF:ipr002220 PFD:pf00701
77379	646.519	2.67529	0.14499	18.4515	5.0721e-76	1.721e-74	GO:0003677 GO:0003918 GO:0005524 GO:0005694 GO:0006259 GO:0006265 KEGGEC:5.99.1.3 KOG:KOG2795 IPRF:ipr002815 IPRF:ipr013049 PFD:pf04406
82822	73.8283	2.66918	0.320954	8.31638	9.06882e-17	3.82198e-16
74816	842.871	2.66085	0.15839	16.7994	2.46668e-63	6.09913e-62	IPRF:ipr009906 PFD:pf07286
6568	61.1241	2.66051	0.460508	5.77734	7.58922e-09	1.97307e-08
134451	18.4563	2.65901	0.608694	4.36838	1.25171e-05	2.50046e-05	GO:0003824 KEGGEC:3.3.2.10 KOG:KOG4178 MERCO:S33.UNW IPRF:ipr000073 IPRF:ipr000639 PFD:pf00561
11274	14.3391	2.65679	0.709373	3.74526	0.000180204	0.000319055
138812	66.4274	2.65599	0.367642	7.2244	5.03323e-13	1.70843e-12
104604	1476.84	2.65526	0.153048	17.3491	2.00222e-67	5.41124e-66	GO:0016020 GO:0030001 GO:0046872 TCDB:2.A.52.1.3 IPRF:ipr011541 PFD:pf03824
9641	32.8693	2.6536	0.522615	5.07754	3.82349e-07	8.71037e-07	KOG:KOG1869
128727	498.763	2.65135	0.278704	9.51316	1.84959e-21	9.79249e-21	GO:0003824 GO:0005488 GO:0008152 GO:0016491 KOG:KOG1611 IPRF:ipr002347 IPRF:ipr016040
117388	16.6591	2.64925	0.587481	4.5095	6.49799e-06	1.32482e-05
27007	580.775	2.64831	0.404029	6.55476	5.57298e-11	1.67622e-10	GO:0003824 KOG:KOG3179 IPRF:ipr000991 PFD:pf00117
101897	1555.01	2.6463	0.199691	13.252	4.39329e-40	5.20975e-39	GO:0004497 GO:0006118 GO:0006725 GO:0008152 GO:0016491 KOG:KOG2614 IPRF:ipr002938 IPRF:ipr003042 PFD:pf01494
88460	7.47483	2.64479	1.2563	2.10522	0.0352722	0.0470714	IPRF:ipr010730 PFD:pf06985
82254	714.13	2.64204	0.185564	14.2379	5.33016e-46	7.6473e-45
34795	179.04	2.63689	0.230861	11.422	3.24774e-30	2.57191e-29	GO:0004096 GO:0006118 GO:0006979 KEGGEC:1.11.1.6 KOG:KOG0047 IPRF:ipr002226 IPRF:ipr011614 PFD:pf00199
85995	8.44169	2.63497	0.967563	2.7233	0.00646331	0.00957752	IPRF:ipr009799
131902	400.777	2.6332	0.362353	7.26695	3.67706e-13	1.25775e-12	GO:0003824 GO:0008152 KEGGEC:2.2.1.1 KOG:KOG0523 IPRF:ipr005474 IPRF:ipr005475 IPRF:ipr005476 IPRF:ipr009014 PFD:pf00456 PFD:pf02779 PFD:pf02780
37374	6.90411	2.63072	1.10856	2.37309	0.0176401	0.0245509
119058	267.159	2.62611	0.251075	10.4594	1.32631e-25	8.5749e-25
45198	85.6908	2.6261	0.384618	6.82782	8.62143e-12	2.71063e-11	IPRF:ipr009057
98905	2861.46	2.62606	0.140378	18.7071	4.33446e-78	1.54396e-76
5944	641.52	2.6258	0.251617	10.4357	1.70392e-25	1.09401e-24
37538	23.2188	2.62239	0.579978	4.52154	6.13904e-06	1.25494e-05
7933	1355.24	2.62191	0.23217	11.2931	1.42005e-29	1.09019e-28
75189	1161.96	2.62006	0.215271	12.171	4.4378e-34	4.14239e-33	GO:0005215 GO:0006810 GO:0016020 KOG:KOG2348 IPRF:ipr001734 PFD:pf00474
143253	1088.63	2.62003	0.192864	13.5849	4.92473e-42	6.19557e-41	GO:0016884 KEGGEC:3.5.1.4 KOG:KOG1212 IPRF:ipr000120 IPRF:ipr015830 PFD:pf01425
133622	396.873	2.61825	0.467276	5.60323	2.10388e-08	5.28928e-08	GO:0005783 GO:0016020 GO:0016125 GO:0047750 KEGGEC:5.3.3.5 KOG:KOG4826 IPRF:ipr007905 PFD:pf05241
39240	632.538	2.61737	0.200053	13.0833	4.09966e-39	4.6455e-38	GO:0008152 GO:0016491 KEGGEC:1.2.1.3 KOG:KOG2450 IPRF:ipr015590 IPRF:ipr016160 IPRF:ipr016161 PFD:pf00171
75378	249.07	2.61665	0.237949	10.9967	3.96407e-28	2.85911e-27	KEGGEC:3.2.1.59 CAZY:GH71 IPRF:ipr005197 PFD:pf03659
72006	1315.69	2.61494	0.139806	18.7041	4.58541e-78	1.62712e-76	GO:0005216 GO:0006811 GO:0016020 TCDB:1.A.1.11.12 KOG:KOG2302 IPRF:ipr005821 PFD:pf00520
97591	3551.93	2.61286	0.194863	13.4087	5.3809e-41	6.56513e-40	GO:0006508 GO:0008236 KOG:KOG2100 IPRF:ipr001375 PFD:pf00326
128762	84.6499	2.61085	0.454595	5.74324	9.28826e-09	2.40136e-08	GO:0005576 GO:0005618 GO:0007154 IPRF:ipr010636 PFD:pf06766
73108	2066.53	2.60823	0.121885	21.3992	1.36e-101	7.757e-100	GO:0005215 GO:0006810 GO:0016020 TCDB:2.A.1.14.11 KOG:KOG2533 IPRF:ipr007114 IPRF:ipr011701 IPRF:ipr016196 PFD:pf07690
53480	146.663	2.60345	0.277607	9.37818	6.7123e-21	3.48822e-20	GO:0003676 GO:0004527 GO:0005622 KOG:KOG2248 IPRF:ipr006055 IPRF:ipr012337 IPRF:ipr013520 PFD:pf00929
122687	828.952	2.60205	0.165099	15.7606	5.80871e-56	1.15887e-54	KOG:KOG0333
88726	9829.28	2.60073	0.657799	3.95369	7.69565e-05	0.000142353	GO:0004497 GO:0005506 GO:0006118 GO:0016712 GO:0020037 KEGGEC:1.14.14.1 KOG:KOG0157 IPRF:ipr001128 IPRF:ipr002401 IPRF:ipr002974 PFD:pf00067
143256	291.612	2.60004	0.289626	8.97725	2.77613e-19	1.3359e-18	GO:0005215 GO:0006810 GO:0016020 TCDB:1.A.8.6.2 KOG:KOG0223 IPRF:ipr000425 PFD:pf00230
90841	10.6425	2.59852	0.868118	2.99328	0.00275996	0.00426944
68976	9402.52	2.59732	0.284551	9.1278	6.99064e-20	3.44968e-19
104585	699.862	2.59703	0.237074	10.9545	6.3192e-28	4.51573e-27	GO:0005215 GO:0006810 GO:0016020 TCDB:2.A.1.14.4 KOG:KOG2533 IPRF:ipr007114 IPRF:ipr011701 IPRF:ipr016196 PFD:pf07690
73219	40.1601	2.59299	0.494426	5.24445	1.56748e-07	3.68748e-07	KOG:KOG0272 IPRF:ipr001680 IPRF:ipr007111 IPRF:ipr011046 PFD:pf00400
85798	951.773	2.58794	0.206423	12.5371	4.67955e-36	4.69318e-35	GO:0003677 GO:0003824 GO:0003887 GO:0005622 GO:0006260 GO:0006281 KEGGEC:2.7.7.7 KOG:KOG2534 IPRF:ipr001357 IPRF:ipr002008 IPRF:ipr002054 IPRF:ipr010996
74326	171.969	2.58161	0.191455	13.4842	1.93721e-41	2.3918e-40
6684	240.392	2.57886	0.263192	9.7984	1.14378e-22	6.35606e-22	GO:0006810 GO:0006865 GO:0015171 GO:0016020 TCDB:2.A.3.4.2 KOG:KOG1289 IPRF:ipr002293 IPRF:ipr004841 PFD:pf00324
81411	106.228	2.57414	0.301916	8.52604	1.51446e-17	6.67927e-17
26444	223.728	2.57141	0.352445	7.29593	2.96612e-13	1.01794e-12	KOG:KOG1869
90372	80.2328	2.57109	0.343223	7.49102	6.83393e-14	2.44931e-13	TCDB:8.A.28.1.1 KOG:KOG4177 IPRF:ipr002110 PFD:pf00023
78616	819.69	2.57019	0.190844	13.4675	2.43002e-41	2.98835e-40	GO:0006520 GO:0008152 GO:0016491 KEGGEC:1.2.1.36 KOG:KOG2450 IPRF:ipr006034 IPRF:ipr015590 IPRF:ipr016160 IPRF:ipr016161 PFD:pf00171
105484	2339.82	2.56711	0.129959	19.7533	7.50963e-87	3.1735e-85	GO:0003677 GO:0003700 GO:0005634 GO:0006355 GO:0043565 GO:0046983 KOG:KOG4343 IPRF:ipr004827 IPRF:ipr008917 IPRF:ipr011616 PFD:pf00170
36756	234.198	2.56355	0.241303	10.6238	2.31e-26	1.54504e-25	GO:0003676 GO:0003824 GO:0008168 GO:0032259 CAZY:AA12 KOG:KOG3627 IPRF:ipr002052 IPRF:ipr011041
80650	1087.62	2.56166	0.286187	8.95102	3.52221e-19	1.68881e-18
34117	40.6617	2.55769	0.387237	6.60497	3.976e-11	1.20289e-10	GO:0003824 GO:0005488 GO:0008152 KOG:KOG4039 IPRF:ipr016040
70522	332.526	2.55596	0.15779	16.1985	5.17003e-59	1.12041e-57	GO:0005215 GO:0005351 GO:0006810 GO:0008643 GO:0016020 TCDB:2.A.1.1.10 KEGGEC:5.3.1.4 KOG:KOG0254 IPRF:ipr003663 IPRF:ipr005828 IPRF:ipr005829 IPRF:ipr007114 IPRF:ipr016196 PFD:pf00083
91294	911.27	2.55563	0.265004	9.64375	5.22443e-22	2.81574e-21
122817	144.607	2.55477	0.266659	9.58066	9.64301e-22	5.14368e-21
38585	184.637	2.55373	0.30589	8.34854	6.91133e-17	2.92999e-16	GO:0003824 GO:0005488 GO:0005507 GO:0006118 GO:0008152 GO:0009055 GO:0016874 GO:0031177 GO:0048037 KOG:KOG1178 IPRF:ipr000873 IPRF:ipr000923 IPRF:ipr001242 IPRF:ipr006162 IPRF:ipr006163 IPRF:ipr009081 IPRF:ipr010071 IPRF:ipr014030 IPRF:ipr014043 IPRF:ipr016035 IPRF:ipr016036 IPRF:ipr016039 PFD:pf00109 PFD:pf00501 PFD:pf00550 PFD:pf00668 PFD:pf00698
127158	15.0042	2.55273	0.596802	4.27734	1.89136e-05	3.72542e-05
135190	128.896	2.55197	0.320772	7.95572	1.78087e-15	6.95076e-15	GO:0004672 GO:0004674 GO:0005524 GO:0006468 KEGGEC:2.7.1.- KOG:KOG1187 IPRF:ipr000719 IPRF:ipr002290 IPRF:ipr011009 IPRF:ipr017442 PFD:pf00069
130671	5852.45	2.55142	0.300035	8.50375	1.83556e-17	8.04963e-17	GO:0004371 GO:0005524 GO:0006071 KEGGEC:2.7.1.29 KOG:KOG2426 IPRF:ipr004006 IPRF:ipr004007 IPRF:ipr012734 PFD:pf02733 PFD:pf02734
104437	578.308	2.54913	0.226574	11.2508	2.29599e-29	1.74536e-28	GO:0004497 GO:0005506 GO:0006118 GO:0020037 KEGGEC:1.14.14.1 KOG:KOG0156 IPRF:ipr001128 IPRF:ipr002401 PFD:pf00067
5300	194.868	2.54887	0.251071	10.152	3.24686e-24	1.95252e-23	GO:0005215 GO:0006810 GO:0015520 GO:0015904 GO:0016020 GO:0046677 TCDB:2.A.1.3.34 KOG:KOG0254 IPRF:ipr001411 IPRF:ipr007114 IPRF:ipr011701 IPRF:ipr016196 PFD:pf07690
71812	472.551	2.54837	0.154073	16.54	1.88921e-61	4.40199e-60	GO:0003824 GO:0005488 GO:0008152 GO:0016491 KEGGEC:1.1.1.- KOG:KOG1208 IPRF:ipr002198 IPRF:ipr016040 PFD:pf00106
119124	476.137	2.54776	0.193358	13.1764	1.19953e-39	1.3975e-38
68757	37.3261	2.54491	0.456847	5.57061	2.53851e-08	6.34252e-08	GO:0003700 GO:0005634 GO:0006355 GO:0043565 KOG:KOG2294 IPRF:ipr001766 PFD:pf00250
5612	209.44	2.53915	0.211904	11.9825	4.38703e-33	3.91422e-32	IPRF:ipr011058 PFD:pf08881
7988	663.795	2.53349	0.300146	8.44087	3.14977e-17	1.36075e-16	GO:0003871 GO:0009086 IPRF:ipr002629 PFD:pf01717
121161	1430.33	2.52164	0.379101	6.65163	2.89857e-11	8.85284e-11
74764	1792.24	2.51987	0.255874	9.84806	6.98795e-23	3.9255e-22	IPRF:ipr009799 PFD:pf07110
82217	378.719	2.51964	0.727842	3.46179	0.00053659	0.000901948	GO:0003824 GO:0051536 KOG:KOG2876 IPRF:ipr006638 IPRF:ipr007197 PFD:pf04055
85254	1136.99	2.5174	0.140469	17.9214	8.0333e-72	2.42486e-70	GO:0005215 GO:0005351 GO:0006810 GO:0008643 GO:0016020 TCDB:2.A.1.1.7 KEGGEC:5.3.1.4 KOG:KOG0254 IPRF:ipr003663 IPRF:ipr005828 IPRF:ipr005829 IPRF:ipr007114 IPRF:ipr016196 PFD:pf00083
85180	74.23	2.51731	0.298611	8.43005	3.45526e-17	1.48858e-16	IPRF:ipr000742 IPRF:ipr013032 IPRF:ipr013111 PFD:pf07974
74325	202.251	2.51406	0.191471	13.1302	2.20974e-39	2.53317e-38
141790	722.826	2.51234	0.240879	10.4299	1.81081e-25	1.15865e-24	GO:0008152 GO:0016829 KEGGEC:4.2.1.52 IPRF:ipr002220 PFD:pf00701
67935	3444.5	2.51118	0.193747	12.9612	2.03167e-38	2.24328e-37	KOG:KOG1187
26844	2311.71	2.50782	0.209448	11.9735	4.89209e-33	4.36067e-32	CAZY:AA5_1 KOG:KOG4157 IPRF:ipr002889 IPRF:ipr009880 IPRF:ipr011043 IPRF:ipr013994 IPRF:ipr014756 IPRF:ipr015202 PFD:pf01822 PFD:pf07250 PFD:pf09118
92939	557.08	2.50427	0.176665	14.1753	1.30329e-45	1.83865e-44
121743	3628.09	2.49765	0.100679	24.8081	7.33226e-136	6.74931e-134
91328	675.398	2.49489	0.17089	14.5994	2.83373e-48	4.42033e-47	GO:0016491 IPRF:ipr006076 PFD:pf01266
88862	279.376	2.49463	0.391959	6.3645	1.9593e-10	5.66934e-10	GO:0005507 GO:0016491 KEGGEC:1.10.3.2 CAZY:AA1 KOG:KOG1263 IPRF:ipr001117 IPRF:ipr002355 IPRF:ipr008972 IPRF:ipr011706 IPRF:ipr011707 PFD:pf00394 PFD:pf07731 PFD:pf07732
36459	308.368	2.49366	0.356793	6.98909	2.76679e-12	8.95642e-12	IPRF:ipr011009
91732	23.0394	2.49211	0.602501	4.13627	3.53001e-05	6.76505e-05	GO:0016884 KEGGEC:3.5.1.4 KOG:KOG1212 IPRF:ipr000120 IPRF:ipr015830 PFD:pf01425
42804	504.243	2.48993	0.224934	11.0696	1.76142e-28	1.29148e-27	GO:0006629 KOG:KOG2624 IPRF:ipr006693 PFD:pf04083
132413	62.6908	2.48758	0.405937	6.12798	8.90001e-10	2.46333e-09	GO:0005215 GO:0006810 GO:0016020 TCDB:2.A.1.40.1 IPRF:ipr006043 PFD:pf00860
97256	2323.83	2.48429	0.24822	10.0085	1.39928e-23	8.15104e-23	GO:0003700 GO:0005634 GO:0006355 GO:0008270 IPRF:ipr001138 PFD:pf00172
77202	421.254	2.48181	0.14096	17.6064	2.19863e-69	6.28943e-68	GO:0003677 GO:0005634 GO:0006351 GO:0008270 IPRF:ipr007219 PFD:pf04082
112021	1344.37	2.48138	0.215277	11.5265	9.70552e-31	7.89433e-30	GO:0008152 GO:0016491 KEGGEC:1.2.1.28 KOG:KOG2450 IPRF:ipr015590 IPRF:ipr016160 IPRF:ipr016161 PFD:pf00171
139546	332.051	2.47925	0.31395	7.89695	2.85814e-15	1.09938e-14	GO:0016884 KOG:KOG1211 IPRF:ipr000120 PFD:pf01425
86623	16.4492	2.47839	0.628177	3.94537	7.96755e-05	0.000147137	GO:0003824 GO:0016787 KOG:KOG4178 MERCO:S33.UNW IPRF:ipr000073 IPRF:ipr000639 IPRF:ipr003089 PFD:pf00561
100159	2391.57	2.47415	0.13969	17.7117	3.40755e-70	9.80805e-69	KOG:KOG0271 IPRF:ipr001680 IPRF:ipr011046 PFD:pf00400
75911	723.218	2.47386	0.243519	10.1588	3.02851e-24	1.82358e-23	IPRF:ipr007361 PFD:pf04248
11817	83.0153	2.4716	0.355092	6.96046	3.39154e-12	1.08991e-11	GO:0003824 GO:0016491 GO:0050660 IPRF:ipr006094 IPRF:ipr012951 IPRF:ipr016166 PFD:pf01565 PFD:pf08031
122524	4819.28	2.46888	0.163309	15.1178	1.23567e-51	2.11957e-50
119696	974	2.45957	0.164761	14.9281	2.16471e-50	3.57465e-49
46673	174.44	2.45873	0.229172	10.7288	7.45768e-27	5.10184e-26
37504	37.5647	2.45857	0.462287	5.31826	1.04762e-07	2.50057e-07	GO:0006807 GO:0016810 KEGGEC:3.5.5.1 KOG:KOG0805 IPRF:ipr003010 PFD:pf00795
104464	409.422	2.45406	0.204372	12.0078	3.23286e-33	2.90396e-32	TCDB:2.A.7.16.2 KOG:KOG1442 IPRF:ipr004853 PFD:pf03151
74709	147.391	2.45203	0.221057	11.0923	1.36703e-28	1.00867e-27
26951	5414.51	2.45044	0.106159	23.0828	6.8867e-118	5.04139e-116	KOG:KOG3337 IPRF:ipr006797 PFD:pf04707
78608	2489.83	2.44663	0.215996	11.3272	9.62182e-30	7.42357e-29	KOG:KOG3756
86949	367.71	2.4464	0.162163	15.086	2.00172e-51	3.41468e-50	KOG:KOG4157
93373	7.49497	2.44295	0.952774	2.56404	0.0103462	0.0149199	GO:0006118 GO:0016491 KEGGEC:1.14.13.8 KOG:KOG1399 IPRF:ipr001100 IPRF:ipr013027
39199	1688.31	2.43757	0.435778	5.59361	2.22398e-08	5.58217e-08
73060	10.0569	2.43343	0.741976	3.27966	0.00103933	0.00168721
74497	171.37	2.43339	0.220012	11.0602	1.95556e-28	1.43044e-27
100172	218.382	2.43089	0.227134	10.7025	9.90825e-27	6.72387e-26	GO:0008270 KOG:KOG1812 IPRF:ipr002867 PFD:pf01485
126792	26.1066	2.42781	0.676399	3.58931	0.000331555	0.000570405	GO:0004672 GO:0004674 GO:0004713 GO:0005524 GO:0006468 KEGGEC:2.7.11.1 TCDB:9.B.45.1.3 KOG:KOG1164 IPRF:ipr000719 IPRF:ipr001245 IPRF:ipr002290 IPRF:ipr008271 IPRF:ipr011009 IPRF:ipr017442 PFD:pf00069
130028	11.8461	2.42552	0.642259	3.77654	0.00015902	0.00028333
97401	797.021	2.42488	0.17878	13.5635	6.58914e-42	8.27828e-41	GO:0005215 GO:0005351 GO:0006810 GO:0008643 GO:0016020 TCDB:2.A.1.1.11 KOG:KOG0254 IPRF:ipr003663 IPRF:ipr005828 IPRF:ipr005829 IPRF:ipr007114 IPRF:ipr016196 PFD:pf00083
90939	115.539	2.4235	0.253117	9.57462	1.02235e-21	5.44377e-21	GO:0004497 GO:0006118 GO:0006725 GO:0008152 GO:0008171 GO:0016491 KOG:KOG3178 IPRF:ipr001077 IPRF:ipr002938 IPRF:ipr003042 PFD:pf00891 PFD:pf01494
5892	521.151	2.42146	0.248815	9.73197	2.20286e-22	1.21183e-21	GO:0003700 GO:0005634 GO:0006355 GO:0008270 IPRF:ipr001138
95750	2939.11	2.41864	0.10989	22.0097	2.32741e-107	1.43297e-105	GO:0003677 GO:0003700 GO:0005634 GO:0006351 GO:0006355 GO:0008270 KOG:KOG1878 IPRF:ipr001138 IPRF:ipr007219 PFD:pf00172 PFD:pf04082
50460	470.426	2.41726	0.200593	12.0505	1.92732e-33	1.75155e-32
12845	2501.56	2.41642	0.169848	14.2269	6.23502e-46	8.89064e-45	KOG:KOG2186 IPRF:ipr014898 PFD:pf08790
36116	59.2617	2.41521	0.321024	7.52346	5.33456e-14	1.92454e-13	IPRF:ipr011051 IPRF:ipr013096 PFD:pf07883
83004	356.259	2.41321	0.292136	8.26057	1.44976e-16	6.01713e-16
91897	142.175	2.41098	0.307845	7.8318	4.80941e-15	1.82726e-14	IPRF:ipr005502 PFD:pf03747
38441	13.6498	2.41091	0.733312	3.2877	0.00101011	0.00164292
73032	390.829	2.40652	0.200157	12.0231	2.68593e-33	2.42203e-32	GO:0016307 GO:0046488 KOG:KOG0229 IPRF:ipr002498 IPRF:ipr016034 PFD:pf01504
58886	20.9174	2.4053	0.565202	4.25565	2.08439e-05	4.08744e-05	GO:0004553 GO:0005975 CAZY:GH27 KOG:KOG2366 IPRF:ipr000111 IPRF:ipr017853
136151	13040.4	2.40405	0.14517	16.5602	1.35078e-61	3.17125e-60	IPRF:ipr013945 PFD:pf08636
92233	443.012	2.40224	0.395384	6.07571	1.23442e-09	3.38637e-09	CAZY:PL38 IPRF:ipr008929
25542	5948.79	2.4019	0.182376	13.1701	1.30493e-39	1.5146e-38	CAZY:GH115
123643	282.409	2.4001	0.199557	12.0272	2.55818e-33	2.31132e-32
85492	132.559	2.39829	0.208588	11.4978	1.35388e-30	1.08979e-29	GO:0003824 GO:0016491 GO:0050660 KOG:KOG1231 IPRF:ipr006094 IPRF:ipr012951 IPRF:ipr016166 PFD:pf01565 PFD:pf08031
138970	199.85	2.39591	0.335935	7.13206	9.88746e-13	3.28651e-12	GO:0008610 GO:0008825 KEGGEC:2.1.1.79 KOG:KOG1269 IPRF:ipr003333 PFD:pf02353
79832	165.64	2.39562	0.333479	7.18373	6.78337e-13	2.27671e-12	GO:0008171 IPRF:ipr002935 PFD:pf01596
93460	75.3149	2.39126	0.312472	7.65273	1.96752e-14	7.23291e-14
135570	503.926	2.39088	0.245836	9.72552	2.34694e-22	1.28426e-21	GO:0004497 GO:0005506 GO:0006118 GO:0020037 KOG:KOG0158 IPRF:ipr001128 IPRF:ipr002401 PFD:pf00067
35583	596.899	2.39042	0.134916	17.7179	3.04938e-70	8.80437e-69	GO:0003677 KOG:KOG1869 IPRF:ipr001005 IPRF:ipr009057
37839	1027.82	2.38897	0.269712	8.85748	8.1844e-19	3.84101e-18	GO:0003700 GO:0005634 GO:0006355 GO:0008270 IPRF:ipr001138 PFD:pf00172
90080	187.058	2.38737	0.256617	9.30324	1.36229e-20	6.98195e-20
131579	324.927	2.38646	0.343608	6.94531	3.77626e-12	1.2102e-11
45274	27.3629	2.38419	0.440419	5.41346	6.18177e-08	1.50371e-07	GO:0003824 GO:0008152 GO:0031177 GO:0048037 KOG:KOG1178 IPRF:ipr000873 IPRF:ipr001242 IPRF:ipr006162 IPRF:ipr006163 IPRF:ipr009081 PFD:pf00501 PFD:pf00550 PFD:pf00668
136571	1346.74	2.38139	0.226086	10.5331	6.07858e-26	3.98818e-25	GO:0016884 KEGGEC:3.5.1.4 KOG:KOG1212 IPRF:ipr000120 IPRF:ipr015830 PFD:pf01425
99159	2569.56	2.38118	0.146231	16.2837	1.28799e-59	2.85107e-58	KOG:KOG4297
128546	262.613	2.3777	0.21611	11.0023	3.72612e-28	2.69167e-27	GO:0005215 GO:0006810 GO:0016020 TCDB:1.A.8.18.3 KOG:KOG0223 IPRF:ipr000425 PFD:pf00230
6840	33.6086	2.37648	0.613781	3.87187	0.000108003	0.000196497
12998	8.49403	2.37635	0.965485	2.4613	0.0138435	0.0195805	TCDB:9.A.14.1.1 KOG:KOG3158
101869	1294.5	2.3729	0.128334	18.49	2.48769e-76	8.50297e-75
86736	143.713	2.36941	0.297851	7.955	1.79126e-15	6.98839e-15
92462	110.975	2.36887	0.302531	7.83016	4.87244e-15	1.84894e-14
124884	1282.8	2.36876	0.218676	10.8323	2.41964e-27	1.69138e-26
74379	2521.26	2.36723	0.314856	7.51845	5.54315e-14	1.99824e-13	GO:0004497 GO:0005506 GO:0006118 GO:0020037 KEGGEC:5.3.99.5 KOG:KOG0158 IPRF:ipr001128 IPRF:ipr002401 PFD:pf00067
35753	62.533	2.36356	0.440317	5.36786	7.96774e-08	1.92056e-07
122069	385.999	2.36275	0.179685	13.1494	1.71419e-39	1.98219e-38
90942	70.3677	2.35611	0.29787	7.90985	2.57689e-15	9.94495e-15
119542	431.736	2.34557	0.239238	9.80433	1.07865e-22	6.00492e-22	KOG:KOG2652
82840	99.4523	2.3448	0.26066	8.99563	2.3488e-19	1.13261e-18	GO:0000166 GO:0004812 GO:0005524 GO:0005737 GO:0006412 GO:0006418 KOG:KOG4157 IPRF:ipr001412 IPRF:ipr002889 IPRF:ipr013994 PFD:pf01822
35555	3610.6	2.34456	0.140828	16.6484	3.1076e-62	7.44622e-61	GO:0005634 GO:0006355 GO:0030528 KOG:KOG1318 IPRF:ipr001092 IPRF:ipr011598 PFD:pf00010
85702	13.1144	2.34357	0.79263	2.9567	0.00310947	0.0047878	GO:0000166 GO:0005524 GO:0017111 KOG:KOG0742 IPRF:ipr003593 IPRF:ipr003959 PFD:pf00004
91676	30.7101	2.3413	0.535699	4.37054	1.23938e-05	2.47795e-05	IPRF:ipr003480 PFD:pf02458
121886	247.593	2.33217	0.194537	11.9883	4.09065e-33	3.6568e-32
87088	323.297	2.32928	0.433504	5.37314	7.73761e-08	1.86703e-07	KOG:KOG1187
39277	400.36	2.32744	0.221477	10.5087	7.87744e-26	5.14302e-25	GO:0004553 GO:0005975 CAZY:GH27 KOG:KOG2366 IPRF:ipr000111 IPRF:ipr017853
33297	536.536	2.32743	0.137609	16.9134	3.58496e-64	9.00794e-63
143281	874.924	2.32657	0.166297	13.9905	1.78236e-44	2.40153e-43
5941	1475.8	2.32564	0.102574	22.6729	8.3007e-114	5.67438e-112	GO:0003700 GO:0005634 GO:0006355 GO:0008270 IPRF:ipr001138 PFD:pf00172
105258	11361.9	2.32417	0.178521	13.019	9.54056e-39	1.06353e-37	KOG:KOG3803
88360	805.387	2.32097	0.253708	9.14818	5.78986e-20	2.86321e-19	GO:0003824 GO:0004043 GO:0005488 GO:0008152 GO:0016874 GO:0031177 GO:0048037 KOG:KOG1178 IPRF:ipr000873 IPRF:ipr001242 IPRF:ipr006162 IPRF:ipr006163 IPRF:ipr009081 IPRF:ipr010071 IPRF:ipr010080 IPRF:ipr011046 IPRF:ipr013120 IPRF:ipr014030 IPRF:ipr014043 IPRF:ipr016035 IPRF:ipr016036 IPRF:ipr016039 IPRF:ipr016040 PFD:pf00109 PFD:pf00501 PFD:pf00550 PFD:pf00668 PFD:pf00698 PFD:pf07993
129898	1424.5	2.32002	0.386822	5.99764	2.00204e-09	5.41546e-09	GO:0003824 GO:0005488 GO:0008152 GO:0044237 GO:0050662 KEGGEC:1.1.1.195 KOG:KOG1502 IPRF:ipr001509 IPRF:ipr016040 PFD:pf01370
71997	430.056	2.31865	0.25926	8.94332	3.77635e-19	1.806e-18	GO:0003824 GO:0009116 GO:0016491 GO:0016740 GO:0050660 KOG:KOG1712 IPRF:ipr000836 IPRF:ipr002375 IPRF:ipr006094 IPRF:ipr016166 PFD:pf00156 PFD:pf01565
93233	970.454	2.31691	0.195747	11.8362	2.53541e-32	2.18055e-31	GO:0003700 GO:0005634 GO:0006355 GO:0008270 KOG:KOG1869 IPRF:ipr001138 PFD:pf00172
34285	296.901	2.31675	0.293526	7.89285	2.95361e-15	1.13517e-14
126744	475.271	2.31459	0.284852	8.12558	4.45218e-16	1.80043e-15	GO:0006807 GO:0016810 KEGGEC:3.5.-.- KOG:KOG0807 IPRF:ipr003010 PFD:pf00795
127164	1926.46	2.31427	0.16	14.4642	2.0411e-47	3.07057e-46	GO:0005515 KOG:KOG1259 IPRF:ipr001611 PFD:pf00560
120682	382.742	2.31373	0.412614	5.60749	2.05279e-08	5.16783e-08
75385	10.3772	2.3126	0.927548	2.49324	0.0126583	0.0180166
95552	6419.83	2.31253	0.330689	6.99308	2.68925e-12	8.71756e-12	GO:0008080 GO:0008152 IPRF:ipr000182 IPRF:ipr016181 PFD:pf00583
9467	1122.31	2.31156	0.238817	9.67922	3.69508e-22	2.00427e-21	GO:0006807 GO:0009039 GO:0016151 GO:0016787 GO:0016810 GO:0019627 KEGGEC:3.5.1.5 MERCO:A22.A12 IPRF:ipr002019 IPRF:ipr002026 IPRF:ipr005848 IPRF:ipr006680 IPRF:ipr008221 IPRF:ipr011059 IPRF:ipr011612 PFD:pf00449 PFD:pf00547 PFD:pf00699 PFD:pf01979
71010	252.887	2.3086	0.190876	12.0947	1.12617e-33	1.02849e-32	GO:0004672 GO:0004674 GO:0004713 GO:0005524 GO:0006468 KOG:KOG0198 IPRF:ipr000719 IPRF:ipr001245 IPRF:ipr002290 IPRF:ipr011009 IPRF:ipr017442 PFD:pf00069
53366	917.019	2.30484	0.447626	5.14902	2.61854e-07	6.04532e-07	IPRF:ipr008775 PFD:pf05721
128051	405.123	2.30425	0.188674	12.2128	2.65437e-34	2.49774e-33	GO:0003700 GO:0005634 GO:0006355 GO:0008270 IPRF:ipr001138 PFD:pf00172
98341	1309.75	2.30118	0.15222	15.1175	1.24156e-51	2.12574e-50
71164	1927.93	2.29947	0.186228	12.3476	5.01817e-35	4.84465e-34	CAZY:GH92 IPRF:ipr005887 IPRF:ipr012939 PFD:pf07971
126545	275.08	2.29939	0.193102	11.9076	1.08013e-32	9.4291e-32	GO:0006810 GO:0006865 GO:0015171 GO:0016020 TCDB:2.A.3.4.2 KOG:KOG1289 IPRF:ipr002293 IPRF:ipr004840 IPRF:ipr004841 PFD:pf00324
74229	229.735	2.29811	0.32563	7.05744	1.69603e-12	5.54625e-12	KOG:KOG4797
72725	14.1869	2.29767	0.69455	3.30815	0.000939156	0.0015345
125732	50.0185	2.29671	0.380963	6.0287	1.65285e-09	4.49709e-09	IPRF:ipr002110 PFD:pf00023
9479	49.3052	2.29321	0.493213	4.64954	3.3268e-06	6.9739e-06
106512	1271.48	2.29269	0.270074	8.48914	2.08168e-17	9.09037e-17	GO:0003677 GO:0005634 GO:0006351 GO:0008270 IPRF:ipr007219 PFD:pf04082
38306	55.0085	2.29234	0.350157	6.5466	5.88622e-11	1.76701e-10
71185	2107.59	2.29141	0.18475	12.4028	2.52463e-35	2.46032e-34	KOG:KOG4817
128408	8963.77	2.29048	0.10722	21.3624	2.98861e-101	1.68395e-99	GO:0003677 GO:0006355 KOG:KOG0381 IPRF:ipr000910 IPRF:ipr001660 IPRF:ipr009071 IPRF:ipr010993 PFD:pf00505 PFD:pf00536
70432	385.91	2.2902	0.330363	6.9324	4.13762e-12	1.32281e-11
139982	326.82	2.28408	0.290683	7.85765	3.91404e-15	1.49502e-14	GO:0006071 GO:0008889 IPRF:ipr004129 PFD:pf03009
69114	125.079	2.28232	0.263685	8.65551	4.90722e-18	2.21791e-17	GO:0003824 GO:0005488 GO:0008152 KEGGEC:1.1.1.1 KOG:KOG0023 IPRF:ipr011032 IPRF:ipr013149 IPRF:ipr013154 IPRF:ipr016040 PFD:pf00107 PFD:pf08240
60759	128.625	2.27532	0.202964	11.2105	3.62131e-29	2.7239e-28
93454	193.214	2.27473	0.262699	8.6591	4.75509e-18	2.15125e-17	GO:0005215 GO:0006810 GO:0016020 TCDB:2.A.1.14.11 KOG:KOG2533 IPRF:ipr007114 IPRF:ipr011701 IPRF:ipr016196 PFD:pf07690
87321	999.093	2.27335	0.322457	7.0501	1.78789e-12	5.84047e-12	GO:0003824 GO:0008152 KEGGEC:2.3.1.16 KOG:KOG1406 IPRF:ipr002155 IPRF:ipr013751 IPRF:ipr016039 PFD:pf02803 PFD:pf08545
88754	177.861	2.27307	0.186103	12.214	2.61641e-34	2.46452e-33	KOG:KOG0557 IPRF:ipr008972
73275	11.6609	2.27137	0.710276	3.19786	0.0013845	0.00221392
121745	166.257	2.27117	0.268231	8.46724	2.51282e-17	1.09269e-16
94428	742.047	2.26594	0.209452	10.8185	2.81449e-27	1.96296e-26
80298	603.556	2.26501	0.233898	9.68377	3.53451e-22	1.91941e-21
59591	605.218	2.26473	0.266217	8.50707	1.78389e-17	7.83781e-17	GO:0003677 GO:0003700 GO:0005634 GO:0006351 GO:0006355 GO:0008270 IPRF:ipr001138 IPRF:ipr007219 PFD:pf00172 PFD:pf04082
23625	281.582	2.26428	0.18449	12.2732	1.26109e-34	1.2025e-33	KOG:KOG2129
65134	1593.26	2.25881	0.354185	6.3775	1.80004e-10	5.22315e-10	KOG:KOG1674 IPRF:ipr011028 IPRF:ipr013922 PFD:pf08613
67516	510.409	2.25783	0.161742	13.9595	2.75481e-44	3.67981e-43	GO:0003824 GO:0006281 KOG:KOG4161 IPRF:ipr011257
91480	304.332	2.25781	0.20996	10.7535	5.70344e-27	3.93068e-26	GO:0015078 GO:0016469 IPRF:ipr000194
72821	881.324	2.25646	0.231276	9.75658	1.72891e-22	9.55062e-22	GO:0016787 KOG:KOG3798 IPRF:ipr001279 PFD:pf00753
133915	393.351	2.25542	0.247285	9.12075	7.46071e-20	3.67774e-19
97355	1956.54	2.25263	0.246154	9.15133	5.62348e-20	2.78241e-19	TCDB:8.A.28.1.1 KOG:KOG4177 IPRF:ipr002110 PFD:pf00023
124832	368.574	2.2483	0.319784	7.03067	2.05537e-12	6.69778e-12
63680	245.935	2.24729	0.218713	10.275	9.13135e-25	5.63332e-24
103401	354.001	2.24457	0.187572	11.9664	5.32695e-33	4.7392e-32	GO:0005524 GO:0016151 IPRF:ipr003495 IPRF:ipr004400 IPRF:ipr012202 PFD:pf02492
5802	108.397	2.24243	0.247402	9.06392	1.25843e-19	6.16096e-19
125376	19447.7	2.24139	0.906733	2.47194	0.0134382	0.0190478
96932	2910.51	2.2365	0.198441	11.2703	1.83886e-29	1.40361e-28	GO:0010181 GO:0016491 KEGGEC:1.3.1.42 KOG:KOG0134 IPRF:ipr001155 PFD:pf00724
4649	168.48	2.22952	0.205038	10.8737	1.53876e-27	1.08214e-26
133083	5366.62	2.22566	0.178443	12.4727	1.05223e-35	1.03849e-34	GO:0005215 GO:0005351 GO:0006810 GO:0008643 GO:0016020 TCDB:2.A.1.1.68 KEGGEC:5.3.1.4 KOG:KOG0254 IPRF:ipr003663 IPRF:ipr005828 IPRF:ipr005829 IPRF:ipr007114 IPRF:ipr016196 PFD:pf00083
10284	53.4474	2.22143	0.349054	6.36414	1.96384e-10	5.68072e-10
133060	103.962	2.21949	0.239586	9.26386	1.97169e-20	1.00443e-19	GO:0004152 GO:0006207 GO:0006222 KEGGEC:1.3.3.1 KOG:KOG1436 IPRF:ipr001295 IPRF:ipr012135 PFD:pf01180
77636	545.009	2.21854	0.144466	15.3568	3.18791e-53	5.7438e-52	GO:0006508 GO:0008235 KOG:KOG2413 MERCO:M24.UPB IPRF:ipr000994 PFD:pf00557
60773	296.88	2.21832	0.237963	9.32211	1.14048e-20	5.85806e-20	GO:0004672 GO:0004674 GO:0004713 GO:0005524 GO:0006468 KEGGEC:2.7.11.- KOG:KOG0201 IPRF:ipr000719 IPRF:ipr001245 IPRF:ipr002290 IPRF:ipr008271 IPRF:ipr011009 IPRF:ipr017441 IPRF:ipr017442 PFD:pf00069
25140	793.101	2.21672	0.149513	14.8263	9.91062e-50	1.60521e-48	GO:0005622 GO:0008270 KOG:KOG1721 IPRF:ipr015880
89214	511.443	2.21647	0.217729	10.1799	2.43726e-24	1.47713e-23	GO:0003700 GO:0005634 GO:0006355 GO:0008270 IPRF:ipr001138 PFD:pf00172
79378	549.544	2.21506	0.178075	12.4389	1.60617e-35	1.57351e-34	KOG:KOG4676
32112	413.437	2.21321	0.27741	7.9781	1.48607e-15	5.82216e-15	GO:0006118 GO:0016491 KEGGEC:1.-.-.- IPRF:ipr003819 PFD:pf02668
79707	1759.05	2.21184	0.198629	11.1355	8.42487e-29	6.26107e-28	KOG:KOG3399 IPRF:ipr004910 PFD:pf03226
79312	19.9169	2.21077	0.467717	4.72673	2.28168e-06	4.83648e-06	KOG:KOG3575
33699	1874.14	2.20959	0.371009	5.95563	2.59078e-09	6.95336e-09	GO:0003824 GO:0005488 GO:0008152 GO:0016491 KEGGEC:1.-.-.- KOG:KOG0725 IPRF:ipr002198 IPRF:ipr002347 IPRF:ipr016040 PFD:pf00106
86431	53.9125	2.20805	0.3864	5.71443	1.10075e-08	2.83011e-08	GO:0000166 GO:0005524 GO:0017111 KOG:KOG1807 IPRF:ipr000641 IPRF:ipr003593 IPRF:ipr003959 PFD:pf00004
76892	149.082	2.20793	0.218131	10.122	4.41126e-24	2.63739e-23
72200	1240.84	2.20753	0.111087	19.872	7.10662e-88	3.05881e-86	KOG:KOG0613
101443	3352.27	2.20568	0.199058	11.0806	1.55843e-28	1.14536e-27	GO:0000166 GO:0003676 GO:0003887 GO:0006139 IPRF:ipr001680 IPRF:ipr006172 IPRF:ipr011046
48183	198.751	2.20144	0.198946	11.0655	1.84363e-28	1.35069e-27	IPRF:ipr010730 PFD:pf06985
26328	2978.3	2.20057	0.135621	16.2259	3.30988e-59	7.22346e-58	GO:0016491 KEGGEC:1.-.-.- TCDB:8.A.5.1.3 KOG:KOG1575 IPRF:ipr001395 PFD:pf00248
136860	696.409	2.19878	0.241303	9.11209	8.08122e-20	3.9794e-19	GO:0005975 GO:0008152 GO:0009045 GO:0016491 KEGGEC:1.2.1.3 KOG:KOG2450 IPRF:ipr001998 IPRF:ipr015590 IPRF:ipr016160 IPRF:ipr016161 PFD:pf00171
92448	2016.8	2.19796	0.345272	6.36588	1.94176e-10	5.62033e-10	GO:0003700 GO:0005634 GO:0006355 GO:0008270 IPRF:ipr001138 PFD:pf00172
124264	35.3469	2.19592	0.38833	5.65477	1.56053e-08	3.97159e-08
129096	820.428	2.19572	0.206882	10.6134	2.58222e-26	1.72463e-25
103797	10512	2.19342	0.309989	7.07581	1.48578e-12	4.88276e-12	KOG:KOG4744
64599	1039.09	2.19092	0.245872	8.91079	5.06712e-19	2.40475e-18	GO:0003677 GO:0006306 KEGGEC:2.1.1.37 IPRF:ipr001025 IPRF:ipr001525 PFD:pf00145 PFD:pf01426
95331	516.805	2.18975	0.262615	8.33822	7.54148e-17	3.19131e-16
89757	16011.6	2.18954	0.154186	14.2006	9.08005e-46	1.28881e-44	GO:0009228 KOG:KOG2960 IPRF:ipr002922 PFD:pf01946
88964	308.432	2.18905	0.247231	8.85429	8.422e-19	3.94853e-18
39750	688.321	2.18885	0.167845	13.0409	7.16087e-39	8.03071e-38	GO:0003676 KOG:KOG4660 IPRF:ipr000504 IPRF:ipr007201 PFD:pf04059
87338	1786.21	2.18794	0.144569	15.1342	9.63099e-52	1.65507e-50	IPRF:ipr016196
135387	113.696	2.18758	0.291765	7.49774	6.4926e-14	2.33147e-13	KEGGEC:3.1.1.1 KOG:KOG4389 MERCO:S09.UPW IPRF:ipr002018 PFD:pf00135
38617	49.3473	2.18192	0.407132	5.35925	8.35674e-08	2.01276e-07	GO:0000786 GO:0003677 GO:0005634 GO:0006334 IPRF:ipr001951
4616	3814.04	2.17936	0.133781	16.2905	1.1533e-59	2.56513e-58	GO:0003824 GO:0005488 GO:0008152 GO:0016491 KEGGEC:1.1.-.- KOG:KOG1201 IPRF:ipr002198 IPRF:ipr002347 IPRF:ipr016040 PFD:pf00106
137229	1779.64	2.17884	0.183314	11.8858	1.40223e-32	1.21723e-31	TCDB:2.A.1.7.1 IPRF:ipr011701 IPRF:ipr016196 PFD:pf07690
126742	2677.84	2.17629	0.208658	10.4299	1.81003e-25	1.15865e-24	KOG:KOG1187
93948	1419.23	2.17589	0.144435	15.0649	2.75786e-51	4.67881e-50
134325	368.252	2.1749	0.86222	2.52244	0.0116545	0.0166849
4572	1337.2	2.1744	0.107623	20.2038	9.0627e-91	4.13019e-89	GO:0004672 GO:0004674 GO:0004713 GO:0005524 GO:0006468 KOG:KOG0598 IPRF:ipr000719 IPRF:ipr001245 IPRF:ipr002110 IPRF:ipr002290 IPRF:ipr008973 IPRF:ipr011009 IPRF:ipr017442 PFD:pf00023 PFD:pf00069
102542	947.516	2.17415	0.177751	12.2314	2.11204e-34	1.99752e-33	GO:0004497 GO:0006118 GO:0006725 GO:0008152 GO:0016491 KEGGEC:1.14.13.7 KOG:KOG3855 IPRF:ipr002938 IPRF:ipr003042 IPRF:ipr012336 IPRF:ipr012941 PFD:pf01494 PFD:pf07976
10223	1560.93	2.17253	0.224452	9.67928	3.69306e-22	2.00427e-21	GO:0005509 GO:0016787 KEGGEC:3.6.1.41 KOG:KOG0371 IPRF:ipr002048 IPRF:ipr004843 IPRF:ipr006186 PFD:pf00149
132197	23.4336	2.17033	0.492612	4.40576	1.05414e-05	2.1222e-05	GO:0005215 GO:0006810 GO:0015520 GO:0015904 GO:0016020 GO:0046677 TCDB:2.A.1.3.27 KOG:KOG0254 IPRF:ipr000408 IPRF:ipr001411 IPRF:ipr001958 IPRF:ipr007114 IPRF:ipr011701 IPRF:ipr016196 PFD:pf07690
106993	326.151	2.1697	0.194715	11.143	7.7499e-29	5.76407e-28	GO:0003677 GO:0003918 GO:0005524 GO:0005694 GO:0006265 IPRF:ipr001241
33874	1239.45	2.16822	0.245968	8.81506	1.19626e-18	5.55803e-18	KOG:KOG4225 IPRF:ipr000270 IPRF:ipr001440 IPRF:ipr013026 PFD:pf00515 PFD:pf00564
95009	1119.11	2.16382	0.330643	6.54428	5.97833e-11	1.79234e-10	GO:0003824 GO:0005488 GO:0006808 GO:0008152 GO:0016564 IPRF:ipr008030 IPRF:ipr016040 PFD:pf05368
71676	1140.78	2.1636	0.200174	10.8086	3.13412e-27	2.18425e-26	GO:0003824 GO:0005525 GO:0005622 GO:0007264 GO:0015031 KOG:KOG0088 IPRF:ipr000183 IPRF:ipr001806 IPRF:ipr003577 IPRF:ipr003578 IPRF:ipr003579 IPRF:ipr005225 IPRF:ipr013753 PFD:pf00071
118135	67.0796	2.16321	0.340243	6.35782	2.04631e-10	5.91193e-10
126137	594.965	2.16185	0.190457	11.3509	7.34438e-30	5.69956e-29	GO:0003824 GO:0005488 GO:0008152 GO:0016491 KEGGEC:1.1.1.250 KOG:KOG0725 IPRF:ipr002198 IPRF:ipr002347 IPRF:ipr016040 PFD:pf00106
82371	763.835	2.16145	0.138443	15.6126	5.97715e-55	1.16498e-53
72828	1486.86	2.16107	0.310954	6.94982	3.6574e-12	1.17373e-11	GO:0003824 GO:0005488 GO:0008152 KOG:KOG1203 IPRF:ipr016040
107903	3180.48	2.16057	0.142275	15.1859	4.38668e-52	7.60876e-51	KOG:KOG2992
74960	171.757	2.15827	0.219244	9.84417	7.26373e-23	4.06813e-22	IPRF:ipr002840 IPRF:ipr007506 IPRF:ipr012047 PFD:pf01989 PFD:pf04412
25063	5575.53	2.1565	0.26796	8.04781	8.42858e-16	3.36167e-15	GO:0005215 GO:0006810 GO:0016020 KOG:KOG0253 IPRF:ipr007114 IPRF:ipr011701 IPRF:ipr016196 PFD:pf07690
79962	45.0615	2.15537	0.339646	6.34593	2.21086e-10	6.37741e-10
68467	1512.32	2.15353	0.291628	7.38449	1.53036e-13	5.34276e-13
89512	3531.52	2.15229	0.647987	3.3215	0.000895357	0.00146655	GO:0003824 GO:0005488 GO:0008152 KEGGEC:1.6.5.5 KOG:KOG1198 IPRF:ipr011032 IPRF:ipr013149 IPRF:ipr013154 IPRF:ipr016040 PFD:pf00107 PFD:pf08240
98413	7211.8	2.15195	0.141496	15.2085	3.10523e-52	5.43678e-51	GO:0006885 GO:0015299 GO:0016020 TCDB:2.A.37.4.1 KOG:KOG1650 IPRF:ipr006153 PFD:pf00999
95993	690.715	2.14979	0.112883	19.0444	7.31603e-81	2.69909e-79	GO:0003824 GO:0005488 GO:0008152 GO:0016491 KOG:KOG2742 IPRF:ipr000683 IPRF:ipr016040 PFD:pf01408
87315	1404.54	2.14894	0.139782	15.3735	2.46322e-53	4.45536e-52	KOG:KOG1474 IPRF:ipr011044
67714	151.121	2.14461	0.215204	9.9655	2.15775e-23	1.24522e-22	GO:0003735 GO:0005622 GO:0005840 GO:0006412 IPRF:ipr001865
35874	1245.92	2.14452	0.162266	13.2161	7.08689e-40	8.31905e-39
76820	28.3361	2.14353	0.459589	4.66403	3.10082e-06	6.51341e-06	IPRF:ipr011051
39912	621.446	2.14074	0.168684	12.6908	6.64733e-37	6.85907e-36	KOG:KOG4157
11183	397.019	2.14031	0.243424	8.7925	1.4627e-18	6.77228e-18	KOG:KOG0794 IPRF:ipr006670 IPRF:ipr006671 IPRF:ipr011028 PFD:pf00134
38400	354.557	2.13995	0.146287	14.6285	1.84893e-48	2.91347e-47	GO:0003824 CAZY:GH95 IPRF:ipr008928 IPRF:ipr016518
113655	1193.2	2.13935	0.230402	9.28532	1.61224e-20	8.23572e-20
86709	291.53	2.13553	0.309271	6.90502	5.01948e-12	1.59925e-11
136173	458.021	2.13374	0.261823	8.14955	3.65295e-16	1.48433e-15	GO:0005524 GO:0005622 GO:0006355 GO:0008134 IPRF:ipr002078
102498	8038.31	2.13153	0.369937	5.76186	8.31901e-09	2.15858e-08	GO:0008152 GO:0016491 KEGGEC:1.2.1.3 KOG:KOG2450 IPRF:ipr015590 IPRF:ipr016160 IPRF:ipr016161 PFD:pf00171
70883	524.832	2.13048	0.150328	14.1722	1.36177e-45	1.91824e-44	GO:0003700 GO:0005634 GO:0006355 GO:0008270 KOG:KOG2133 IPRF:ipr001138 PFD:pf00172
114362	2278.75	2.1302	0.139075	15.3169	5.89251e-53	1.05351e-51	KOG:KOG0305 IPRF:ipr000002 IPRF:ipr001680 IPRF:ipr011046 PFD:pf00400
7742	122.347	2.12975	0.267461	7.96284	1.68135e-15	6.57062e-15
12556	1005.31	2.12906	0.110145	19.3297	3.02257e-83	1.16601e-81	KOG:KOG1216
77998	4114.01	2.1263	0.343483	6.19041	6.00091e-10	1.6769e-09	GO:0008080 GO:0008152 IPRF:ipr000182 IPRF:ipr016181 PFD:pf00583
99054	1269.42	2.1256	0.399929	5.31494	1.06692e-07	2.54468e-07
72094	686.549	2.12484	0.202089	10.5144	7.41657e-26	4.84893e-25	CAZY:GT31 KOG:KOG2246 IPRF:ipr003014 PFD:pf00024
108301	1760.87	2.12152	0.13317	15.931	3.86359e-57	7.96448e-56	CAZY:GT32 IPRF:ipr007577 PFD:pf04488
123389	140.325	2.12146	0.228275	9.29344	1.49376e-20	7.63888e-20
75659	55.4486	2.12137	0.458436	4.6274	3.70284e-06	7.73256e-06	TCDB:8.A.28.1.1 KOG:KOG0192 IPRF:ipr002110 PFD:pf00023
92966	1661.53	2.11724	0.201758	10.494	9.20774e-26	5.9947e-25
9620	1804.62	2.11096	0.10836	19.481	1.59285e-84	6.3285e-83	KOG:KOG2787 IPRF:ipr007822 PFD:pf05147
110510	4617.29	2.10955	0.295848	7.13053	9.99811e-13	3.31973e-12
5142	62.0123	2.10536	0.347833	6.05279	1.42358e-09	3.8961e-09	KOG:KOG1474
142087	2062.99	2.103	0.245147	8.57854	9.60888e-18	4.28871e-17	GO:0004437 KEGGEC:3.1.3.56 KOG:KOG0566 IPRF:ipr000300 IPRF:ipr005135 PFD:pf03372
88510	532.944	2.10025	0.219284	9.57773	9.92044e-22	5.28843e-21	GO:0005215 GO:0005488 GO:0006810 GO:0016491 KEGGEC:1.1.1.65 TCDB:8.A.5.1.3 KOG:KOG1575 IPRF:ipr001395 IPRF:ipr002345 PFD:pf00248
84853	1209.81	2.10008	0.15584	13.4759	2.16901e-41	2.6709e-40	GO:0005215 GO:0006810 GO:0016020 TCDB:2.A.1.3.1 KOG:KOG0254 IPRF:ipr007114 IPRF:ipr011701 IPRF:ipr016196 PFD:pf07690
95677	523.118	2.09974	0.268037	7.83379	4.7338e-15	1.80074e-14	KEGGEC:3.2.1.3 KOG:KOG2992
119924	228.805	2.09553	0.190741	10.9863	4.44908e-28	3.19653e-27
136094	956.668	2.09346	0.134656	15.5468	1.67312e-54	3.18749e-53	KOG:KOG1216
38512	140.911	2.09283	0.410491	5.09834	3.42637e-07	7.84605e-07	GO:0006629 GO:0016788 KEGGEC:3.1.-.- KOG:KOG3035 IPRF:ipr001087 IPRF:ipr013830 PFD:pf00657
90737	282.877	2.09249	0.240699	8.69341	3.51729e-18	1.59982e-17
77989	18410.7	2.09145	0.171611	12.1871	3.63992e-34	3.40446e-33	GO:0004553 GO:0005975 KEGGEC:3.2.1.- CAZY:GH1 KOG:KOG0626 IPRF:ipr001360 IPRF:ipr017853 PFD:pf00232
83590	57.091	2.09111	0.342658	6.10263	1.04339e-09	2.87589e-09	GO:0000166 GO:0005515 KOG:KOG0952 IPRF:ipr010995
71163	14.8094	2.0895	0.573959	3.64051	0.000272099	0.000472754
32557	100.409	2.08721	0.283315	7.36712	1.74358e-13	6.05983e-13	GO:0004553 GO:0005975 KEGGEC:3.2.1.22 CAZY:GH27 KOG:KOG2366 IPRF:ipr000111 IPRF:ipr017853
103410	1206.41	2.08682	0.253491	8.23234	1.83589e-16	7.57917e-16	IPRF:ipr001849 PFD:pf00169
133529	27.5003	2.0868	0.438065	4.76367	1.90107e-06	4.05744e-06
83254	287.423	2.08636	0.198811	10.4942	9.18403e-26	5.98346e-25	KOG:KOG1216
116900	2451.85	2.08589	0.384356	5.42696	5.73211e-08	1.39873e-07	IPRF:ipr008427 IPRF:ipr014005 PFD:pf05730
43312	1119.98	2.0836	0.314038	6.63485	3.24835e-11	9.89511e-11
67376	51.7625	2.08175	0.322231	6.46043	1.04409e-10	3.08351e-10	KOG:KOG0946
23525	14976.8	2.0815	0.281599	7.39172	1.44938e-13	5.06955e-13	TCDB:2.A.1.16.1 KOG:KOG0254 IPRF:ipr011701 IPRF:ipr016196 PFD:pf07690
84399	1324.54	2.08034	0.134828	15.4295	1.03665e-53	1.91226e-52	GO:0005215 GO:0006810 GO:0016020 TCDB:2.A.1.14.4 KOG:KOG2533 IPRF:ipr007114 IPRF:ipr011701 IPRF:ipr016196 PFD:pf07690
47915	507.235	2.07807	0.199781	10.4018	2.434e-25	1.54043e-24	KOG:KOG0958 IPRF:ipr003347 IPRF:ipr013129 PFD:pf02373
9579	195.871	2.07806	0.252333	8.23537	1.79e-16	7.40287e-16	GO:0003700 GO:0005634 GO:0006355 KOG:KOG3841 IPRF:ipr000818 PFD:pf01285
10609	70.2071	2.0772	0.324286	6.40548	1.499e-10	4.37917e-10	GO:0016884 KEGGEC:6.3.5.- KOG:KOG1211 IPRF:ipr000120 PFD:pf01425
82061	13320.5	2.0713	0.311333	6.65302	2.87148e-11	8.77298e-11	CAZY:GT2
80795	1359.39	2.07036	0.156529	13.2267	6.15596e-40	7.24456e-39	KOG:KOG0161
84724	180.006	2.06968	0.199538	10.3724	3.31204e-25	2.07214e-24
12566	1304.47	2.06811	0.186071	11.1146	1.06502e-28	7.88334e-28	GO:0004553 GO:0004557 GO:0005975 KEGGEC:3.2.1.22 CAZY:GH36 IPRF:ipr000111 IPRF:ipr002252 IPRF:ipr017853 PFD:pf02065
136712	431.916	2.06665	0.195415	10.5757	3.86143e-26	2.54969e-25	GO:0005215 GO:0005351 GO:0006810 GO:0008643 GO:0016020 TCDB:2.A.1.1.40 KEGGEC:5.3.1.4 KOG:KOG0254 IPRF:ipr003663 IPRF:ipr005828 IPRF:ipr005829 IPRF:ipr007114 IPRF:ipr016196 PFD:pf00083
128266	458.018	2.06528	0.160026	12.9059	4.16905e-38	4.54926e-37	GO:0003700 GO:0005634 GO:0006355 GO:0008270 IPRF:ipr001138 PFD:pf00172
81505	76.2199	2.06523	0.321951	6.41476	1.41048e-10	4.12626e-10	KOG:KOG3544
64897	558.252	2.06414	0.167666	12.3111	7.89744e-35	7.60068e-34	GO:0004672 GO:0004674 GO:0004713 GO:0005524 GO:0006468 KEGGEC:2.7.11.- KOG:KOG0032 IPRF:ipr000253 IPRF:ipr000719 IPRF:ipr001245 IPRF:ipr002290 IPRF:ipr008271 IPRF:ipr008984 IPRF:ipr011009 IPRF:ipr017442 PFD:pf00069 PFD:pf00498
127755	433.194	2.06253	0.267587	7.70791	1.27895e-14	4.75807e-14
35563	5880.05	2.06175	0.126163	16.342	4.96258e-60	1.11712e-58	GO:0000156 GO:0000160 GO:0004672 GO:0004674 GO:0004713 GO:0004871 GO:0005524 GO:0006355 GO:0006468 GO:0007165 KEGGEC:2.7.11.- KOG:KOG0605 IPRF:ipr000014 IPRF:ipr000408 IPRF:ipr000719 IPRF:ipr001245 IPRF:ipr001789 IPRF:ipr002290 IPRF:ipr008271 IPRF:ipr011006 IPRF:ipr011009 IPRF:ipr017442 PFD:pf00069 PFD:pf00072
89299	272.741	2.0603	0.194335	10.6018	2.92376e-26	1.94158e-25
86058	1162.74	2.05792	0.132202	15.5665	1.22921e-54	2.36115e-53	GO:0004930 GO:0016020 KOG:KOG4193 IPRF:ipr000832
125743	978.759	2.05564	0.192965	10.6529	1.69055e-26	1.13809e-25	KOG:KOG1550 IPRF:ipr006597 PFD:pf08238
5239	1345.84	2.05434	0.112149	18.3179	5.95892e-75	1.97153e-73
26548	116.224	2.05301	0.274243	7.48612	7.09419e-14	2.5377e-13	GO:0004371 GO:0005524 GO:0006071 KEGGEC:2.7.1.29 KOG:KOG2426 IPRF:ipr004006 IPRF:ipr004007 IPRF:ipr012734 PFD:pf02733 PFD:pf02734
98900	15253	2.05275	0.191195	10.7364	6.86914e-27	4.71657e-26	GO:0003700 GO:0005634 GO:0006355 GO:0043565 KOG:KOG0627 IPRF:ipr000232 PFD:pf00447
92923	1422.6	2.05237	0.147847	13.8817	8.1774e-44	1.07078e-42	GO:0003677 KOG:KOG1869 IPRF:ipr001005 IPRF:ipr009057 IPRF:ipr014778 PFD:pf00249
75171	238.936	2.05077	0.204801	10.0135	1.3299e-23	7.78107e-23	GO:0003824 GO:0005975 GO:0043169 KEGGEC:3.2.1.20 TCDB:8.A.9.1.1 CAZY:GH13_40 KOG:KOG0471 IPRF:ipr006047 IPRF:ipr006589 IPRF:ipr017853 PFD:pf00128
40002	2427.56	2.04948	0.12211	16.7839	3.20362e-63	7.90027e-62	GO:0003993 KEGGEC:3.1.3.2 KOG:KOG3672 IPRF:ipr000560 PFD:pf00328
25176	1473.31	2.04806	0.132811	15.4208	1.1855e-53	2.17389e-52	GO:0005524 TCDB:1.A.33.1.1 KOG:KOG0101 IPRF:ipr001023 IPRF:ipr013126 PFD:pf00012
140324	731.191	2.0474	0.123863	16.5295	2.24864e-61	5.21337e-60	GO:0003993 KOG:KOG1869 IPRF:ipr000560 PFD:pf00328
128732	350.137	2.04688	0.222965	9.18026	4.30051e-20	2.1461e-19	GO:0008152 GO:0008168 IPRF:ipr013216 PFD:pf08241
61461	343.806	2.04516	0.177806	11.5022	1.28624e-30	1.03804e-29	KOG:KOG3683 IPRF:ipr013894 PFD:pf08585
8316	135.564	2.04122	0.239796	8.5123	1.7051e-17	7.50227e-17
87399	666.863	2.04109	0.17886	11.4117	3.65579e-30	2.88277e-29	GO:0003950 GO:0005634 GO:0019787 GO:0043687 GO:0051246 KOG:KOG0897 IPRF:ipr000608 IPRF:ipr012317 IPRF:ipr016135 PFD:pf00179 PFD:pf00644
68161	1275.77	2.03594	0.176059	11.564	6.27449e-31	5.13956e-30	GO:0004672 GO:0004713 GO:0005524 GO:0006468 IPRF:ipr000719 IPRF:ipr008266 IPRF:ipr011009
68386	3030.13	2.03428	0.170239	11.9495	6.5286e-33	5.79164e-32	GO:0003824 GO:0016020 KEGGEC:3.6.1.43 KOG:KOG3146 IPRF:ipr000326 PFD:pf01569
7806	154.964	2.0317	0.312833	6.49452	8.32968e-11	2.47732e-10
43649	1028.91	2.03165	0.269708	7.53275	4.96816e-14	1.79514e-13	GO:0001584 GO:0007186 GO:0016020 KOG:KOG3227 IPRF:ipr006030
75449	62.9375	2.03058	0.323518	6.27654	3.46184e-10	9.84846e-10	GO:0004497 GO:0005506 GO:0006118 GO:0020037 KEGGEC:1.14.14.1 KOG:KOG0158 IPRF:ipr001128 IPRF:ipr002401 PFD:pf00067
71146	1890.61	2.02994	0.160526	12.6455	1.18431e-36	1.20995e-35	GO:0016787 GO:0016810 MERCO:M38.UNW IPRF:ipr006680 IPRF:ipr011059 PFD:pf01979
74188	862.222	2.02793	0.122462	16.5597	1.36173e-61	3.18892e-60
26069	884.965	2.02454	0.313888	6.44988	1.11938e-10	3.29331e-10	GO:0006520 GO:0016829 KEGGEC:4.1.2.5 KOG:KOG1368 IPRF:ipr001597 IPRF:ipr015424 PFD:pf01212
10603	11.988	2.02454	0.65219	3.10422	0.00190784	0.00300885
81519	112.797	2.0241	0.358928	5.63929	1.70756e-08	4.33511e-08	GO:0006508 GO:0008237 GO:0008270 KOG:KOG1216 IPRF:ipr006025
12364	9414.45	2.01997	0.221906	9.10284	8.79984e-20	4.32639e-19	GO:0003676 GO:0003677 GO:0004386 GO:0005515 GO:0005524 GO:0008270 KEGGEC:3.6.1.3 KOG:KOG1001 IPRF:ipr000330 IPRF:ipr001650 IPRF:ipr001841 IPRF:ipr014001 IPRF:ipr014021 PFD:pf00176 PFD:pf00271
39913	1323.65	2.01873	0.208318	9.69062	3.3052e-22	1.80014e-21	GO:0000287 GO:0000298 GO:0004427 GO:0005737 GO:0005773 GO:0006796 GO:0016020 KEGGEC:3.6.1.10 KOG:KOG3770 IPRF:ipr008162 IPRF:ipr012358
120225	667.362	2.01748	0.357508	5.64317	1.66951e-08	4.24198e-08
123266	125.281	2.0109	0.6484	3.10133	0.00192657	0.00303478
129562	16.0564	2.00823	0.629252	3.19146	0.00141555	0.00226046	GO:0004672 GO:0004713 GO:0005524 GO:0006468 IPRF:ipr000719 IPRF:ipr008266 IPRF:ipr011009
133005	670.598	2.00525	0.203296	9.86368	5.98144e-23	3.37232e-22	GO:0003677 GO:0003700 GO:0005634 GO:0006351 GO:0006355 GO:0008270 KOG:KOG1878 IPRF:ipr001138 IPRF:ipr007219 PFD:pf00172 PFD:pf04082
99788	3722.27	2.00131	0.178458	11.2145	3.46327e-29	2.60924e-28	GO:0008270 KOG:KOG1815 IPRF:ipr002867 PFD:pf01485
81374	4341.47	2.00086	0.184	10.8743	1.52905e-27	1.07612e-26
83693	6795.9	-2.00115	0.13673	-14.6358	1.66083e-48	2.62152e-47	GO:0006118 GO:0006120 GO:0008137 GO:0010181 GO:0016651 GO:0051287 GO:0051539 TCDB:3.D.1.6.2 KOG:KOG2658 IPRF:ipr001949 IPRF:ipr011537 IPRF:ipr011538 PFD:pf01512
93107	9.22433	-2.00297	0.631651	-3.171	0.00151914	0.00241922
96652	3038.53	-2.00704	0.178508	-11.2434	2.49616e-29	1.89116e-28	GO:0003995 GO:0006118 GO:0008152 GO:0016627 KEGGEC:1.3.99.- KOG:KOG0139 IPRF:ipr006089 IPRF:ipr006090 IPRF:ipr006091 IPRF:ipr006092 IPRF:ipr009075 IPRF:ipr009100 PFD:pf00441 PFD:pf02770 PFD:pf02771
124069	21327.2	-2.00847	0.121053	-16.5917	7.99741e-62	1.89191e-60	GO:0000166 GO:0006754 GO:0008553 GO:0015078 GO:0015986 GO:0016020 GO:0016469 GO:0017111 GO:0046933 GO:0046961 KEGGEC:3.6.3.14 TCDB:3.A.2.1.3 KOG:KOG1350 IPRF:ipr000194 IPRF:ipr000793 IPRF:ipr003593 IPRF:ipr004100 IPRF:ipr005722 PFD:pf00006 PFD:pf00306 PFD:pf02874
45136	988.487	-2.01083	0.123563	-16.2737	1.5166e-59	3.34912e-58	KOG:KOG4149 IPRF:ipr010625 PFD:pf06747
10779	1028.34	-2.01127	0.127424	-15.7841	4.00468e-56	8.04136e-55	GO:0016787 KEGGEC:3.1.-.- KOG:KOG2382 MERCO:S33.UNW IPRF:ipr000073 IPRF:ipr003089 PFD:pf00561
82405	31.9317	-2.01457	0.561181	-3.58988	0.000330832	0.000569267
98276	1283.01	-2.01596	0.238219	-8.46262	2.6143e-17	1.1347e-16	GO:0008202 KOG:KOG2210 IPRF:ipr000648 PFD:pf01237
55798	17.8283	-2.01694	0.555627	-3.63003	0.000283393	0.000491549	GO:0008270 KOG:KOG2084 IPRF:ipr002893 PFD:pf01753
75730	210.255	-2.01765	0.392762	-5.13709	2.79023e-07	6.43212e-07	GO:0003824 GO:0005488 GO:0008152 GO:0016491 KEGGEC:1.1.1.100 KOG:KOG1200 IPRF:ipr002198 IPRF:ipr002347 IPRF:ipr016040 PFD:pf00106
98284	2061.48	-2.01926	0.217717	-9.2747	1.78124e-20	9.08405e-20	GO:0003824 GO:0004619 GO:0005737 GO:0006007 GO:0008152 GO:0030145 GO:0046872 TCDB:2.A.7.22.2 KEGGEC:5.4.2.1 KOG:KOG4513 IPRF:ipr005995 IPRF:ipr006124 IPRF:ipr011258 IPRF:ipr014030 IPRF:ipr017850 PFD:pf01676 PFD:pf06415
121593	49377.6	-2.02095	0.295412	-6.84114	7.85661e-12	2.47268e-11	GO:0003824 GO:0004365 GO:0005488 GO:0006006 GO:0006096 GO:0008152 GO:0008943 GO:0051287 KEGGEC:1.2.1.12 KOG:KOG0657 IPRF:ipr000173 IPRF:ipr006424 IPRF:ipr016040 PFD:pf00044 PFD:pf02800
120522	70.1115	-2.02221	0.38764	-5.21672	1.82116e-07	4.26374e-07
37666	2401	-2.02366	0.625488	-3.23533	0.00121504	0.00195538
129281	851.342	-2.0239	0.159012	-12.7279	4.13656e-37	4.29214e-36	KOG:KOG1268
39091	439.04	-2.02564	0.222772	-9.09287	9.646e-20	4.73739e-19	IPRF:ipr010987 IPRF:ipr012336
10530	4891.07	-2.02708	0.171332	-11.8313	2.68952e-32	2.30669e-31	GO:0003677 GO:0003700 GO:0005634 GO:0006351 GO:0006355 GO:0008270 IPRF:ipr001138 IPRF:ipr007219 PFD:pf00172 PFD:pf04082
90402	171.051	-2.02953	0.353941	-5.7341	9.80342e-09	2.53033e-08	GO:0005215 GO:0006810 GO:0016020 KOG:KOG1399 IPRF:ipr000425 IPRF:ipr003006
111892	324.676	-2.02965	0.176179	-11.5204	1.04183e-30	8.45191e-30	GO:0008483 GO:0030170 KEGGEC:5.4.3.8 KOG:KOG1401 IPRF:ipr005814 IPRF:ipr015424 PFD:pf00202
128561	37.3831	-2.03356	0.346549	-5.86804	4.40975e-09	1.16536e-08	GO:0003677 GO:0003700 GO:0005634 GO:0006351 GO:0006355 GO:0008270 IPRF:ipr001138 IPRF:ipr007219 PFD:pf00172 PFD:pf04082
101508	3254.45	-2.0354	0.112054	-18.1643	9.8896e-74	3.11673e-72	GO:0008152 GO:0016624 KEGGEC:1.2.4.1 KOG:KOG0225 IPRF:ipr001017 IPRF:ipr017597 PFD:pf00676
68490	56.8534	-2.0363	0.36162	-5.63103	1.79131e-08	4.53536e-08
68906	445.498	-2.03663	0.198376	-10.2665	9.97342e-25	6.14466e-24
137482	6565.98	-2.04102	0.175502	-11.6297	2.91286e-31	2.40933e-30	GO:0003871 GO:0008270 GO:0008652 GO:0009086 GO:0031072 KEGGEC:2.1.1.14 KOG:KOG2263 IPRF:ipr001623 IPRF:ipr002629 IPRF:ipr006276 IPRF:ipr013215 PFD:pf01717 PFD:pf08267
101673	989.654	-2.04339	0.102551	-19.9257	2.43845e-88	1.06935e-86	KOG:KOG4701
10110	34.8553	-2.04524	0.357129	-5.7269	1.02284e-08	2.63563e-08
122235	16220	-2.04761	0.181636	-11.2732	1.78072e-29	1.36034e-28	GO:0003735 GO:0005622 GO:0005840 GO:0006412 GO:0015935 KOG:KOG0898 IPRF:ipr002222 IPRF:ipr005713 PFD:pf00203
126861	23.1309	-2.04985	0.481729	-4.25519	2.08869e-05	4.09501e-05
6167	159.417	-2.05174	0.309604	-6.62697	3.42638e-11	1.04068e-10
117133	480.871	-2.05385	0.239006	-8.59329	8.45172e-18	3.77949e-17
97750	5843.14	-2.0547	0.0923521	-22.2486	1.16471e-109	7.51963e-108	GO:0005960 GO:0006546 KEGGEC:2.1.2.10 KOG:KOG3373 IPRF:ipr002930 IPRF:ipr011053 IPRF:ipr017453 PFD:pf01597
75688	251.996	-2.05519	0.297356	-6.91155	4.79401e-12	1.52794e-11	GO:0003824 GO:0005488 GO:0008152 GO:0016491 KEGGEC:1.1.1.250 KOG:KOG0725 IPRF:ipr002198 IPRF:ipr002347 IPRF:ipr016040 PFD:pf00106
78579	38.8718	-2.05587	0.336455	-6.11039	9.93903e-10	2.74275e-09
140662	5349.1	-2.06086	0.729726	-2.82416	0.0047405	0.00714534	IPRF:ipr004045 IPRF:ipr010987 IPRF:ipr012336 PFD:pf02798
114383	4176.67	-2.06254	0.178214	-11.5734	5.61897e-31	4.6148e-30	GO:0003824 GO:0006520 GO:0008483 GO:0009058 GO:0016769 GO:0030170 KEGGEC:2.6.1.1 KOG:KOG1411 IPRF:ipr000796 IPRF:ipr004838 IPRF:ipr004839 IPRF:ipr015424 PFD:pf00155
92491	42.2028	-2.06403	0.368722	-5.5978	2.17086e-08	5.4503e-08
124217	1556.25	-2.06448	0.132569	-15.5728	1.11422e-54	2.14471e-53	KOG:KOG4744
98759	652.721	-2.06471	0.11852	-17.4207	5.74294e-68	1.58434e-66	KOG:KOG4558 IPRF:ipr009002
104914	4258.94	-2.06561	0.130912	-15.7786	4.36625e-56	8.7485e-55	GO:0006118 GO:0006122 GO:0008121 KEGGEC:1.10.2.2 KOG:KOG3440 IPRF:ipr003197 PFD:pf02271
95026	22985.2	-2.06677	0.160772	-12.8553	8.02779e-38	8.64825e-37	GO:0003735 GO:0005622 GO:0005840 GO:0006412 KOG:KOG1742 IPRF:ipr001196 PFD:pf00256
121998	367.003	-2.06694	0.151176	-13.6724	1.48449e-42	1.89318e-41
67125	809.884	-2.06853	0.199062	-10.3914	2.71277e-25	1.71336e-24	GO:0003677 GO:0003700 GO:0005634 GO:0006351 GO:0006355 GO:0008270 IPRF:ipr001138 IPRF:ipr007219 PFD:pf00172 PFD:pf04082
129578	266.047	-2.06937	0.30721	-6.73602	1.62788e-11	5.0381e-11
39197	965.018	-2.06981	0.263728	-7.84827	4.2182e-15	1.6079e-14	IPRF:ipr010987 IPRF:ipr012336
95942	1793.69	-2.07066	0.128831	-16.0727	3.96431e-58	8.36548e-57	GO:0000166 KOG:KOG1534 IPRF:ipr004130 PFD:pf03029
67924	205.66	-2.07088	0.251106	-8.24703	1.62378e-16	6.71841e-16	GO:0003824 IPRF:ipr003607 IPRF:ipr006674 PFD:pf01966
100792	5988.7	-2.07256	0.124311	-16.6723	2.08368e-62	5.01866e-61	GO:0003824 GO:0004222 GO:0006508 GO:0008270 GO:0046872 KEGGEC:3.4.24.64 KOG:KOG0960 IPRF:ipr001431 IPRF:ipr007863 IPRF:ipr011249 IPRF:ipr011765 PFD:pf00675 PFD:pf05193
93482	834.835	-2.07291	0.111099	-18.6582	1.08308e-77	3.78548e-76	GO:0000334 GO:0005506 GO:0008152 KEGGEC:1.13.11.6 KOG:KOG3995 IPRF:ipr010329 IPRF:ipr011051 PFD:pf06052
123189	31165.2	-2.07489	0.120708	-17.1893	3.19287e-66	8.40911e-65	GO:0000786 GO:0003677 GO:0005634 GO:0006334 KOG:KOG1744 IPRF:ipr000558 IPRF:ipr007125 IPRF:ipr009072 PFD:pf00125
133945	28.3465	-2.07495	0.812113	-2.55499	0.0106189	0.0152824	GO:0003824 GO:0004499 GO:0005488 GO:0005792 GO:0006118 GO:0008152 GO:0016491 GO:0031227 GO:0050660 GO:0050661 KEGGEC:1.14.13.8 KOG:KOG1399 IPRF:ipr000960 IPRF:ipr002937 IPRF:ipr012143 IPRF:ipr013027 IPRF:ipr016040 PFD:pf01593
25297	427.376	-2.07788	0.180018	-11.5426	8.04147e-31	6.55228e-30
141021	3495.64	-2.07812	0.133405	-15.5775	1.03551e-54	1.99733e-53	GO:0004602 GO:0006979 KOG:KOG1651 IPRF:ipr000889 IPRF:ipr012336 PFD:pf00255
124341	667.538	-2.08021	0.171152	-12.1542	5.45064e-34	5.04727e-33	GO:0005524 GO:0005694 GO:0006259 GO:0016887 KOG:KOG0018 IPRF:ipr003395 IPRF:ipr003439 PFD:pf02463
89613	370.322	-2.08209	0.244144	-8.52811	1.4876e-17	6.57331e-17	GO:0005737 GO:0016788 GO:0019478 KEGGEC:3.1.-.- KOG:KOG3323 IPRF:ipr003732 PFD:pf02580
26315	23250.2	-2.08492	0.103853	-20.0758	1.20195e-89	5.34666e-88	GO:0003735 GO:0005622 GO:0005840 GO:0006412 KOG:KOG0857 IPRF:ipr001197 IPRF:ipr016180 PFD:pf00826
103113	5452.5	-2.08647	0.274276	-7.6072	2.80094e-14	1.0244e-13	GO:0003824 KEGGEC:3.2.1.101 CAZY:GH76 KOG:KOG4451 IPRF:ipr005198 IPRF:ipr008928 IPRF:ipr014480 PFD:pf03663
117021	1903.81	-2.08851	0.155673	-13.4159	4.87728e-41	5.95849e-40
73622	993.809	-2.08949	0.134858	-15.494	3.80977e-54	7.15544e-53	GO:0006662 GO:0009055 GO:0015035 GO:0045454 KEGGEC:1.8.1.9 KOG:KOG0907 IPRF:ipr005746 IPRF:ipr006662 IPRF:ipr012336 IPRF:ipr013766 PFD:pf00085
96123	774.394	-2.09126	0.189096	-11.0592	1.9779e-28	1.44564e-27	GO:0003824 GO:0004421 GO:0008152 GO:0008299 KEGGEC:2.3.3.10 KOG:KOG1393 IPRF:ipr000590 IPRF:ipr010122 IPRF:ipr013528 IPRF:ipr013746 IPRF:ipr016039 PFD:pf01154 PFD:pf08540
72467	164.744	-2.09183	0.308775	-6.77462	1.24734e-11	3.88753e-11	GO:0008080 GO:0008152 IPRF:ipr000182 IPRF:ipr016181 PFD:pf00583
126263	592.099	-2.09438	0.182163	-11.4973	1.36066e-30	1.0943e-29
70348	2712.39	-2.09478	0.16873	-12.415	2.16818e-35	2.12185e-34	GO:0004449 GO:0005739 GO:0006099 GO:0008152 GO:0016616 KEGGEC:1.1.1.41 KOG:KOG0785 IPRF:ipr001804 IPRF:ipr004434 PFD:pf00180
88468	263.268	-2.09574	0.230348	-9.09815	9.18833e-20	4.51501e-19	IPRF:ipr010730 PFD:pf06985
134352	146.376	-2.09813	0.367532	-5.70869	1.13851e-08	2.92476e-08	GO:0003677 GO:0003700 GO:0005634 GO:0006351 GO:0006355 GO:0008270 IPRF:ipr001138 IPRF:ipr007219 PFD:pf00172 PFD:pf04082
97434	1440.77	-2.09888	0.107955	-19.4422	3.39416e-84	1.34279e-82	GO:0008080 GO:0008152 KEGGEC:2.3.1.4 KOG:KOG3396 IPRF:ipr000182 IPRF:ipr016181 PFD:pf00583
124505	2179.72	-2.10261	0.380181	-5.53055	3.1922e-08	7.92467e-08	KOG:KOG2510
130589	239.851	-2.10442	0.177112	-11.8818	1.47083e-32	1.2744e-31
73453	55.8169	-2.10744	0.367816	-5.7296	1.00668e-08	2.59685e-08
117804	3321.37	-2.10902	0.129424	-16.2954	1.06428e-59	2.3728e-58	GO:0015986 GO:0016469 GO:0046933 GO:0046961 IPRF:ipr008386 PFD:pf05680
103154	1713.68	-2.11161	0.125978	-16.7617	4.64882e-63	1.14037e-61	GO:0005507 GO:0005743 GO:0006118 GO:0006825 GO:0006878 GO:0008535 KOG:KOG2792 IPRF:ipr003782 IPRF:ipr012336 IPRF:ipr017276 PFD:pf02630
5793	356.341	-2.11237	0.225794	-9.35527	8.33878e-21	4.30938e-20	GO:0000166 GO:0005524 GO:0016887 GO:0017111 TCDB:3.A.1.120.6 KOG:KOG0062 IPRF:ipr003439 IPRF:ipr003593 PFD:pf00005
138774	295.119	-2.1124	0.360041	-5.86712	4.43433e-09	1.17119e-08
104576	2028.73	-2.11756	0.263734	-8.02917	9.81354e-16	3.88902e-15	GO:0003824 GO:0004043 GO:0005488 GO:0008152 GO:0016491 GO:0031177 GO:0048037 KEGGEC:1.2.1.31 KOG:KOG1178 IPRF:ipr000873 IPRF:ipr002198 IPRF:ipr002347 IPRF:ipr006162 IPRF:ipr006163 IPRF:ipr009081 IPRF:ipr010080 IPRF:ipr013120 IPRF:ipr016040 PFD:pf00106 PFD:pf00501 PFD:pf00550 PFD:pf07993
125009	4971.68	-2.11834	0.948117	-2.23426	0.0254661	0.0346441
93996	20430.4	-2.12295	0.149398	-14.21	7.93859e-46	1.12852e-44	GO:0003735 GO:0005622 GO:0005840 GO:0006412 KOG:KOG0402 IPRF:ipr002674 IPRF:ipr011332 PFD:pf01780
130378	2571.16	-2.12299	0.211842	-10.0216	1.22554e-23	7.17951e-23	IPRF:ipr007913 PFD:pf05249
138813	1293.15	-2.12642	0.189419	-11.226	3.03803e-29	2.29444e-28	GO:0008152 GO:0016616 KEGGEC:1.1.1.87 KOG:KOG0785 IPRF:ipr001804 PFD:pf00180
113206	1899.66	-2.12684	0.146796	-14.4884	1.43401e-47	2.16428e-46	GO:0003676 GO:0003677 GO:0005634 GO:0006260 KOG:KOG0851 IPRF:ipr004365 IPRF:ipr004591 IPRF:ipr007199 IPRF:ipr013955 IPRF:ipr016027 PFD:pf01336 PFD:pf04057 PFD:pf08646
123899	49438.4	-2.13138	0.102864	-20.7204	2.26812e-95	1.13982e-93	GO:0036211 KOG:KOG0001 IPRF:ipr000626 PFD:pf00240
9258	70.383	-2.13411	0.555777	-3.83987	0.000123099	0.000222396	GO:0003824 GO:0005488 GO:0008152 GO:0016491 KEGGEC:1.1.1.100 KOG:KOG1611 IPRF:ipr002198 IPRF:ipr002347 IPRF:ipr016040 PFD:pf00106
129025	169.34	-2.13483	0.354773	-6.01745	1.77183e-09	4.80815e-09	IPRF:ipr003480 PFD:pf02458
133313	135.939	-2.13795	0.394142	-5.42431	5.81789e-08	1.41817e-07
93962	625.393	-2.14069	0.179589	-11.92	9.31111e-33	8.16655e-32	GO:0001522 GO:0003723 GO:0004730 GO:0009982 GO:0031119 KEGGEC:5.4.99.- KOG:KOG2339 IPRF:ipr001656 IPRF:ipr011760 IPRF:ipr017091 PFD:pf01142
77001	1081.54	-2.14211	0.257568	-8.31667	9.04674e-17	3.8144e-16	GO:0003700 GO:0005634 GO:0006355 GO:0008270 IPRF:ipr001138 PFD:pf00172
130687	1008.51	-2.14313	0.19763	-10.8442	2.12506e-27	1.4877e-26	GO:0008080 GO:0008152 IPRF:ipr000182 IPRF:ipr016181 PFD:pf00583
126223	131.478	-2.14334	0.263783	-8.12541	4.45836e-16	1.80137e-15
129775	2050.38	-2.14404	0.146191	-14.6659	1.06518e-48	1.68705e-47
23314	4783.31	-2.14459	0.0784324	-27.3431	1.30277e-164	1.80774e-162	GO:0000166 GO:0005488 GO:0005524 GO:0016887 GO:0017111 KOG:KOG0062 IPRF:ipr003439 IPRF:ipr003593 IPRF:ipr016024 PFD:pf00005
10131	1120.65	-2.14533	0.185333	-11.5756	5.48106e-31	4.50552e-30	GO:0003824 KEGGEC:6.3.2.19 KOG:KOG2018 IPRF:ipr000594 IPRF:ipr009036 PFD:pf00899
100818	450.369	-2.14607	0.260643	-8.23375	1.81443e-16	7.49721e-16	KOG:KOG2793
25066	224.824	-2.1526	0.275391	-7.81655	5.4292e-15	2.05518e-14
139701	4516.36	-2.15418	0.135567	-15.8902	7.40863e-57	1.5138e-55	GO:0003824 GO:0004222 GO:0006508 GO:0008270 GO:0046872 KEGGEC:3.4.99.- KOG:KOG0959 IPRF:ipr007863 IPRF:ipr011249 IPRF:ipr011765 PFD:pf00675 PFD:pf05193
89598	185.702	-2.15474	0.234744	-9.17912	4.34649e-20	2.16556e-19
91601	2858.07	-2.15483	0.131508	-16.3856	2.42323e-60	5.53532e-59
136272	604.696	-2.15575	0.160517	-13.43	4.0337e-41	4.94089e-40	GO:0005215 GO:0006810 GO:0016020 TCDB:2.A.1.2.16 KOG:KOG0255 IPRF:ipr007114 IPRF:ipr011701 IPRF:ipr016196 PFD:pf07690
130014	15.6636	-2.16048	0.594003	-3.63716	0.000275662	0.000478676
123771	26688.1	-2.16403	0.158034	-13.6934	1.11173e-42	1.42562e-41	GO:0003735 GO:0005622 GO:0005840 GO:0006412 KOG:KOG1728 IPRF:ipr000266 IPRF:ipr016027 PFD:pf00366
12855	1506.98	-2.16532	0.151195	-14.3214	1.60768e-46	2.35379e-45	GO:0006626 GO:0042719 GO:0045039 TCDB:3.A.8.1.1 KOG:KOG3489 IPRF:ipr004217 PFD:pf02953
69920	9536.53	-2.16685	0.168471	-12.8618	7.38128e-38	7.97951e-37
131662	329.117	-2.16732	0.169367	-12.7966	1.71353e-37	1.81857e-36
91514	235.866	-2.1691	0.16435	-13.1981	8.9986e-40	1.05365e-38	GO:0003824 GO:0005488 GO:0008152 KOG:KOG1014 IPRF:ipr016040
91026	8.02208	-2.17302	0.713898	-3.04388	0.00233548	0.00364067
93372	185.442	-2.17676	0.448859	-4.84953	1.23753e-06	2.69888e-06
104534	200.915	-2.17948	0.834075	-2.61306	0.00897368	0.0130336	KOG:KOG1721
136875	5430.03	-2.18065	0.118792	-18.3569	2.90894e-75	9.72821e-74	CAZY:GH16 IPRF:ipr008985
36636	811.193	-2.18123	0.271233	-8.04191	8.84504e-16	3.52022e-15	GO:0016020 GO:0065003 KOG:KOG2725 IPRF:ipr003780 PFD:pf02628
77121	786.171	-2.18275	0.171577	-12.7217	4.47885e-37	4.64213e-36	GO:0006118 GO:0009055 GO:0051536 GO:0051537 KOG:KOG3309 IPRF:ipr001041 IPRF:ipr001055 PFD:pf00111
133770	1684.03	-2.186	0.30098	-7.26294	3.7878e-13	1.29372e-12	GO:0003747 GO:0006415 KOG:KOG2726 IPRF:ipr000352 IPRF:ipr005139 IPRF:ipr011701 IPRF:ipr016196 PFD:pf00472 PFD:pf03462 PFD:pf07690
130445	80.4102	-2.19279	0.456611	-4.80233	1.5683e-06	3.3798e-06	KOG:KOG2146
42312	111.599	-2.19535	0.397119	-5.5282	3.23533e-08	8.02744e-08	TCDB:8.A.28.1.1 KOG:KOG0504 IPRF:ipr002110 PFD:pf00023
109275	12955.3	-2.20109	0.158738	-13.8661	1.0161e-43	1.32678e-42	GO:0003723 GO:0003735 GO:0005622 GO:0006412 GO:0015935 GO:0019843 KOG:KOG3301 IPRF:ipr001912 IPRF:ipr002942 IPRF:ipr005710 PFD:pf00163 PFD:pf01479
76316	318.685	-2.20163	0.157966	-13.9374	3.75258e-44	4.96976e-43	GO:0008080 GO:0008152 IPRF:ipr000182 IPRF:ipr016181 PFD:pf00583
133518	126.814	-2.20186	0.376538	-5.84766	4.98544e-09	1.31339e-08
36560	213.248	-2.203	0.227435	-9.68628	3.44868e-22	1.87499e-21	KOG:KOG1716
133635	286.958	-2.20555	0.26303	-8.38514	5.0667e-17	2.16575e-16	GO:0016020 KOG:KOG1944 IPRF:ipr007248 PFD:pf04117
101548	1138.29	-2.20718	0.179733	-12.2803	1.15571e-34	1.10427e-33	KOG:KOG3783
33243	15274.4	-2.20727	0.181112	-12.1873	3.63187e-34	3.40035e-33	GO:0003735 GO:0005622 GO:0005840 GO:0006412 KOG:KOG3436 IPRF:ipr001854 PFD:pf00831
72494	1131.64	-2.20839	0.149966	-14.7259	4.39832e-49	7.01393e-48	GO:0003824 GO:0005488 GO:0008152 GO:0016491 KEGGEC:1.3.1.33 KOG:KOG1208 IPRF:ipr002198 IPRF:ipr002347 IPRF:ipr016040 PFD:pf00106
96725	2095.81	-2.21039	0.222679	-9.92635	3.19745e-23	1.83046e-22	GO:0008080 GO:0008152 IPRF:ipr000182 IPRF:ipr016181 PFD:pf00583
81297	88.3162	-2.21128	0.417832	-5.29227	1.2081e-07	2.86815e-07
136293	3442.7	-2.21235	0.158462	-13.9614	2.6801e-44	3.59033e-43
99875	1402.64	-2.21299	0.18804	-11.7687	5.65653e-32	4.79825e-31	GO:0003924 GO:0005525 KEGGEC:3.6.5.3 KOG:KOG0467 IPRF:ipr000640 IPRF:ipr000795 IPRF:ipr004161 IPRF:ipr005517 IPRF:ipr009000 IPRF:ipr009022 PFD:pf00009 PFD:pf00679 PFD:pf03144 PFD:pf03764
90843	1218.89	-2.21688	0.173011	-12.8135	1.37695e-37	1.46975e-36	GO:0005215 GO:0006810 GO:0016020 GO:0031177 TCDB:2.A.1.13.4 KOG:KOG2504 IPRF:ipr006162 IPRF:ipr007114 IPRF:ipr011701 IPRF:ipr016196 PFD:pf07690
26034	639.859	-2.2198	0.213508	-10.3968	2.5634e-25	1.62012e-24	KOG:KOG3870 IPRF:ipr002791 PFD:pf01937
102458	253.967	-2.22039	0.223334	-9.94201	2.73248e-23	1.57202e-22
75830	800.111	-2.22384	0.321575	-6.91548	4.66279e-12	1.48662e-11
108308	2895.98	-2.22571	0.200789	-11.0848	1.48601e-28	1.09299e-27	GO:0006629 GO:0016020 GO:0016491 GO:0016717 KEGGEC:1.3.1.35 IPRF:ipr005804 IPRF:ipr010257 PFD:pf00487
105152	2182.29	-2.22572	0.121607	-18.3025	7.9053e-75	2.59702e-73	GO:0006520 GO:0030170 KEGGEC:4.4.1.8 KOG:KOG0053 IPRF:ipr000277 IPRF:ipr006238 IPRF:ipr015424 PFD:pf01053
136573	3341.5	-2.22672	0.443964	-5.01554	5.2886e-07	1.18965e-06	GO:0005506 GO:0006118 GO:0016491 GO:0020037 KEGGEC:1.14.12.17 KOG:KOG3378 IPRF:ipr000971 IPRF:ipr001433 IPRF:ipr001834 IPRF:ipr008333 IPRF:ipr009050 PFD:pf00042 PFD:pf00175 PFD:pf00970
123319	26724.5	-2.22682	0.148799	-14.9652	1.23901e-50	2.06805e-49	GO:0003735 GO:0005622 GO:0005840 GO:0006412 GO:0015935 KOG:KOG1749 IPRF:ipr005680 IPRF:ipr006032 IPRF:ipr016027 PFD:pf00164
103931	529.504	-2.23297	0.252438	-8.84562	9.10212e-19	4.2588e-18
13274	302.013	-2.23504	0.482361	-4.63354	3.59458e-06	7.5149e-06
4534	36.0748	-2.24011	0.584749	-3.83089	0.00012768	0.000230359	IPRF:ipr010699 PFD:pf06912
103307	3689.28	-2.24147	0.175041	-12.8054	1.52927e-37	1.62859e-36	GO:0004748 GO:0009186 GO:0016491 GO:0046914 KEGGEC:1.17.4.1 KOG:KOG1567 IPRF:ipr000358 IPRF:ipr009078 PFD:pf00268
128558	225.213	-2.24569	0.282641	-7.94537	1.93615e-15	7.53784e-15	GO:0008080 GO:0008152 IPRF:ipr000182 IPRF:ipr016181 PFD:pf00583
141353	145.586	-2.24718	0.279027	-8.05365	8.03614e-16	3.21066e-15	KOG:KOG2319 IPRF:ipr002110 PFD:pf00023
25190	1734.5	-2.24756	0.127679	-17.6032	2.32675e-69	6.63553e-68	GO:0006118 GO:0016491 IPRF:ipr002937 PFD:pf01593
105065	1501.43	-2.24824	0.19367	-11.6086	3.72686e-31	3.07441e-30	GO:0003824 GO:0003855 GO:0003856 GO:0003866 GO:0004764 GO:0004765 GO:0005488 GO:0005524 GO:0005737 GO:0008152 GO:0009073 GO:0016765 KOG:KOG0692 IPRF:ipr000623 IPRF:ipr001381 IPRF:ipr001986 IPRF:ipr002658 IPRF:ipr006151 IPRF:ipr006264 IPRF:ipr008289 IPRF:ipr010110 IPRF:ipr013708 IPRF:ipr013792 IPRF:ipr016037 IPRF:ipr016040 PFD:pf00275 PFD:pf01202 PFD:pf01487 PFD:pf01488 PFD:pf01761 PFD:pf08501
26289	3074.94	-2.25741	0.134837	-16.7417	6.50793e-63	1.58804e-61	GO:0019787 GO:0043687 GO:0051246 KEGGEC:6.3.2.19 KOG:KOG0420 IPRF:ipr000608 IPRF:ipr016135 PFD:pf00179
123695	594.417	-2.259	0.436533	-5.17487	2.28066e-07	5.29685e-07
7256	292.929	-2.26146	1.0223	-2.21214	0.0269572	0.0365391	GO:0004563 GO:0005975 CAZY:GH20 KOG:KOG2499 IPRF:ipr001540 IPRF:ipr008985 IPRF:ipr015883 IPRF:ipr017853 PFD:pf00728
129916	695.8	-2.26282	0.265231	-8.5315	1.4446e-17	6.38936e-17	GO:0005488 GO:0005743 GO:0005978 GO:0006810 GO:0016020 TCDB:2.A.29.2.3 KOG:KOG0759 IPRF:ipr001993 IPRF:ipr002067 IPRF:ipr005836 PFD:pf00153
99126	6536.6	-2.26475	0.177793	-12.7381	3.63167e-37	3.78093e-36	GO:0004017 GO:0005524 GO:0006139 GO:0016776 GO:0019205 GO:0050145 KEGGEC:2.7.4.3 KOG:KOG3078 IPRF:ipr000850 IPRF:ipr006259 IPRF:ipr007862 IPRF:ipr011769 PFD:pf00406 PFD:pf05191
95708	2247.79	-2.26896	0.0907518	-25.0018	5.83715e-138	5.48162e-136	GO:0006626 GO:0042719 GO:0045039 TCDB:3.A.8.1.1 KOG:KOG1733 IPRF:ipr004217 PFD:pf02953
136423	4629.11	-2.27172	0.162603	-13.9709	2.34626e-44	3.14765e-43	GO:0004019 GO:0005525 GO:0006164 KEGGEC:6.3.4.4 KOG:KOG1355 IPRF:ipr001114 PFD:pf00709
117506	2408.5	-2.27388	0.355187	-6.40192	1.53433e-10	4.47449e-10	IPRF:ipr008972
34062	1107.42	-2.2739	0.285194	-7.97317	1.54653e-15	6.05647e-15
90449	1389.99	-2.27392	0.365972	-6.21339	5.18551e-10	1.45825e-09	GO:0016491 KEGGEC:1.11.1.15 KOG:KOG0541 IPRF:ipr012336 IPRF:ipr013740 PFD:pf08534
107951	1889.43	-2.27468	0.162329	-14.0128	1.30246e-44	1.76773e-43	KOG:KOG2317 IPRF:ipr006056 IPRF:ipr006175 IPRF:ipr013813 PFD:pf01042
25472	1864.32	-2.27563	0.143348	-15.8749	9.45696e-57	1.92388e-55	GO:0003824 GO:0008152 KEGGEC:2.3.1.9 KOG:KOG1390 IPRF:ipr002155 IPRF:ipr016039 PFD:pf00108 PFD:pf02803
74830	216.902	-2.27742	0.49296	-4.61989	3.83952e-06	8e-06
76527	237.415	-2.2775	0.236959	-9.61136	7.15972e-22	3.84763e-21	GO:0006118 GO:0016491 GO:0050660 KEGGEC:1.6.99.3 KOG:KOG2495 IPRF:ipr001100 IPRF:ipr001327 IPRF:ipr013027 PFD:pf00070 PFD:pf07992
80977	29.8585	-2.27804	0.406752	-5.60056	2.13658e-08	5.36714e-08
73183	434.013	-2.27913	0.163104	-13.9734	2.26428e-44	3.04205e-43	GO:0008168 KEGGEC:2.1.1.- KOG:KOG1540 IPRF:ipr004033 PFD:pf01209
142425	7516.57	-2.27917	0.262823	-8.67187	4.25085e-18	1.92593e-17	GO:0003824 GO:0004013 GO:0005488 GO:0006730 GO:0008152 KEGGEC:3.3.1.1 KOG:KOG1370 IPRF:ipr000043 IPRF:ipr015878 IPRF:ipr016040 PFD:pf00670 PFD:pf05221
113395	572.626	-2.28261	0.131209	-17.3967	8.73953e-68	2.38975e-66	GO:0000166 GO:0003677 GO:0003689 GO:0005524 GO:0005634 GO:0005663 GO:0006260 GO:0016887 GO:0017111 KEGGEC:2.7.7.7 KOG:KOG0991 IPRF:ipr003593 IPRF:ipr008921 IPRF:ipr011703 IPRF:ipr013748 PFD:pf07726 PFD:pf08542
92198	9500.88	-2.2855	0.187877	-12.1648	4.78459e-34	4.46162e-33	GO:0004611 GO:0004612 GO:0005524 GO:0006094 GO:0017076 KEGGEC:4.1.1.49 IPRF:ipr001272 IPRF:ipr008210 IPRF:ipr015994 PFD:pf01293
137899	8283.75	-2.28733	0.162908	-14.0407	8.78938e-45	1.20169e-43	GO:0006644 GO:0008170 KEGGEC:2.1.1.16 KOG:KOG4142 IPRF:ipr007318 PFD:pf04191
25279	4727.22	-2.28779	0.264865	-8.6376	5.74041e-18	2.58694e-17	GO:0003824 GO:0004512 GO:0005488 GO:0006021 GO:0008152 GO:0008654 KEGGEC:5.5.1.4 KOG:KOG0693 IPRF:ipr002587 IPRF:ipr013021 IPRF:ipr016040 PFD:pf01658 PFD:pf07994
6515	9.92814	-2.28814	0.849538	-2.6934	0.0070728	0.0104225	GO:0005215 GO:0005351 GO:0006810 GO:0008643 GO:0016020 TCDB:2.A.1.1.36 KEGGEC:5.3.1.4 KOG:KOG0254 IPRF:ipr003663 IPRF:ipr005828 IPRF:ipr005829 IPRF:ipr007114 IPRF:ipr016196 PFD:pf00083
119144	38.4463	-2.28933	0.373108	-6.13585	8.47064e-10	2.34659e-09
133245	307.51	-2.2899	0.210171	-10.8954	1.21194e-27	8.56183e-27	GO:0008152 GO:0016787 KOG:KOG1618 IPRF:ipr006353 IPRF:ipr006357
104664	1835.63	-2.2917	0.269175	-8.51381	1.68317e-17	7.40928e-17	GO:0003824 GO:0008152 KEGGEC:1.3.-.- KOG:KOG0872 IPRF:ipr006088 PFD:pf01598
95516	1904.43	-2.29726	0.208309	-11.0281	2.79602e-28	2.02924e-27	GO:0008080 GO:0008152 IPRF:ipr000182 IPRF:ipr016181 PFD:pf00583
69603	11.4961	-2.29735	0.657021	-3.49662	0.000471187	0.000796477
79627	444.658	-2.29817	0.164711	-13.9527	3.02779e-44	4.02709e-43	KEGGEC:2.7.1.36 KOG:KOG3348 IPRF:ipr002634 PFD:pf01722
130611	457.293	-2.30645	0.154539	-14.9247	2.27487e-50	3.74991e-49	GO:0003824 GO:0005488 GO:0008152 KEGGEC:1.1.1.- KOG:KOG1208 IPRF:ipr016040
38918	670.74	-2.31064	0.372842	-6.19737	5.74139e-10	1.60776e-09	GO:0004497 GO:0006118 GO:0006725 GO:0008152 GO:0016491 KOG:KOG2614 IPRF:ipr002938 IPRF:ipr003042 PFD:pf01494
26369	691.215	-2.31402	0.141334	-16.3727	2.99607e-60	6.81037e-59	GO:0004414 GO:0005737 GO:0009086 GO:0016413 KEGGEC:2.3.1.31 MERCO:S33.A41 IPRF:ipr000073 IPRF:ipr006296 IPRF:ipr008220 PFD:pf00561
121481	43.1006	-2.315	0.697922	-3.31699	0.000909913	0.00148936
36211	1336.63	-2.31602	0.451836	-5.12579	2.9629e-07	6.81833e-07
81500	2620.46	-2.31693	0.152447	-15.1983	3.63048e-52	6.3207e-51	GO:0003824 GO:0008152 KEGGEC:4.2.1.17 KOG:KOG1684 IPRF:ipr001753 PFD:pf00378
24057	1545.96	-2.31873	0.283408	-8.1816	2.80103e-16	1.14567e-15	GO:0003824 GO:0008152 KEGGEC:4.-.-.- KOG:KOG1606 IPRF:ipr001852 IPRF:ipr011060 PFD:pf01680
114577	212.13	-2.32468	0.189174	-12.2886	1.04281e-34	9.98457e-34	GO:0016787 KEGGEC:3.1.6.- KOG:KOG0648 IPRF:ipr000086 IPRF:ipr015797 PFD:pf00293
128905	47.7686	-2.32616	0.345329	-6.73608	1.62721e-11	5.03769e-11	GO:0003824 GO:0008152 KEGGEC:4.2.1.17 KOG:KOG1680 IPRF:ipr001753 PFD:pf00378
35642	1778.15	-2.3339	0.160775	-14.5166	9.51688e-48	1.45524e-46	GO:0005496 GO:0006810 TCDB:9.B.35.2.1 KOG:KOG3006 IPRF:ipr000895 IPRF:ipr014306 PFD:pf00576
84648	677.805	-2.33455	0.170443	-13.6969	1.05908e-42	1.35998e-41	GO:0004725 GO:0016311 GO:0016791 IPRF:ipr000387 IPRF:ipr016130
100224	483.243	-2.33625	0.172522	-13.5418	8.85804e-42	1.10839e-40	GO:0000166 GO:0003677 GO:0003689 GO:0005524 GO:0005634 GO:0005663 GO:0006260 GO:0017111 KEGGEC:2.7.7.7 KOG:KOG0989 IPRF:ipr003593 IPRF:ipr003959 IPRF:ipr008921 IPRF:ipr013748 PFD:pf00004 PFD:pf08542
31668	4424.24	-2.33726	0.206973	-11.2926	1.42775e-29	1.0952e-28	GO:0004491 GO:0006573 GO:0008152 GO:0016491 KEGGEC:1.2.1.27 KOG:KOG2449 IPRF:ipr010061 IPRF:ipr015590 IPRF:ipr016160 IPRF:ipr016161 PFD:pf00171
25748	1254.42	-2.34134	0.124807	-18.7597	1.61417e-78	5.79417e-77
127810	3647.82	-2.34731	0.185552	-12.6504	1.11272e-36	1.13931e-35	GO:0003824 GO:0005488 GO:0005737 GO:0005975 GO:0006072 GO:0008152 GO:0009331 GO:0016491 GO:0016614 GO:0016616 GO:0046168 GO:0047952 GO:0051287 KEGGEC:1.1.1.8 KOG:KOG2711 IPRF:ipr006109 IPRF:ipr006168 IPRF:ipr008927 IPRF:ipr011128 IPRF:ipr016040 IPRF:ipr017751 PFD:pf01210 PFD:pf07479
100716	5413.44	-2.34885	0.187344	-12.5376	4.64742e-36	4.66599e-35	GO:0003824 GO:0003852 GO:0009098 GO:0019752 GO:0046912 KEGGEC:2.3.3.13 KOG:KOG2367 IPRF:ipr000891 IPRF:ipr002034 IPRF:ipr005668 IPRF:ipr013709 PFD:pf00682 PFD:pf08502
123186	27301.7	-2.36001	0.138259	-17.0695	2.5042e-65	6.52143e-64	GO:0000786 GO:0003677 GO:0005634 GO:0006334 KOG:KOG1756 IPRF:ipr002119 IPRF:ipr007125 IPRF:ipr009072 PFD:pf00125
70947	2789.07	-2.36034	0.40764	-5.79026	7.02768e-09	1.83169e-08	GO:0003824 GO:0005488 GO:0008152 IPRF:ipr016040
93079	17.004	-2.36445	0.606987	-3.89539	9.80394e-05	0.000179283
34830	1042.85	-2.36986	0.243591	-9.72885	2.27156e-22	1.24741e-21	GO:0003824 GO:0005488 GO:0008152 GO:0016491 KEGGEC:1.1.1.184 KOG:KOG0725 IPRF:ipr002198 IPRF:ipr002347 IPRF:ipr016040 PFD:pf00106
142874	1816.15	-2.37053	0.123262	-19.2317	2.00975e-82	7.56463e-81	GO:0004409 GO:0008152 GO:0009085 GO:0051539 KEGGEC:4.2.1.36 KOG:KOG0453 IPRF:ipr000573 IPRF:ipr001030 IPRF:ipr004418 IPRF:ipr015928 PFD:pf00330 PFD:pf00694
88293	2113.87	-2.37524	0.152734	-15.5515	1.55344e-54	2.97168e-53	GO:0003824 GO:0005488 GO:0008152 KEGGEC:1.5.1.10 KOG:KOG0172 IPRF:ipr005097 IPRF:ipr016040 PFD:pf03435
78283	442.451	-2.37863	0.455648	-5.22033	1.78606e-07	4.18472e-07	GO:0004497 GO:0005506 GO:0006118 GO:0020037 KEGGEC:1.14.-.- KOG:KOG0157 IPRF:ipr001128 IPRF:ipr002401 PFD:pf00067
39271	25.758	-2.37941	0.463259	-5.13625	2.80274e-07	6.45937e-07	GO:0003824 GO:0005488 GO:0006808 GO:0008152 GO:0016564 IPRF:ipr008030 IPRF:ipr016040 PFD:pf05368
71653	195.18	-2.38269	0.278974	-8.54092	1.33152e-17	5.89766e-17	KEGGEC:3.2.1.50 CAZY:GH89 KOG:KOG2233 IPRF:ipr007781 IPRF:ipr017853 PFD:pf05089
91288	120.631	-2.38325	0.336893	-7.07419	1.50321e-12	4.9377e-12	KOG:KOG1516 IPRF:ipr002018 PFD:pf00135
90576	1107.24	-2.38559	0.144204	-16.5432	1.79198e-61	4.18594e-60	GO:0003824 GO:0008152 KEGGEC:3.1.3.18 KOG:KOG3109 IPRF:ipr005834 IPRF:ipr006402 IPRF:ipr010237 PFD:pf00702
135784	960.53	-2.38799	0.117575	-20.3102	1.04395e-91	4.78107e-90	GO:0004489 GO:0006555 KEGGEC:1.5.1.20 KOG:KOG0564 IPRF:ipr003171 IPRF:ipr004621 PFD:pf02219
107015	3198.94	-2.38876	0.235119	-10.1598	2.99673e-24	1.80561e-23	GO:0004768 GO:0005506 GO:0005783 GO:0006629 GO:0006633 GO:0016020 GO:0016491 GO:0016717 GO:0020037 GO:0046914 KEGGEC:1.14.19.1 KOG:KOG1600 IPRF:ipr001199 IPRF:ipr001522 IPRF:ipr005804 IPRF:ipr009160 IPRF:ipr010257 IPRF:ipr015876 PFD:pf00173 PFD:pf00487
112059	5351.49	-2.39348	0.151749	-15.7726	4.80686e-56	9.61062e-55	GO:0006118 GO:0016491 KEGGEC:1.6.2.2 TCDB:3.D.5.1.1 KOG:KOG0534 IPRF:ipr001433 IPRF:ipr001709 IPRF:ipr001834 IPRF:ipr008333 PFD:pf00175 PFD:pf00970
85054	48.9731	-2.39442	0.587646	-4.07459	4.60952e-05	8.74051e-05	GO:0003824 GO:0005488 GO:0008152 GO:0016491 KEGGEC:1.1.1.101 KOG:KOG1209 IPRF:ipr000408 IPRF:ipr002198 IPRF:ipr002347 IPRF:ipr016040 PFD:pf00106
74787	144.31	-2.39689	0.406819	-5.89178	3.82067e-09	1.01459e-08
115969	3544.47	-2.39988	0.108217	-22.1765	5.79327e-109	3.68904e-107	GO:0006118 GO:0009055 GO:0015035 GO:0045454 KOG:KOG1752 IPRF:ipr002109 IPRF:ipr006662 IPRF:ipr011767 IPRF:ipr011899 IPRF:ipr012336 IPRF:ipr014025 PFD:pf00462
80667	200.127	-2.40124	0.209125	-11.4824	1.61808e-30	1.29238e-29	KOG:KOG2524
80000	254.091	-2.40249	0.175899	-13.6584	1.80016e-42	2.28948e-41	GO:0003824 GO:0006118 GO:0009055 GO:0016491 GO:0030151 GO:0030170 GO:0051536 IPRF:ipr000951 IPRF:ipr001041 IPRF:ipr001433 IPRF:ipr005302 IPRF:ipr006058 IPRF:ipr008333 IPRF:ipr011037 PFD:pf00111 PFD:pf00175 PFD:pf00970 PFD:pf03473
25505	4325.28	-2.40531	0.151217	-15.9063	5.72859e-57	1.1731e-55	GO:0000166 GO:0005524 GO:0006810 GO:0016020 GO:0016887 GO:0017111 GO:0042626 TCDB:3.A.1.208.12 KOG:KOG0054 IPRF:ipr001140 IPRF:ipr003439 IPRF:ipr003593 IPRF:ipr011527 PFD:pf00005 PFD:pf00664
71023	1426.34	-2.40702	0.142355	-16.9086	3.88806e-64	9.71701e-63	GO:0003870 GO:0008152 GO:0009058 GO:0016740 GO:0016769 GO:0030170 GO:0033014 KEGGEC:2.3.1.37 KOG:KOG1360 IPRF:ipr001917 IPRF:ipr004839 IPRF:ipr010961 IPRF:ipr015424 PFD:pf00155
33779	102.997	-2.40816	0.31057	-7.754	8.90451e-15	3.34081e-14
38164	21.3067	-2.40817	0.695397	-3.46302	0.000534157	0.000898183
133603	1680.89	-2.4121	0.99274	-2.42974	0.0151098	0.0212552	GO:0006810 GO:0016020 TCDB:2.A.3.8.4 KOG:KOG1287 IPRF:ipr004841 PFD:pf00324
133695	20.5038	-2.41396	0.671219	-3.59638	0.00032267	0.000555325	GO:0003824 GO:0005488 GO:0008152 GO:0016491 KEGGEC:1.1.1.- KOG:KOG1208 IPRF:ipr002198 IPRF:ipr002347 IPRF:ipr016040 PFD:pf00106
86350	25.4962	-2.41457	0.485223	-4.97621	6.4841e-07	1.4491e-06
81999	4061.3	-2.41646	0.181032	-13.3483	1.21212e-40	1.46161e-39	GO:0003700 GO:0005634 GO:0006355 GO:0008270 IPRF:ipr001138 PFD:pf00172
23367	105.565	-2.41786	0.336861	-7.1776	7.09466e-13	2.37776e-12	GO:0000166 GO:0005524 GO:0017111 KOG:KOG0734 IPRF:ipr003593 IPRF:ipr003959 PFD:pf00004
51969	35.8362	-2.41807	0.45542	-5.30954	1.09905e-07	2.61928e-07	GO:0008152 GO:0016491 IPRF:ipr002227 IPRF:ipr008922 PFD:pf00264
35200	825.945	-2.41923	0.170868	-14.1585	1.65574e-45	2.32528e-44	GO:0006520 GO:0030170 KEGGEC:2.5.1.48 KOG:KOG0053 IPRF:ipr000277 IPRF:ipr015424 PFD:pf01053
70634	388.291	-2.41932	0.219565	-11.0187	3.10678e-28	2.24776e-27	GO:0003824 GO:0004735 GO:0005488 GO:0006118 GO:0006561 GO:0008152 KEGGEC:1.5.1.2 KOG:KOG3124 IPRF:ipr000304 IPRF:ipr004455 IPRF:ipr016040 PFD:pf03807
96918	449.722	-2.42032	0.383704	-6.30779	2.8305e-10	8.10204e-10
81684	12.9837	-2.42123	0.697772	-3.46995	0.000520556	0.000875948
104503	2223.42	-2.42199	0.0989216	-24.4839	2.19239e-132	1.92289e-130	GO:0006066 GO:0016614 GO:0050660 KEGGEC:1.1.99.1 CAZY:AA3_2 KOG:KOG1238 IPRF:ipr000172 IPRF:ipr007867 IPRF:ipr012132 PFD:pf00732 PFD:pf05199
90096	352.546	-2.42903	0.352943	-6.88221	5.89292e-12	1.8673e-11
7202	32.2158	-2.43124	0.410411	-5.92392	3.14356e-09	8.39558e-09
74050	188.059	-2.43242	0.210476	-11.5568	6.82344e-31	5.57938e-30	GO:0003824 GO:0016491 GO:0050660 IPRF:ipr006094 IPRF:ipr012951 IPRF:ipr016166 PFD:pf01565 PFD:pf08031
90715	28.9474	-2.43296	0.620554	-3.92063	8.83185e-05	0.000162208
62080	168.309	-2.43362	0.301338	-8.07606	6.68927e-16	2.68061e-15	GO:0016787 IPRF:ipr000086 IPRF:ipr015797 PFD:pf00293
109920	572.501	-2.44121	0.205318	-11.8899	1.33583e-32	1.16176e-31	GO:0016831 GO:0019752 GO:0030170 KEGGEC:4.1.1.15 KOG:KOG0629 IPRF:ipr002129 IPRF:ipr015424 PFD:pf00282
85720	2142.88	-2.44135	0.270536	-9.0241	1.81173e-19	8.80484e-19	GO:0003777 GO:0005524 GO:0005875 GO:0007018 KOG:KOG0239 IPRF:ipr001752 IPRF:ipr009053 PFD:pf00225
129240	436.678	-2.4414	0.189014	-12.9165	3.63314e-38	3.9738e-37	GO:0045454 KOG:KOG0324 IPRF:ipr006662 IPRF:ipr008580 IPRF:ipr012336 IPRF:ipr013535 IPRF:ipr013766 PFD:pf00085 PFD:pf05903 PFD:pf08324
103899	14591.5	-2.44219	0.168336	-14.5078	1.08063e-47	1.6416e-46	CAZY:CBM43 CAZY:GH72 IPRF:ipr004886 IPRF:ipr012946 IPRF:ipr017853 PFD:pf03198 PFD:pf07983
125942	1692.02	-2.44376	0.192661	-12.6843	7.22943e-37	7.44319e-36	GO:0004672 GO:0004674 GO:0004713 GO:0005524 GO:0006468 KEGGEC:2.7.11.- KOG:KOG0580 IPRF:ipr000719 IPRF:ipr001245 IPRF:ipr002290 IPRF:ipr008271 IPRF:ipr011009 IPRF:ipr017441 IPRF:ipr017442 PFD:pf00069
6784	4787.91	-2.44535	0.650846	-3.75719	0.000171834	0.000305048
10865	7060.72	-2.44536	0.221667	-11.0317	2.68746e-28	1.95351e-27	KEGGEC:2.5.1.18 KOG:KOG0867 IPRF:ipr004045 IPRF:ipr004046 IPRF:ipr010987 IPRF:ipr012336 PFD:pf00043 PFD:pf02798
9776	601.566	-2.44622	0.207685	-11.7785	5.03894e-32	4.2861e-31	GO:0001584 GO:0007186 GO:0016020 KOG:KOG0305 IPRF:ipr000002 IPRF:ipr000276 IPRF:ipr001680 IPRF:ipr011046 PFD:pf00400
77618	721.718	-2.4508	0.43445	-5.64117	1.68901e-08	4.29036e-08	GO:0005215 GO:0005351 GO:0006810 GO:0008643 GO:0016020 TCDB:2.A.1.1.33 KEGGEC:5.3.1.4 KOG:KOG0254 IPRF:ipr003663 IPRF:ipr005828 IPRF:ipr005829 IPRF:ipr007114 IPRF:ipr016196 PFD:pf00083
5624	901.65	-2.45234	0.128965	-19.0155	1.26944e-80	4.66483e-79	GO:0004164 GO:0008152 GO:0008168 GO:0017183 KEGGEC:2.1.1.98 KOG:KOG3123 IPRF:ipr000878 IPRF:ipr004551 PFD:pf00590
69465	1392.64	-2.45724	0.414286	-5.93126	3.00626e-09	8.03368e-09	GO:0003824 GO:0004470 GO:0005488 GO:0006108 GO:0008152 GO:0016616 GO:0051287 KEGGEC:1.1.1.38 KOG:KOG1257 IPRF:ipr001891 IPRF:ipr012301 IPRF:ipr012302 IPRF:ipr015884 IPRF:ipr016040 PFD:pf00390 PFD:pf03949
131955	293.847	-2.4582	0.16538	-14.8639	5.65311e-50	9.23672e-49	KOG:KOG2232 IPRF:ipr006823 PFD:pf04734
91914	75.6197	-2.46054	0.290961	-8.45659	2.753e-17	1.19211e-16
113813	2732.19	-2.46084	0.416587	-5.90715	3.48079e-09	9.26185e-09	GO:0008152 GO:0008410 KEGGEC:2.8.3.5 KOG:KOG3822 IPRF:ipr004164 IPRF:ipr004165 IPRF:ipr012791 IPRF:ipr012792 IPRF:ipr014388 PFD:pf01144
24727	855.95	-2.46096	0.171972	-14.3103	1.88751e-46	2.75481e-45	KOG:KOG4690
115937	1616.37	-2.46101	0.132357	-18.5937	3.61163e-77	1.24823e-75	GO:0003824 GO:0005488 GO:0008152 GO:0016491 KEGGEC:1.-.-.- KOG:KOG1205 IPRF:ipr002198 IPRF:ipr002347 IPRF:ipr016040 PFD:pf00106
4819	1078.75	-2.46149	0.172297	-14.2863	2.66492e-46	3.85915e-45
131974	1291.28	-2.46832	0.248431	-9.93565	2.91282e-23	1.67266e-22
127428	2766.95	-2.47036	0.231997	-10.6483	1.77657e-26	1.19427e-25	GO:0008152 GO:0016624 KEGGEC:1.2.4.4 KOG:KOG1182 IPRF:ipr001017 PFD:pf00676
107563	1624.44	-2.47061	0.137819	-17.9265	7.32541e-72	2.21838e-70	GO:0003824 GO:0005488 GO:0008152 GO:0009396 KEGGEC:1.5.1.15 KOG:KOG0089 IPRF:ipr000672 IPRF:ipr016040 PFD:pf00763 PFD:pf02882
72428	76.2539	-2.47351	0.435089	-5.68508	1.30755e-08	3.34608e-08	GO:0003824 GO:0005488 GO:0006808 GO:0008152 GO:0016564 IPRF:ipr008030 IPRF:ipr016040 PFD:pf05368
72863	20.2164	-2.47713	0.58836	-4.21022	2.55123e-05	4.96105e-05	GO:0004089 GO:0008270 GO:0015976 IPRF:ipr001765 PFD:pf00484
74942	620.875	-2.48865	0.24373	-10.2107	1.77584e-24	1.08476e-23	GO:0008972 GO:0009228 KEGGEC:2.7.4.7 KOG:KOG2598 IPRF:ipr004305 IPRF:ipr004399 IPRF:ipr010916 IPRF:ipr013749 IPRF:ipr016084 PFD:pf03070 PFD:pf08543
132014	430.531	-2.49169	0.382315	-6.51736	7.15551e-11	2.13357e-10
126327	1897.92	-2.49398	0.621449	-4.01316	5.99103e-05	0.000112205	GO:0003824 GO:0005488 GO:0006808 GO:0008152 GO:0016564 IPRF:ipr008030 IPRF:ipr016040 PFD:pf05368
128658	100.681	-2.49419	0.516313	-4.83078	1.36002e-06	2.94872e-06	GO:0003723 GO:0004521 GO:0004540 IPRF:ipr000026 IPRF:ipr016191 PFD:pf00545
127666	173.991	-2.49726	0.441314	-5.65869	1.52532e-08	3.88731e-08	GO:0010181 IPRF:ipr009002 IPRF:ipr011576 PFD:pf01243
99214	830.484	-2.49852	0.277203	-9.01333	1.999e-19	9.70483e-19	GO:0000103 GO:0005524 GO:0016301 GO:0016772 KEGGEC:2.7.1.25 KOG:KOG0635 IPRF:ipr002891 PFD:pf01583
86755	1024.16	-2.50041	0.211549	-11.8195	3.09366e-32	2.64355e-31	GO:0005215 GO:0006810 GO:0016020 TCDB:2.A.1.13.4 KOG:KOG2504 IPRF:ipr007114 IPRF:ipr011701 IPRF:ipr016196 PFD:pf07690
140277	514.536	-2.50543	0.204526	-12.2499	1.68186e-34	1.59717e-33
78772	6.30577	-2.50639	0.977236	-2.56477	0.0103243	0.0148907
31869	3314.97	-2.50668	0.108295	-23.1468	1.56441e-118	1.15431e-116	GO:0003984 GO:0008152 GO:0009082 GO:0016597 KEGGEC:2.2.1.6 KOG:KOG2663 IPRF:ipr002912 IPRF:ipr004789 PFD:pf01842
131396	33.2757	-2.50706	0.375533	-6.67601	2.45539e-11	7.53888e-11	GO:0004497 GO:0005506 GO:0006118 GO:0020037 KEGGEC:1.14.13.17 KOG:KOG0684 IPRF:ipr001128 IPRF:ipr002403 PFD:pf00067
8372	482.075	-2.50863	0.210495	-11.9178	9.55938e-33	8.3764e-32	GO:0003676 GO:0003677 GO:0003678 GO:0005488 GO:0005634 GO:0005958 GO:0006303 KOG:KOG2327 IPRF:ipr003034 IPRF:ipr005160 IPRF:ipr005161 IPRF:ipr006164 IPRF:ipr006165 IPRF:ipr016194 PFD:pf02037 PFD:pf02735 PFD:pf03730 PFD:pf03731
130958	51.0418	-2.51197	0.317184	-7.91959	2.38296e-15	9.21178e-15
82639	15.1625	-2.51533	0.645839	-3.89467	9.83344e-05	0.000179681	GO:0004672 GO:0004674 GO:0004713 GO:0005524 GO:0006468 KEGGEC:2.7.1.- KOG:KOG0588 IPRF:ipr000719 IPRF:ipr001245 IPRF:ipr002290 IPRF:ipr008271 IPRF:ipr011009 IPRF:ipr017441 IPRF:ipr017442 PFD:pf00069
100100	1751.74	-2.5157	0.093766	-26.8296	1.46066e-158	1.83511e-156	GO:0004066 GO:0006529 GO:0008152 KEGGEC:6.3.5.4 MERCO:C44.976 KOG:KOG0571 IPRF:ipr000583 IPRF:ipr001962 IPRF:ipr006426 PFD:pf00310 PFD:pf00733
9684	814.2	-2.52738	0.192246	-13.1466	1.77969e-39	2.05283e-38
137900	1282.11	-2.52984	0.157369	-16.0759	3.76747e-58	7.97862e-57	GO:0005215 GO:0006810 GO:0016020 TCDB:2.A.55.1.1 KOG:KOG1291 IPRF:ipr001046 PFD:pf01566
11422	19.5361	-2.53247	0.597852	-4.23594	2.27596e-05	4.4425e-05	GO:0006118 GO:0008270 GO:0009055 GO:0046872 TCDB:8.A.15.1.1 KOG:KOG2169 IPRF:ipr001052 IPRF:ipr004181 PFD:pf02891
68072	2003.74	-2.53401	0.229985	-11.0182	3.12298e-28	2.25773e-27	GO:0003824 GO:0005488 GO:0008152 GO:0044237 GO:0050662 KOG:KOG4288 IPRF:ipr001509 IPRF:ipr016040 PFD:pf01370
83191	610.713	-2.53554	0.155112	-16.3465	4.60577e-60	1.04185e-58	GO:0003824 KOG:KOG1552 MERCO:S09.061 IPRF:ipr000073 IPRF:ipr008262 PFD:pf00561
127630	1591.61	-2.53971	0.197523	-12.8578	7.77894e-38	8.38989e-37	GO:0003824 GO:0004750 GO:0005975 GO:0008152 KEGGEC:5.1.3.1 KOG:KOG3111 IPRF:ipr000056 IPRF:ipr011060 PFD:pf00834
35896	13.2135	-2.53976	0.605029	-4.19775	2.69576e-05	5.22898e-05	GO:0016706 GO:0019538 KEGGEC:1.14.11.2 KOG:KOG1591 IPRF:ipr006620
142163	23.7655	-2.541	0.452798	-5.61177	2.00266e-08	5.04847e-08	GO:0005737 GO:0006817 KOG:KOG3544 IPRF:ipr002889 IPRF:ipr008160 IPRF:ipr008165 PFD:pf01391
135773	2917.24	-2.54472	0.182629	-13.9338	3.94846e-44	5.22174e-43	GO:0003861 GO:0008152 GO:0009098 GO:0009316 GO:0051539 KEGGEC:4.2.1.33 KOG:KOG0454 IPRF:ipr000573 IPRF:ipr001030 IPRF:ipr004430 IPRF:ipr004431 IPRF:ipr012235 IPRF:ipr015928 PFD:pf00330 PFD:pf00694
26513	556.128	-2.55442	0.262701	-9.7237	2.38943e-22	1.30597e-21	GO:0016810 MERCO:C39.UNW IPRF:ipr011059 IPRF:ipr013108 PFD:pf07969
13268	2146.28	-2.5587	0.62593	-4.08784	4.35412e-05	8.2731e-05	GO:0005215 GO:0006810 GO:0016020 KOG:KOG0255 IPRF:ipr007114 IPRF:ipr011701 IPRF:ipr016196 PFD:pf07690
95607	4267.41	-2.56215	0.288431	-8.88307	6.50403e-19	3.071e-18	GO:0003824 GO:0008152 KEGGEC:2.3.1.9 KOG:KOG1390 IPRF:ipr002155 IPRF:ipr016039 PFD:pf00108 PFD:pf02803
89404	1342.85	-2.56228	0.206996	-12.3784	3.41948e-35	3.31847e-34	GO:0004450 GO:0008152 GO:0016616 KEGGEC:1.1.1.42 KOG:KOG1526 IPRF:ipr001804 IPRF:ipr004790 PFD:pf00180
143141	989.532	-2.56237	0.198254	-12.9247	3.2651e-38	3.58814e-37	GO:0015205 GO:0015931 GO:0016020 TCDB:2.A.39.2.4 KOG:KOG2466 IPRF:ipr001248 PFD:pf02133
126230	1107	-2.56317	0.179437	-14.2845	2.7348e-46	3.94805e-45	GO:0003677 GO:0003899 GO:0006351 KEGGEC:2.7.7.6 KOG:KOG3507 IPRF:ipr006591 PFD:pf03604
115285	7790.78	-2.56354	0.174284	-14.709	5.64495e-49	8.98649e-48	GO:0003824 GO:0004084 GO:0008152 GO:0009081 KEGGEC:2.6.1.42 KOG:KOG0975 IPRF:ipr001544 IPRF:ipr005786 PFD:pf01063
31994	103.672	-2.56405	0.322106	-7.96027	1.71663e-15	6.70566e-15	GO:0003824 GO:0008152 KOG:KOG2914 IPRF:ipr005834 IPRF:ipr006402 PFD:pf00702
73300	437.71	-2.56471	0.165878	-15.4614	6.31868e-54	1.17021e-52	GO:0003824 GO:0008152 KEGGEC:4.2.1.6 IPRF:ipr001354 IPRF:ipr013342 PFD:pf01188
135738	2574.41	-2.57065	0.327424	-7.85115	4.12243e-15	1.57332e-14	GO:0004452 GO:0008299 GO:0016787 KEGGEC:2.7.6.2 KOG:KOG4313 IPRF:ipr000086 IPRF:ipr002667 IPRF:ipr015797 PFD:pf00293
91083	86.9346	-2.57315	0.491153	-5.23899	1.61456e-07	3.79534e-07	IPRF:ipr011251 IPRF:ipr016215
34638	16.4201	-2.57671	0.65247	-3.94916	7.84263e-05	0.000144985	GO:0006118 GO:0016491 KEGGEC:1.-.-.- IPRF:ipr003819 PFD:pf02668
134789	135.963	-2.57974	0.296372	-8.70439	3.19291e-18	1.45583e-17
143252	2100.55	-2.5817	0.141557	-18.2378	2.58448e-74	8.31416e-73	GO:0000166 GO:0004812 GO:0004831 GO:0005524 GO:0005737 GO:0006412 GO:0006418 GO:0006437 KEGGEC:6.1.1.1 KOG:KOG2144 IPRF:ipr002305 IPRF:ipr002307 IPRF:ipr016485 PFD:pf00579
139810	6045.18	-2.58225	0.180771	-14.2847	2.72651e-46	3.9422e-45	KOG:KOG3598
68137	191.771	-2.5827	0.376999	-6.85066	7.35084e-12	2.31742e-11	CAZY:GH55 IPRF:ipr011050
38696	931.07	-2.58604	0.158261	-16.3403	5.09881e-60	1.14501e-58	GO:0003824 GO:0046872 MERCO:S09.UPW IPRF:ipr000585
25640	1431.2	-2.59181	0.147269	-17.5991	2.50154e-69	7.0905e-68	GO:0000166 GO:0000785 GO:0003682 GO:0005488 GO:0005524 GO:0005634 GO:0006325 GO:0016887 GO:0017111 KOG:KOG0062 IPRF:ipr000357 IPRF:ipr000953 IPRF:ipr003439 IPRF:ipr003593 IPRF:ipr016024 PFD:pf00005 PFD:pf00385
11320	628.781	-2.59532	0.106407	-24.3905	2.15851e-131	1.85812e-129
102759	4819.61	-2.5968	0.445795	-5.82509	5.70823e-09	1.49871e-08	GO:0004109 GO:0006779 KEGGEC:1.3.3.3 KOG:KOG1518 IPRF:ipr001260 PFD:pf01218
82250	22.6327	-2.59755	0.735826	-3.53012	0.000415371	0.000707142	IPRF:ipr008972
91228	29.7821	-2.60224	0.434185	-5.99338	2.05525e-09	5.55778e-09	GO:0003700 GO:0005634 GO:0006355 GO:0008270 IPRF:ipr001138 PFD:pf00172
89955	202.697	-2.60407	0.195783	-13.3008	2.28993e-40	2.74349e-39	GO:0003824 GO:0005488 GO:0008152 IPRF:ipr016040
10786	377.282	-2.6057	0.229345	-11.3615	6.50433e-30	5.06455e-29	GO:0008080 GO:0008152 KEGGEC:2.3.1.- KOG:KOG3234 IPRF:ipr000182 IPRF:ipr016181 PFD:pf00583
24838	927.73	-2.60725	0.3267	-7.98057	1.45661e-15	5.71027e-15	GO:0016787 GO:0016810 KEGGEC:3.5.4.3 KOG:KOG3968 MERCO:M38.981 IPRF:ipr006680 IPRF:ipr011059 PFD:pf01979
85223	7.951	-2.61478	0.753516	-3.47011	0.000520244	0.00087558	IPRF:ipr011051
98127	5592.54	-2.62085	0.151703	-17.2762	7.10507e-67	1.89816e-65	KOG:KOG1216
98605	1597.78	-2.62211	0.270436	-9.69586	3.13982e-22	1.71208e-21	KOG:KOG3355 IPRF:ipr006863 PFD:pf04777
81550	876.89	-2.62942	0.312897	-8.40347	4.33486e-17	1.85805e-16
135290	2647.66	-2.63258	0.261984	-10.0486	9.31641e-24	5.48541e-23	GO:0003849 GO:0009058 GO:0009073 KEGGEC:2.5.1.54 IPRF:ipr006218 IPRF:ipr006219 PFD:pf00793
24207	4425.96	-2.63277	0.411612	-6.39625	1.5924e-10	4.63511e-10	GO:0004846 GO:0006144 KEGGEC:1.7.3.3 KOG:KOG1599 IPRF:ipr002042 PFD:pf01014
90216	1703.96	-2.63651	0.168237	-15.6715	2.37047e-55	4.63964e-54	GO:0005215 GO:0005488 GO:0005509 GO:0005743 GO:0006810 GO:0016020 TCDB:2.A.29.14.1 KOG:KOG0751 IPRF:ipr001993 IPRF:ipr002048 IPRF:ipr002113 PFD:pf00036 PFD:pf00153
73229	88.8865	-2.63994	0.383415	-6.88533	5.76537e-12	1.82937e-11	IPRF:ipr013217 PFD:pf08242
24912	7517.54	-2.64132	0.155022	-17.0384	4.26139e-65	1.1005e-63	GO:0004108 GO:0044262 GO:0046912 KEGGEC:2.3.3.1 KOG:KOG2617 IPRF:ipr002020 IPRF:ipr010109 IPRF:ipr016141 PFD:pf00285
140893	5799.75	-2.64137	0.114824	-23.0037	4.27755e-117	3.05911e-115	CAZY:GT2 IPRF:ipr001173 IPRF:ipr016196 PFD:pf00535
76173	31.6603	-2.64179	0.502378	-5.25857	1.4518e-07	3.42573e-07	GO:0003700 GO:0005634 GO:0006355 GO:0008270 IPRF:ipr001138 PFD:pf00172
57260	288.279	-2.64363	0.172649	-15.3122	6.33872e-53	1.13111e-51	GO:0008080 GO:0008152 IPRF:ipr000182 IPRF:ipr016181 PFD:pf00583
73595	195.839	-2.64516	0.405706	-6.5199	7.03523e-11	2.09905e-10
124553	3599.09	-2.64829	0.274382	-9.65184	4.82834e-22	2.6068e-21
10947	47.7154	-2.64991	0.700696	-3.78182	0.000155684	0.00027797	IPRF:ipr008985
90565	276.679	-2.65678	0.221	-12.0216	2.73474e-33	2.46365e-32
86288	501.762	-2.65699	0.502384	-5.28876	1.23149e-07	2.92219e-07
140711	4139.51	-2.65778	0.126715	-20.9745	1.12183e-97	5.73057e-96	GO:0000166 GO:0004812 GO:0004821 GO:0005524 GO:0005737 GO:0006412 GO:0006418 GO:0006427 KEGGEC:6.1.1.21 KOG:KOG1936 IPRF:ipr002314 IPRF:ipr004154 IPRF:ipr004516 IPRF:ipr006195 IPRF:ipr015807 PFD:pf00587 PFD:pf03129
97264	9168.39	-2.6586	0.142391	-18.6712	8.49076e-78	2.9901e-76
99772	38266.9	-2.66329	0.147844	-18.0141	1.50894e-72	4.64522e-71	GO:0005215 GO:0005488 GO:0005743 GO:0006810 GO:0016020 TCDB:2.A.29.1.7 KOG:KOG0749 IPRF:ipr001993 IPRF:ipr002067 IPRF:ipr002113 PFD:pf00153
85044	407.178	-2.66689	0.322849	-8.26047	1.45104e-16	6.01976e-16	KOG:KOG1838 MERCO:S33.UPW IPRF:ipr000073 IPRF:ipr012020 PFD:pf00561
141598	941.072	-2.66965	0.466986	-5.71676	1.08573e-08	2.79227e-08	IPRF:ipr014756
36060	778.656	-2.67005	0.278076	-9.60189	7.84948e-22	4.20857e-21	IPRF:ipr000614 IPRF:ipr003018 PFD:pf01590
141194	34150.6	-2.67129	0.660935	-4.04168	5.30697e-05	0.000100059	GO:0000287 GO:0003824 GO:0016831 GO:0030976 KEGGEC:4.1.1.1 KOG:KOG1184 IPRF:ipr011766 IPRF:ipr012000 IPRF:ipr012001 IPRF:ipr012110 PFD:pf00205 PFD:pf02775 PFD:pf02776
71243	1067.99	-2.68007	0.145426	-18.4291	7.68016e-76	2.58705e-74	GO:0000166 GO:0005524 GO:0016887 GO:0017111 TCDB:3.A.1.30.1 KOG:KOG0927 IPRF:ipr003439 IPRF:ipr003593 PFD:pf00005
92414	472.832	-2.68454	0.164805	-16.2892	1.17823e-59	2.61433e-58	GO:0003862 GO:0005737 GO:0008152 GO:0009098 GO:0016616 KEGGEC:1.1.1.85 KOG:KOG0786 IPRF:ipr001804 IPRF:ipr004429 PFD:pf00180
91734	11.2794	-2.68538	0.888977	-3.02075	0.00252151	0.00391687	GO:0004650 GO:0005975 KEGGEC:3.2.1.15 CAZY:GH28 IPRF:ipr000743 IPRF:ipr011050 PFD:pf00295
115984	112.361	-2.68922	0.624069	-4.30917	1.6387e-05	3.24217e-05	IPRF:ipr010730 PFD:pf06985
69215	43.0426	-2.69428	0.344553	-7.81962	5.29816e-15	2.00803e-14	GO:0003700 GO:0005634 GO:0006355 GO:0008270 IPRF:ipr001138 PFD:pf00172
129356	22.2516	-2.69757	0.482879	-5.58643	2.31781e-08	5.80826e-08	KOG:KOG0613
86104	249.919	-2.70095	0.381383	-7.08198	1.42112e-12	4.67854e-12	KEGGEC:2.5.1.18 IPRF:ipr001129 PFD:pf01124
46715	27.2952	-2.70303	0.534718	-5.05505	4.30273e-07	9.75432e-07	GO:0005634 IPRF:ipr001214
121962	2348.17	-2.70571	0.436928	-6.19258	5.91865e-10	1.65491e-09	GO:0003824 GO:0008152 KEGGEC:1.14.13.72 KOG:KOG0873 IPRF:ipr006088 PFD:pf01598
121678	6182.25	-2.70648	0.116205	-23.2906	5.51523e-120	4.16871e-118	GO:0003824 GO:0005488 GO:0008152 GO:0016491 KEGGEC:1.1.1.184 KOG:KOG0725 IPRF:ipr002198 IPRF:ipr002347 IPRF:ipr016040 PFD:pf00106
118390	2000.03	-2.71567	0.161972	-16.7664	4.30081e-63	1.05779e-61	KOG:KOG4090 IPRF:ipr010625 PFD:pf06747
8949	1439.04	-2.71895	0.1411	-19.2696	9.66814e-83	3.66876e-81	GO:0006812 GO:0008324 GO:0016020 TCDB:2.A.54.1.1 KOG:KOG3767 IPRF:ipr004686 PFD:pf03820
87495	3509.88	-2.72199	0.127916	-21.2795	1.75653e-100	9.66302e-99	GO:0000166 GO:0004812 GO:0004822 GO:0005524 GO:0005737 GO:0006412 GO:0006418 GO:0006428 KEGGEC:6.1.1.5 KOG:KOG0434 IPRF:ipr001412 IPRF:ipr002300 IPRF:ipr002301 IPRF:ipr009008 IPRF:ipr009080 IPRF:ipr013155 IPRF:ipr015905 PFD:pf00133 PFD:pf08264
91269	878.662	-2.72351	0.395297	-6.8898	5.58718e-12	1.77526e-11	GO:0010181 GO:0016491 KEGGEC:1.6.99.1 KOG:KOG0134 IPRF:ipr001155 PFD:pf00724
35670	16.7123	-2.74415	0.812967	-3.37548	0.000736881	0.00121944
99943	1045.34	-2.7513	0.217785	-12.6331	1.3877e-36	1.41619e-35	GO:0008299 KOG:KOG0711 IPRF:ipr000092 IPRF:ipr008949 PFD:pf00348
87751	39.793	-2.75555	0.361172	-7.62947	2.35727e-14	8.64178e-14	KOG:KOG2510
24008	8689.84	-2.75727	0.165836	-16.6265	4.47784e-62	1.062e-60	GO:0004055 GO:0005524 GO:0006526 KEGGEC:6.3.4.5 KOG:KOG1706 IPRF:ipr001518 PFD:pf00764
75075	372.664	-2.75901	0.299381	-9.21573	3.09159e-20	1.55365e-19	GO:0030145 GO:0046872 GO:0048046 IPRF:ipr001929 IPRF:ipr011051 IPRF:ipr013096 PFD:pf07883
134056	25.1982	-2.75953	0.605748	-4.55558	5.22424e-06	1.07574e-05
98204	1707.53	-2.76038	0.181599	-15.2004	3.5134e-52	6.13987e-51	GO:0003849 GO:0009058 GO:0009073 KEGGEC:2.5.1.54 IPRF:ipr006218 IPRF:ipr006219 PFD:pf00793
72290	352.686	-2.76493	0.212753	-12.9959	1.29024e-38	1.43314e-37	GO:0003824 GO:0005488 GO:0008152 GO:0016491 KOG:KOG1208 IPRF:ipr002198 IPRF:ipr002347 IPRF:ipr016040 PFD:pf00106
63329	200.696	-2.77761	0.175866	-15.7939	3.42629e-56	6.89486e-55
141719	3681.32	-2.78088	0.158078	-17.5918	2.84696e-69	8.04503e-68	GO:0003824 GO:0004086 GO:0005524 GO:0006807 GO:0008152 KEGGEC:6.3.5.5 KOG:KOG0370 IPRF:ipr005479 IPRF:ipr005480 IPRF:ipr005481 IPRF:ipr005483 IPRF:ipr006275 IPRF:ipr011761 IPRF:ipr016185 PFD:pf00289 PFD:pf02786 PFD:pf02787
73218	86.5736	-2.78121	0.235215	-11.8241	2.92919e-32	2.5053e-31
7341	773.146	-2.78305	0.300969	-9.24699	2.30897e-20	1.17111e-19	GO:0005215 GO:0006810 GO:0016020 TCDB:2.A.1.13.4 KOG:KOG2504 IPRF:ipr007114 IPRF:ipr011701 IPRF:ipr016196 PFD:pf07690
126143	160.536	-2.78472	0.212311	-13.1162	2.65795e-39	3.03575e-38	GO:0004497 GO:0006118 GO:0006725 GO:0008152 GO:0016491 KEGGEC:1.14.13.1 KOG:KOG2614 IPRF:ipr002938 IPRF:ipr003042 PFD:pf01494
70058	4452.01	-2.78644	0.362996	-7.67623	1.63838e-14	6.05408e-14	GO:0004096 GO:0006118 GO:0006979 KEGGEC:1.11.1.6 KOG:KOG0047 IPRF:ipr002226 IPRF:ipr011614 PFD:pf00199
39131	216.565	-2.78948	0.494706	-5.63867	1.71373e-08	4.34841e-08	GO:0004289 GO:0006508 GO:0008236 KEGGEC:3.4.14.9 MERCO:S53.007 IPRF:ipr000209 IPRF:ipr009020 IPRF:ipr015366 PFD:pf09286
81639	490.803	-2.79663	0.241935	-11.5594	6.61529e-31	5.41394e-30	GO:0005198 TCDB:8.A.28.1.1 KOG:KOG0504 IPRF:ipr001664 IPRF:ipr002110 PFD:pf00023
85470	835.912	-2.79681	0.467873	-5.97771	2.26298e-09	6.10001e-09	GO:0016491 GO:0046914 IPRF:ipr009078
81353	833.792	-2.80057	0.207531	-13.4947	1.68074e-41	2.08901e-40	GO:0003676 KOG:KOG1902 IPRF:ipr000504 IPRF:ipr007275 PFD:pf04146
136318	773.427	-2.80076	0.200618	-13.9607	2.70926e-44	3.62417e-43	GO:0008152 GO:0016791 KOG:KOG3128 IPRF:ipr006383 IPRF:ipr006384
88961	12.492	-2.81105	0.679067	-4.13957	3.47953e-05	6.67132e-05
142151	1099.62	-2.82349	0.392041	-7.20202	5.93256e-13	1.99982e-12	KOG:KOG4840 IPRF:ipr013744 PFD:pf08538
92476	17.3459	-2.82501	0.607802	-4.64792	3.35305e-06	7.02735e-06	KOG:KOG1399
69199	117.789	-2.83037	0.653859	-4.32872	1.49979e-05	2.97494e-05
137728	822.926	-2.83459	0.331398	-8.55343	1.19485e-17	5.31763e-17	GO:0016020 KOG:KOG1944 IPRF:ipr007248 IPRF:ipr009016 PFD:pf04117
103003	8196.07	-2.84257	0.173628	-16.3716	3.04999e-60	6.91603e-59	GO:0003824 GO:0004455 GO:0005488 GO:0008152 GO:0009082 GO:0016491 KEGGEC:1.1.1.86 IPRF:ipr000506 IPRF:ipr008927 IPRF:ipr013023 IPRF:ipr013116 IPRF:ipr016040 IPRF:ipr016207 PFD:pf01450 PFD:pf07991
5405	2002.37	-2.84878	0.195955	-14.5379	6.97083e-48	1.07298e-46	GO:0003824 GO:0003922 GO:0005524 GO:0006164 GO:0006177 GO:0006541 GO:0009058 KEGGEC:6.3.5.2 KOG:KOG1622 IPRF:ipr000991 IPRF:ipr001674 IPRF:ipr004739 IPRF:ipr006220 IPRF:ipr011702 IPRF:ipr012998 PFD:pf00117 PFD:pf00958
123608	11460.3	-2.85804	0.22282	-12.8267	1.1627e-37	1.24534e-36
38498	2104.96	-2.86276	0.106943	-26.769	7.42837e-158	9.2082e-156	GO:0003824 GO:0003942 GO:0005488 GO:0005737 GO:0006520 GO:0006526 GO:0008152 GO:0008652 GO:0016620 GO:0046983 GO:0051287 KEGGEC:1.2.1.38 KOG:KOG4354 IPRF:ipr000534 IPRF:ipr000706 IPRF:ipr012280 IPRF:ipr016040 PFD:pf01118 PFD:pf02774
99728	899.033	-2.86926	0.245828	-11.6718	1.77563e-31	1.47789e-30	GO:0003700 GO:0005634 GO:0006355 GO:0008270 IPRF:ipr001138 PFD:pf00172
70513	28.9908	-2.87114	0.531451	-5.40246	6.57341e-08	1.59647e-07	GO:0008080 GO:0008152 IPRF:ipr000182 IPRF:ipr016181 PFD:pf00583
132693	20.7182	-2.87202	0.751858	-3.8199	0.000133506	0.00024045	GO:0003824 GO:0005488 GO:0008152 GO:0008270 GO:0016491 KEGGEC:1.1.1.1 KOG:KOG0023 IPRF:ipr002328 IPRF:ipr011032 IPRF:ipr013149 IPRF:ipr013154 IPRF:ipr016040 PFD:pf00107 PFD:pf08240
103027	5979.2	-2.88027	0.913961	-3.15141	0.00162483	0.00257914	GO:0004553 GO:0005975 IPRF:ipr001547
140265	576.976	-2.88406	0.246393	-11.7052	1.19941e-31	1.00459e-30	GO:0003824 GO:0008152 GO:0016787 GO:0016791 KEGGEC:3.1.3.41 KOG:KOG2882 IPRF:ipr005834 IPRF:ipr006349 IPRF:ipr006357 PFD:pf00702
139847	1750.66	-2.88835	0.223536	-12.9212	3.41811e-38	3.74742e-37	GO:0016020 KOG:KOG0748 IPRF:ipr004254 PFD:pf03006
93360	83.1984	-2.88989	0.424467	-6.80828	9.87739e-12	3.09609e-11
118732	35724.9	-2.89103	0.218485	-13.2322	5.72081e-40	6.74954e-39
128057	243.6	-2.89343	0.315332	-9.17584	4.48068e-20	2.23003e-19	GO:0030246 IPRF:ipr001480 IPRF:ipr006626 IPRF:ipr011050
92422	147.725	-2.89708	0.223431	-12.9663	1.89892e-38	2.1017e-37	GO:0003824 GO:0006281 KOG:KOG4062 IPRF:ipr014048 PFD:pf01035
125216	6074.3	-2.9007	0.14377	-20.1759	1.59359e-90	7.19205e-89	GO:0045454 KEGGEC:1.8.1.9 KOG:KOG0908 IPRF:ipr006662 IPRF:ipr012336 IPRF:ipr013766 PFD:pf00085
95336	409.044	-2.90473	0.184509	-15.743	7.66853e-56	1.52014e-54	GO:0000105 GO:0004400 GO:0008152 GO:0009058 GO:0016740 GO:0016769 GO:0030170 KEGGEC:2.6.1.9 KOG:KOG0633 IPRF:ipr001917 IPRF:ipr004839 IPRF:ipr005861 IPRF:ipr015424 PFD:pf00155
109049	1840.08	-2.90666	0.203121	-14.31	1.89573e-46	2.76247e-45	GO:0003824 GO:0005488 GO:0008152 GO:0016491 KEGGEC:1.1.1.125 KOG:KOG1200 IPRF:ipr002198 IPRF:ipr002347 IPRF:ipr016040 PFD:pf00106
124460	6327.61	-2.91309	0.160877	-18.1075	2.77906e-73	8.61232e-72	GO:0004553 GO:0005975 KEGGEC:3.2.1.58 CAZY:GH17 KOG:KOG4157 IPRF:ipr000490 IPRF:ipr017853 PFD:pf00332
125460	273.967	-2.91651	0.33869	-8.61113	7.23413e-18	3.2428e-17	IPRF:ipr010987
120363	103.543	-2.92291	1.0011	-2.9197	0.00350374	0.00536025
126284	2054.47	-2.92342	0.250457	-11.6723	1.76513e-31	1.47047e-30	KOG:KOG1843 IPRF:ipr007461 PFD:pf04366
137363	760.819	-2.92498	0.395403	-7.39748	1.38788e-13	4.86178e-13	GO:0006118 GO:0016491 KEGGEC:1.1.1.205 KOG:KOG2550 IPRF:ipr004136 PFD:pf03060
4928	110.681	-2.93089	0.49682	-5.8993	3.65038e-09	9.70754e-09	GO:0005524 IPRF:ipr003959 PFD:pf00004
73642	71.4543	-2.93612	0.277499	-10.5806	3.66474e-26	2.42671e-25	IPRF:ipr005152 PFD:pf03583
73489	13.3558	-2.93805	0.766962	-3.83077	0.000127742	0.000230427	GO:0004930 GO:0016020 KOG:KOG4193 IPRF:ipr000832 IPRF:ipr010916
111054	9694.06	-2.94318	0.153006	-19.2357	1.86173e-82	7.03599e-81	GO:0003824 GO:0019752 GO:0046912 KEGGEC:2.3.3.14 KOG:KOG2367 IPRF:ipr000891 IPRF:ipr002034 IPRF:ipr011872 PFD:pf00682
32321	35.4278	-2.95064	0.523208	-5.63951	1.70535e-08	4.33069e-08	GO:0008152 GO:0016787 KOG:KOG1515 MERCO:S09.UNW IPRF:ipr013094 PFD:pf07859
89101	39.6729	-2.96091	0.847079	-3.49544	0.000473282	0.000799874	KOG:KOG4157
91438	1415.99	-2.96273	0.279238	-10.61	2.67607e-26	1.78603e-25	GO:0003871 GO:0009086 IPRF:ipr002629 PFD:pf01717
33308	11.4904	-2.97563	0.757616	-3.92762	8.57891e-05	0.000157874	KOG:KOG4157
69721	1629.83	-2.9807	0.229025	-13.0147	1.00874e-38	1.12315e-37	KOG:KOG3496
133281	8.3212	-2.98225	0.805153	-3.70396	0.000212263	0.000372693	GO:0004089 GO:0008270 GO:0015976 IPRF:ipr001765
10599	44.7983	-2.98282	0.462627	-6.44756	1.13662e-10	3.34086e-10	IPRF:ipr016181
69971	597.14	-2.98571	0.214919	-13.8923	7.05425e-44	9.25012e-43	KOG:KOG1474 IPRF:ipr013897 PFD:pf08588
34405	31.4637	-2.98909	0.474661	-6.29733	3.02824e-10	8.64667e-10	CAZY:GH128 IPRF:ipr017853
38522	148.611	-3.00176	0.304378	-9.86195	6.08548e-23	3.42889e-22	GO:0000287 GO:0003677 GO:0003700 GO:0004427 GO:0005634 GO:0005737 GO:0006351 GO:0006355 GO:0006796 GO:0008270 IPRF:ipr001138 IPRF:ipr007219 IPRF:ipr008162 PFD:pf00172 PFD:pf04082
92641	290.36	-3.02992	0.2641	-11.4727	1.81028e-30	1.44341e-29	GO:0003824 GO:0005488 GO:0008152 GO:0016491 KEGGEC:1.1.1.100 KOG:KOG0725 IPRF:ipr002198 IPRF:ipr002347 IPRF:ipr016040 PFD:pf00106
5334	2468.43	-3.03019	0.169663	-17.8601	2.41103e-71	7.20751e-70	GO:0003824 GO:0005488 GO:0008152 GO:0016491 KOG:KOG2741 IPRF:ipr000683 IPRF:ipr016040 PFD:pf01408
71443	57.1185	-3.03083	0.412938	-7.33968	2.14107e-13	7.39708e-13	GO:0003700 GO:0005634 GO:0006355 GO:0043565 GO:0046983 IPRF:ipr004827
125387	243.554	-3.03885	0.243276	-12.4914	8.32087e-36	8.27371e-35
69988	50.8417	-3.0423	0.500047	-6.08403	1.17199e-09	3.21986e-09	GO:0003677 GO:0003700 GO:0005634 GO:0006351 GO:0006355 GO:0008270 IPRF:ipr001138 IPRF:ipr007219 PFD:pf00172 PFD:pf04082
38499	25.7891	-3.04468	0.657525	-4.63051	3.64758e-06	7.62401e-06
106970	374.971	-3.05099	0.203917	-14.962	1.30129e-50	2.16812e-49	GO:0016020 TCDB:2.A.16.4.3 IPRF:ipr004695 PFD:pf03595
99737	658.726	-3.05236	0.294157	-10.3766	3.16704e-25	1.9841e-24	KEGGEC:2.7.7.6 KOG:KOG3599
132828	1005.24	-3.0557	0.244857	-12.4796	9.65269e-36	9.55709e-35	CAZY:GT71
90298	21.1403	-3.05617	0.530342	-5.76264	8.28084e-09	2.14927e-08	GO:0008800 GO:0030655 GO:0046677 MERCO:S12.UPW IPRF:ipr001466 IPRF:ipr012338 PFD:pf00144
128554	62.6598	-3.05963	0.348721	-8.77387	1.72629e-18	7.95703e-18	GO:0003824 GO:0005488 GO:0008152 GO:0016491 KEGGEC:1.3.1.28 KOG:KOG1611 IPRF:ipr002198 IPRF:ipr002347 IPRF:ipr016040 PFD:pf00106
105655	3704.58	-3.06045	0.119137	-25.6885	1.57222e-145	1.68011e-143	CAZY:GH128 KOG:KOG1187 IPRF:ipr017853
49613	487.254	-3.06162	0.6721	-4.55531	5.23096e-06	1.07665e-05
97721	4255.09	-3.06245	0.179926	-17.0206	5.77569e-65	1.48333e-63	GO:0000272 GO:0008810 CAZY:GH12 IPRF:ipr002594 IPRF:ipr008985
110048	1814.74	-3.06359	0.695709	-4.40356	1.06491e-05	2.14204e-05	GO:0003676 GO:0005622 GO:0008270 KOG:KOG2992 IPRF:ipr007087
125145	2372.56	-3.0671	0.225193	-13.6198	3.05199e-42	3.85522e-41	GO:0003824 GO:0005488 GO:0008152 GO:0016491 GO:0050662 IPRF:ipr000669 IPRF:ipr008927 IPRF:ipr013118 IPRF:ipr013131 IPRF:ipr016040 PFD:pf01232 PFD:pf08125
90358	689.176	-3.07445	0.27014	-11.381	5.2013e-30	4.08071e-29
70029	2888.44	-3.07895	0.294438	-10.457	1.3603e-25	8.78851e-25	KOG:KOG1911
138994	11577.8	-3.083	0.172897	-17.8314	4.03381e-71	1.19816e-69	GO:0003824 GO:0005488 GO:0005975 GO:0006096 GO:0006100 GO:0006108 GO:0008152 GO:0016491 GO:0016615 GO:0016616 GO:0030060 GO:0044262 KEGGEC:1.1.1.37 KOG:KOG1494 IPRF:ipr001236 IPRF:ipr001252 IPRF:ipr001557 IPRF:ipr010097 IPRF:ipr015955 IPRF:ipr016040 PFD:pf00056 PFD:pf02866
126133	6.99419	-3.08478	0.840656	-3.6695	0.000243029	0.000424388
78749	57.0798	-3.08974	0.517494	-5.97058	2.36408e-09	6.35778e-09	GO:0003824 IPRF:ipr008928
37295	2271.89	-3.09379	0.259015	-11.9444	6.94131e-33	6.14603e-32	IPRF:ipr011431 PFD:pf07543
53261	149.082	-3.09953	0.257498	-12.0371	2.26883e-33	2.05388e-32	GO:0003700 GO:0005634 GO:0006355 GO:0008270 IPRF:ipr001138 PFD:pf00172
67881	180.803	-3.10736	0.237376	-13.0905	3.73265e-39	4.24236e-38	IPRF:ipr003848 PFD:pf02698
133441	302.136	-3.10773	0.447704	-6.94149	3.87989e-12	1.24255e-11
26481	2040.29	-3.10807	0.13278	-23.4076	3.57653e-121	2.74802e-119	KOG:KOG3336 IPRF:ipr006797 PFD:pf04707
89619	44.3753	-3.11096	0.448028	-6.94367	3.82048e-12	1.22395e-11	IPRF:ipr013026 IPRF:ipr013105 PFD:pf07719
129090	6.67219	-3.11391	0.823935	-3.77932	0.000157258	0.000280405
74283	1078.97	-3.12011	0.324484	-9.61562	6.86928e-22	3.69368e-21	MERCO:S09.A57 IPRF:ipr008547 PFD:pf05705
52809	114.94	-3.13439	0.294847	-10.6306	2.14762e-26	1.44058e-25
36628	10.2064	-3.13624	0.779	-4.02598	5.67379e-05	0.000106629
91092	20.1541	-3.13749	0.700398	-4.47958	7.47888e-06	1.51848e-05	IPRF:ipr011044
108042	1209.43	-3.13951	0.210147	-14.9396	1.82131e-50	3.01293e-49	GO:0003824 GO:0004084 GO:0008152 GO:0009081 KEGGEC:2.6.1.42 KOG:KOG0975 IPRF:ipr001544 IPRF:ipr005786 PFD:pf01063
72252	751.196	-3.13992	0.979281	-3.20635	0.00134428	0.00215368	GO:0046373 GO:0046556 CAZY:CBM42 CAZY:GH54 IPRF:ipr007934 IPRF:ipr008985 IPRF:ipr015289 PFD:pf05270 PFD:pf09206
130865	1454.6	-3.14288	0.152376	-20.6259	1.60782e-94	7.86733e-93
79655	131.522	-3.14881	0.302625	-10.405	2.35277e-25	1.49309e-24	KOG:KOG0018
77914	6.46884	-3.16742	0.928271	-3.41218	0.000644464	0.00107184	GO:0005215 GO:0006810 GO:0016020 TCDB:2.A.1.13.4 KOG:KOG2504 IPRF:ipr007114 IPRF:ipr011701 IPRF:ipr016196 PFD:pf07690
141993	2193.49	-3.17153	0.171855	-18.4547	4.78242e-76	1.62865e-74	GO:0003824 GO:0004412 GO:0005488 GO:0008152 GO:0008652 KEGGEC:1.1.1.3 KOG:KOG0455 IPRF:ipr001342 IPRF:ipr005106 IPRF:ipr016040 PFD:pf00742 PFD:pf03447
132520	165.01	-3.17416	0.195668	-16.2222	3.51385e-59	7.65065e-58
69134	65.7414	-3.17859	0.377668	-8.41637	3.88342e-17	1.6684e-16	KOG:KOG2352
105536	4359.91	-3.18129	0.231564	-13.7383	5.98911e-43	7.71202e-42	GO:0004672 GO:0004674 GO:0004713 GO:0005524 GO:0006468 KEGGEC:2.7.1.- KOG:KOG0598 IPRF:ipr000719 IPRF:ipr000961 IPRF:ipr001245 IPRF:ipr002290 IPRF:ipr008271 IPRF:ipr011009 IPRF:ipr017442 PFD:pf00069 PFD:pf00433
133544	3644.02	-3.18435	0.305506	-10.4232	1.94289e-25	1.24144e-24	GO:0005215 GO:0005351 GO:0006810 GO:0008643 GO:0016020 TCDB:2.A.1.1.69 KEGGEC:5.3.1.4 KOG:KOG0254 IPRF:ipr003663 IPRF:ipr005828 IPRF:ipr005829 IPRF:ipr007114 IPRF:ipr016196 PFD:pf00083
97622	955.643	-3.18576	0.168467	-18.9102	9.39146e-80	3.4375e-78	TCDB:2.A.1.13.6 KOG:KOG2504 IPRF:ipr011701 IPRF:ipr016196 PFD:pf07690
83454	1238.99	-3.18696	0.188203	-16.9337	2.53995e-64	6.43431e-63	GO:0003700 GO:0005634 GO:0006355 GO:0043565 GO:0046983 IPRF:ipr004827
24571	2889.92	-3.20475	0.161813	-19.8052	2.68291e-87	1.14417e-85	IPRF:ipr005269 PFD:pf03641
10358	66.9579	-3.22497	0.389624	-8.27712	1.2619e-16	5.25387e-16	GO:0005215 GO:0006810 GO:0016020 TCDB:2.A.1.13.4 KOG:KOG2504 IPRF:ipr007114 IPRF:ipr011701 IPRF:ipr016196 PFD:pf07690
87018	223.853	-3.22525	0.245803	-13.1213	2.48717e-39	2.84418e-38	GO:0003824 GO:0005488 GO:0008152 GO:0016491 KOG:KOG1014 IPRF:ipr002198 IPRF:ipr002347 IPRF:ipr016040 PFD:pf00106
121632	16245.1	-3.22736	0.202766	-15.9167	4.85647e-57	9.98907e-56
128073	30.714	-3.23603	0.449006	-7.2071	5.71564e-13	1.9309e-12
84959	176.922	-3.24001	0.23137	-14.0036	1.48182e-44	2.00824e-43	GO:0008080 GO:0008152 IPRF:ipr000182 IPRF:ipr016181 PFD:pf00583
67857	1791.69	-3.24117	0.133025	-24.3651	4.00704e-131	3.41775e-129	GO:0003824 GO:0004043 GO:0005488 GO:0008152 GO:0048037 KEGGEC:1.2.1.31 KOG:KOG1178 IPRF:ipr000873 IPRF:ipr006163 IPRF:ipr009081 IPRF:ipr010080 IPRF:ipr013120 IPRF:ipr014397 IPRF:ipr016040 PFD:pf00501 PFD:pf00550 PFD:pf07993
132881	7.27286	-3.25016	1.20377	-2.69998	0.00693436	0.0102325	GO:0005622 IPRF:ipr001357
135691	2568.18	-3.25532	0.198464	-16.4026	1.83196e-60	4.195e-59	GO:0000166 GO:0005524 GO:0015986 GO:0016020 GO:0016469 GO:0017111 GO:0046933 GO:0046961 KOG:KOG0742 IPRF:ipr000454 IPRF:ipr003593 IPRF:ipr003959 PFD:pf00004
94416	1236.24	-3.25675	0.286841	-11.3538	7.09855e-30	5.518e-29	GO:0005215 GO:0006810 GO:0016020 TCDB:2.A.1.12.2 KOG:KOG0253 IPRF:ipr007114 IPRF:ipr011701 IPRF:ipr016196 PFD:pf07690
67367	8.85781	-3.25814	0.783915	-4.15624	3.23527e-05	6.21838e-05
57859	112.065	-3.26218	0.233288	-13.9835	1.96677e-44	2.64617e-43	CAZY:GH75 IPRF:ipr009939 PFD:pf07335
67680	645.282	-3.26312	0.436074	-7.48295	7.26734e-14	2.59778e-13	MERCO:S33.UNW IPRF:ipr000073 PFD:pf00561
114352	1696.44	-3.27873	0.161293	-20.3278	7.30477e-92	3.39562e-90	KEGGEC:2.4.2.17 KOG:KOG2831 IPRF:ipr011322 IPRF:ipr013115 IPRF:ipr013820 PFD:pf01634 PFD:pf08029
59720	18.2936	-3.28213	0.637928	-5.14498	2.67544e-07	6.17211e-07
89037	108.204	-3.29042	0.624948	-5.26512	1.40101e-07	3.31093e-07	KOG:KOG1146
78645	1800.38	-3.29834	0.125308	-26.3218	1.0801e-152	1.23971e-150	GO:0000166 GO:0005524 GO:0006810 GO:0016020 GO:0016887 GO:0017111 GO:0042626 TCDB:3.A.1.205.6 KOG:KOG0065 IPRF:ipr003439 IPRF:ipr003593 IPRF:ipr010929 IPRF:ipr013525 PFD:pf00005 PFD:pf01061 PFD:pf06422
125828	846.594	-3.30256	0.230098	-14.3529	1.02243e-46	1.50166e-45	KOG:KOG4157
25316	19525.5	-3.30448	0.153693	-21.5005	1.54028e-102	8.89442e-101	GO:0005488 GO:0006810 GO:0016020 TCDB:2.A.29.4.4 KOG:KOG0767 IPRF:ipr001993 PFD:pf00153
143214	3472.75	-3.30883	0.188339	-17.5684	4.29761e-69	1.2071e-67	GO:0005215 GO:0005488 GO:0005743 GO:0006810 GO:0016020 TCDB:2.A.29.2.5 KOG:KOG0754 IPRF:ipr001993 IPRF:ipr002067 IPRF:ipr002113 PFD:pf00153
6318	23.1243	-3.31687	0.52037	-6.37405	1.84096e-10	5.3369e-10
74937	37.253	-3.318	0.683235	-4.8563	1.19597e-06	2.61007e-06	GO:0003824 CAZY:GH78 IPRF:ipr008902 IPRF:ipr008928 PFD:pf05592
124902	1802.93	-3.32122	0.359233	-9.24531	2.34564e-20	1.18841e-19
143101	378.274	-3.33259	0.439101	-7.58959	3.20922e-14	1.17188e-13	GO:0016491 KEGGEC:1.-.-.- TCDB:8.A.5.1.1 TCDB:8.A.5.1.3 KOG:KOG1575 IPRF:ipr001395 PFD:pf00248
113200	29709.5	-3.33273	0.300485	-11.0912	1.38469e-28	1.0209e-27	KOG:KOG1216
127450	3898.08	-3.33486	0.114039	-29.2431	5.49604e-188	9.1244e-186	GO:0000166 GO:0005524 GO:0017111 KOG:KOG0743 IPRF:ipr003593 IPRF:ipr003959 IPRF:ipr003960 IPRF:ipr014851 PFD:pf00004 PFD:pf08740
77033	3911.37	-3.33624	0.163337	-20.4255	9.92668e-93	4.75713e-91	GO:0006189 GO:0008152 GO:0008864 GO:0009058 GO:0016597 GO:0016742 KEGGEC:3.5.1.10 KOG:KOG3076 IPRF:ipr002376 IPRF:ipr002912 IPRF:ipr004810 PFD:pf00551 PFD:pf01842
36219	13.8451	-3.33637	0.654054	-5.10106	3.37757e-07	7.74192e-07
120413	54971.1	-3.33719	1.17555	-2.83884	0.00452779	0.00683803
110457	4178.28	-3.33905	0.178636	-18.6919	5.76137e-78	2.03663e-76	GO:0003862 GO:0005737 GO:0008152 GO:0009098 GO:0016616 KEGGEC:1.1.1.85 KOG:KOG0786 IPRF:ipr001804 IPRF:ipr004429 PFD:pf00180
120324	20304.7	-3.34512	0.230752	-14.4966	1.27295e-47	1.92747e-46
102433	438.013	-3.34582	0.903705	-3.70233	0.000213625	0.000375013	GO:0005506 GO:0006118 GO:0016491 GO:0020037 KEGGEC:1.14.12.17 KOG:KOG3378 IPRF:ipr000971 IPRF:ipr001433 IPRF:ipr008333 IPRF:ipr009050 PFD:pf00042 PFD:pf00175 PFD:pf00970
107551	4952.41	-3.35505	0.164385	-20.4098	1.36882e-92	6.49282e-91	GO:0004478 GO:0005524 GO:0006730 KEGGEC:2.5.1.6 KOG:KOG1506 IPRF:ipr002133 PFD:pf00438 PFD:pf02772 PFD:pf02773
89402	18.0711	-3.3561	0.630573	-5.32231	1.02458e-07	2.44998e-07	GO:0004601 GO:0006118 IPRF:ipr000028 PFD:pf01328
91820	299.891	-3.35702	0.371062	-9.04706	1.46871e-19	7.16776e-19
34130	965.058	-3.37466	0.447501	-7.54112	4.65943e-14	1.68752e-13	KOG:KOG4297
98886	1947.79	-3.37502	0.172993	-19.5096	9.09937e-85	3.63076e-83	GO:0005488 GO:0006810 GO:0016020 TCDB:2.A.29.21.1 KOG:KOG0750 IPRF:ipr001993 PFD:pf00153
125133	8182.07	-3.39499	1.15345	-2.94333	0.00324705	0.00498642	IPRF:ipr009050
143037	781.085	-3.40156	0.199456	-17.0542	3.25303e-65	8.44789e-64	IPRF:ipr011009
74442	382.635	-3.40249	0.394543	-8.62388	6.47248e-18	2.90839e-17
11591	5021.87	-3.40308	0.174377	-19.5156	8.08996e-85	3.24191e-83	KOG:KOG4300 IPRF:ipr013217 PFD:pf08242
77115	4518.83	-3.40518	0.204164	-16.6787	1.87385e-62	4.52499e-61	MERCO:C56.UNW KOG:KOG2764 IPRF:ipr002818 PFD:pf01965
128625	206.937	-3.40639	0.266281	-12.7925	1.80616e-37	1.91469e-36	KEGGEC:3.1.1.7 KOG:KOG4389 MERCO:S09.UPW IPRF:ipr002018 PFD:pf00135
131187	549.135	-3.41086	0.303814	-11.2268	3.01177e-29	2.27646e-28	GO:0008080 GO:0008152 IPRF:ipr000182 IPRF:ipr016181 PFD:pf00583
95040	151.349	-3.41218	0.419979	-8.12464	4.48697e-16	1.81213e-15	IPRF:ipr010987 IPRF:ipr012336
32968	1491.04	-3.41773	0.156149	-21.8876	3.40631e-106	2.0564e-104	GO:0006810 GO:0006865 GO:0015171 GO:0016020 TCDB:2.A.3.4.2 KOG:KOG1289 IPRF:ipr002293 IPRF:ipr004841 PFD:pf00324
6561	187.678	-3.42751	0.254284	-13.4791	2.07759e-41	2.56171e-40	IPRF:ipr001810 PFD:pf00646
10736	21.67	-3.42861	0.608903	-5.63079	1.79383e-08	4.54051e-08
85774	125.239	-3.43611	0.39496	-8.6999	3.32165e-18	1.51157e-17	IPRF:ipr003480 PFD:pf02458
110434	8283.07	-3.44087	0.22379	-15.3755	2.39095e-53	4.33307e-52	KEGGEC:3.2.1.58 CAZY:GH17 KOG:KOG4701 IPRF:ipr017853
115584	1974.41	-3.45528	0.140311	-24.6259	6.67643e-134	5.96834e-132	GO:0004072 GO:0008152 GO:0008652 GO:0016597 KEGGEC:2.7.2.4 KOG:KOG0456 IPRF:ipr001048 IPRF:ipr001341 IPRF:ipr002912 PFD:pf00696 PFD:pf01842
75729	48.853	-3.46344	0.395919	-8.74785	2.17457e-18	9.97878e-18	GO:0003824 GO:0005488 GO:0008152 KEGGEC:1.1.1.1 KOG:KOG1198 IPRF:ipr011032 IPRF:ipr013149 IPRF:ipr013154 IPRF:ipr016040 PFD:pf00107 PFD:pf08240
120407	2480.71	-3.48386	0.190523	-18.2857	1.07508e-74	3.50701e-73	CAZY:EXPN IPRF:ipr009009
135121	562.544	-3.48761	0.234001	-14.9042	3.09395e-50	5.07309e-49	GO:0005215 GO:0006810 GO:0016020 TCDB:2.A.1.13.2 KOG:KOG2504 IPRF:ipr007114 IPRF:ipr011701 IPRF:ipr016196 PFD:pf07690
88362	592.553	-3.48834	0.179506	-19.433	4.05946e-84	1.59918e-82	KEGGEC:1.5.1.3 KOG:KOG2551 IPRF:ipr005645 PFD:pf03959
111165	2015.59	-3.49336	0.348065	-10.0365	1.05321e-23	6.1973e-23
134739	57.3395	-3.50536	0.444674	-7.883	3.19603e-15	1.2253e-14	GO:0004601 GO:0006118 GO:0006979 GO:0020037 IPRF:ipr002016
88239	393.592	-3.50792	0.19264	-18.2097	4.32081e-74	1.38519e-72	GO:0003777 GO:0005524 GO:0005875 GO:0007018 KOG:KOG0246 IPRF:ipr001752 PFD:pf00225
142123	17883.1	-3.50867	0.280809	-12.4949	7.96267e-36	7.9345e-35	GO:0004553 GO:0005975 KEGGEC:3.2.1.14 CAZY:GH18 KOG:KOG4701 IPRF:ipr001223 IPRF:ipr001579 IPRF:ipr017853 PFD:pf00704
77229	223.283	-3.51209	0.251684	-13.9544	2.95818e-44	3.94579e-43	GO:0003677 GO:0005634 GO:0006351 GO:0008270 IPRF:ipr007219 PFD:pf04082
84514	11630	-3.52308	0.347799	-10.1296	4.08144e-24	2.44492e-23	GO:0008171 KOG:KOG3178 IPRF:ipr001077 PFD:pf00891
74933	1144.88	-3.5268	0.267729	-13.1731	1.25409e-39	1.45741e-38	KEGGEC:3.5.1.89 KOG:KOG3332 IPRF:ipr003737 PFD:pf02585
91282	2389.56	-3.52772	0.328667	-10.7334	7.09146e-27	4.85846e-26
135482	2867.5	-3.53908	0.167967	-21.0701	1.49761e-98	7.86628e-97	GO:0003824 GO:0005488 GO:0006118 GO:0008152 GO:0016491 KEGGEC:1.5.1.7 KOG:KOG0172 IPRF:ipr007698 IPRF:ipr007886 IPRF:ipr016040 PFD:pf01262 PFD:pf05222
26906	2458.88	-3.5482	0.293146	-12.1039	1.00732e-33	9.22669e-33	GO:0005215 GO:0006810 GO:0016020 TCDB:2.A.1.2.6 KOG:KOG0255 IPRF:ipr007114 IPRF:ipr011701 IPRF:ipr016196 PFD:pf07690
91143	125.992	-3.55248	0.334338	-10.6254	2.26975e-26	1.51921e-25
89324	851.3	-3.55328	0.317006	-11.2089	3.68931e-29	2.77056e-28	TCDB:1.A.12.3.1 KOG:KOG0406 IPRF:ipr004045 IPRF:ipr010987 IPRF:ipr012336 PFD:pf02798
104401	1243.19	-3.55375	0.878864	-4.04357	5.26434e-05	9.92951e-05	GO:0003824 GO:0005488 GO:0008152 KEGGEC:1.6.5.5 KOG:KOG1198 IPRF:ipr011032 IPRF:ipr013149 IPRF:ipr013154 IPRF:ipr016040 PFD:pf00107 PFD:pf08240
129273	227.817	-3.57	0.28183	-12.6672	8.98697e-37	9.23225e-36	GO:0008152 GO:0016846 IPRF:ipr006913 PFD:pf04828
122685	339.71	-3.5811	0.370364	-9.66913	4.07812e-22	2.21074e-21
93557	458.93	-3.58335	0.232574	-15.4073	1.46088e-53	2.67358e-52	GO:0008080 GO:0008152 IPRF:ipr000182 IPRF:ipr016181 PFD:pf00583
34162	76.6269	-3.58412	0.560208	-6.39784	1.57591e-10	4.59141e-10
135135	7.60785	-3.58897	0.918028	-3.90944	9.2511e-05	0.000169573
10248	359.336	-3.62318	0.375121	-9.65868	4.51631e-22	2.44117e-21	IPRF:ipr003829 IPRF:ipr011051 IPRF:ipr012093 PFD:pf02678
132179	143.299	-3.62535	0.984796	-3.68133	0.000232023	0.000406161	GO:0009058 GO:0016769 GO:0030170 KEGGEC:2.6.1.- KOG:KOG0257 IPRF:ipr004839 IPRF:ipr015424 PFD:pf00155
132831	76.0937	-3.62818	0.416384	-8.71353	2.9456e-18	1.34505e-17	GO:0004609 GO:0008654 KOG:KOG2419 IPRF:ipr003817 PFD:pf02666
67788	86.5955	-3.63059	0.387715	-9.36408	7.67149e-21	3.97115e-20
83816	4451.67	-3.6317	0.713818	-5.08772	3.624e-07	8.28432e-07	IPRF:ipr012808
33721	505.668	-3.65534	0.412343	-8.86481	7.66331e-19	3.60373e-18
105289	1012.59	-3.65911	0.147875	-24.7447	3.53904e-135	3.19441e-133	GO:0004413 GO:0005524 GO:0006566 GO:0016301 GO:0016310 KEGGEC:2.7.1.39 KOG:KOG1537 IPRF:ipr000870 IPRF:ipr006203 IPRF:ipr006204 IPRF:ipr013750 PFD:pf00288 PFD:pf08544
108425	78.7481	-3.66674	0.503508	-7.2824	3.27935e-13	1.12378e-12	IPRF:ipr001810 PFD:pf00646
79607	119.298	-3.68317	0.406922	-9.05129	1.41295e-19	6.89924e-19	GO:0003824 GO:0005488 GO:0008152 GO:0016491 KOG:KOG1201 IPRF:ipr002198 IPRF:ipr002347 IPRF:ipr016040 PFD:pf00106
123486	3818.11	-3.69965	0.181168	-20.421	1.0871e-92	5.18294e-91
79782	106.97	-3.70297	0.579788	-6.38677	1.69421e-10	4.92222e-10	GO:0003676 GO:0005622 GO:0008270 KOG:KOG2785 IPRF:ipr007087
127788	231.491	-3.70838	0.279156	-13.2843	2.85636e-40	3.4177e-39	KEGGEC:2.6.-.- MERCO:C26.A32 KOG:KOG3210 IPRF:ipr002161 PFD:pf01174
80105	248.297	-3.71622	0.283578	-13.1048	3.09213e-39	3.52298e-38
113686	6009.37	-3.72325	0.140997	-26.4066	1.15027e-153	1.33676e-151	GO:0003824 GO:0005488 GO:0008152 GO:0016597 GO:0016616 GO:0048037 GO:0051287 KEGGEC:1.1.1.95 KOG:KOG0068 IPRF:ipr002912 IPRF:ipr006139 IPRF:ipr006140 IPRF:ipr016040 PFD:pf00389 PFD:pf01842 PFD:pf02826
117652	20304.1	-3.72995	0.291787	-12.7831	2.03703e-37	2.1472e-36
105293	26585.7	-3.73127	0.279974	-13.3272	1.60811e-40	1.9316e-39	CAZY:EXPN IPRF:ipr010829 PFD:pf07249
71512	6.42127	-3.73269	1.02178	-3.65314	0.000259051	0.000450843
134355	258.443	-3.73334	0.575833	-6.48337	8.96975e-11	2.65748e-10	MERCO:S33.UPW
100875	1044.34	-3.73998	0.646147	-5.78813	7.11738e-09	1.85351e-08	GO:0006810 GO:0006865 GO:0015171 GO:0016020 TCDB:2.A.3.10.21 KOG:KOG1286 IPRF:ipr002293 IPRF:ipr004840 IPRF:ipr004841 PFD:pf00324
84917	3849.67	-3.76987	0.142278	-26.4965	1.06468e-154	1.26902e-152	GO:0020037 KEGGEC:1.13.11.52 IPRF:ipr000898 PFD:pf01231
76562	1701.48	-3.77608	0.216875	-17.4114	6.76621e-68	1.86111e-66	GO:0003824 GO:0005215 GO:0005351 GO:0006810 GO:0008643 GO:0016020 GO:0046872 TCDB:2.A.1.1.39 KEGGEC:5.3.1.4 KOG:KOG0254 IPRF:ipr000585 IPRF:ipr003663 IPRF:ipr005828 IPRF:ipr007114 IPRF:ipr016196 PFD:pf00083
6964	246.333	-3.77831	0.29438	-12.8348	1.0469e-37	1.12391e-36
50697	94.7016	-3.78639	0.381147	-9.93419	2.95558e-23	1.69618e-22	GO:0004672 GO:0004674 GO:0005524 GO:0006468 KOG:KOG1027 IPRF:ipr000719 IPRF:ipr002290 IPRF:ipr011009 IPRF:ipr017442 PFD:pf00069
137230	7130.21	-3.80204	0.189333	-20.0813	1.07621e-89	4.81035e-88	GO:0005488 GO:0006810 GO:0016020 TCDB:2.A.29.4.3 KOG:KOG0767 IPRF:ipr001993 PFD:pf00153
141126	1207.97	-3.80584	0.142666	-26.6766	8.8084e-157	1.07752e-154	GO:0008152 GO:0016758 CAZY:GT1 KOG:KOG1192 IPRF:ipr002213 PFD:pf00201
26219	12405.4	-3.80773	0.162374	-23.4504	1.31069e-121	1.01546e-119	GO:0005506 GO:0006118 GO:0009055 GO:0020037 TCDB:3.D.4.6.1 KOG:KOG3453 IPRF:ipr002327 IPRF:ipr003088 IPRF:ipr009056 PFD:pf00034
73449	79.0693	-3.82445	1.16247	-3.28993	0.00100211	0.00163107
73201	560.949	-3.86467	0.150209	-25.7285	5.60441e-146	6.05863e-144
7623	513.9	-3.87191	0.81193	-4.76877	1.85353e-06	3.95872e-06	GO:0005215 GO:0005351 GO:0006810 GO:0008643 GO:0016020 TCDB:2.A.1.1.58 KEGGEC:5.3.1.4 KOG:KOG0254 IPRF:ipr003663 IPRF:ipr005828 IPRF:ipr005829 IPRF:ipr007114 IPRF:ipr016196 PFD:pf00083
74619	553.773	-3.87213	0.307358	-12.5981	2.16221e-36	2.18739e-35
74697	41.3072	-3.88609	0.791437	-4.91017	9.09953e-07	2.00803e-06	GO:0004348 GO:0005764 GO:0006665 GO:0007040 KEGGEC:3.2.1.45 CAZY:GH30_3 KOG:KOG2566 IPRF:ipr001139 IPRF:ipr017853 PFD:pf02055
8825	125.655	-3.89885	0.273835	-14.2379	5.32757e-46	7.6473e-45	GO:0005515 GO:0008270 KOG:KOG2806 IPRF:ipr001841 PFD:pf00097
95416	3688.59	-3.90072	0.238158	-16.3787	2.71449e-60	6.18545e-59
89812	611.021	-3.90239	0.343209	-11.3703	5.87917e-30	4.59316e-29
139316	1344.3	-3.90914	0.175044	-22.3323	1.79426e-110	1.18307e-108	GO:0003824 GO:0005488 GO:0008152 KEGGEC:1.1.1.1 KOG:KOG1198 IPRF:ipr011032 IPRF:ipr013149 IPRF:ipr013154 IPRF:ipr016040 PFD:pf00107 PFD:pf08240
46701	60.3577	-3.93134	0.429177	-9.16018	5.18123e-20	2.56906e-19	GO:0006508 GO:0008236 IPRF:ipr005151 PFD:pf03572
39635	9.58311	-3.94159	0.970504	-4.06138	4.87838e-05	9.22585e-05
139945	571.929	-3.94818	0.266306	-14.8257	9.98748e-50	1.61485e-48	GO:0008080 GO:0008152 IPRF:ipr000182 IPRF:ipr016181 PFD:pf00583
43558	18.3285	-3.9741	0.668879	-5.94143	2.82541e-09	7.5678e-09
83911	449.857	-3.9809	0.200038	-19.9007	4.01077e-88	1.74243e-86	GO:0000105 GO:0003824 GO:0004401 KEGGEC:3.1.3.15 IPRF:ipr004013 IPRF:ipr010140 IPRF:ipr016195 PFD:pf02811
87673	792.521	-3.98574	0.181715	-21.9341	1.22881e-106	7.51596e-105	GO:0000139 GO:0005789 GO:0006672 GO:0016020 GO:0016811 KEGGEC:3.5.1.- KOG:KOG2329 IPRF:ipr008901 PFD:pf05875
73746	11.4559	-3.99268	0.902589	-4.42359	9.70758e-06	1.95646e-05	GO:0005576 GO:0005618 GO:0007154 IPRF:ipr010636 PFD:pf06766
71195	12.439	-3.99771	1.15681	-3.45582	0.000548628	0.000920684
87747	19.6386	-4.00194	0.744761	-5.37345	7.72427e-08	1.86429e-07
36885	976.41	-4.0026	0.262012	-15.2764	1.09827e-52	1.95606e-51	GO:0005507 GO:0016491 KEGGEC:1.10.3.2 TCDB:9.A.10.1.7 CAZY:AA1_3 KOG:KOG1263 IPRF:ipr001117 IPRF:ipr002355 IPRF:ipr008972 IPRF:ipr011706 IPRF:ipr011707 PFD:pf00394 PFD:pf07731 PFD:pf07732
37744	1699.37	-4.01308	0.206821	-19.4036	7.19152e-84	2.80922e-82	IPRF:ipr016181
68136	381.355	-4.01407	0.338118	-11.8718	1.65834e-32	1.43286e-31	IPRF:ipr001810 PFD:pf00646
134800	187.076	-4.03834	0.276867	-14.5858	3.45623e-48	5.37334e-47	GO:0003824 GO:0005488 GO:0008152 IPRF:ipr016040
122856	2207.76	-4.03951	0.803427	-5.02785	4.96006e-07	1.11818e-06
93272	121.095	-4.05711	0.505205	-8.03062	9.6981e-16	3.84984e-15	GO:0003824 GO:0005488 GO:0008152 GO:0016491 KEGGEC:1.1.1.125 KOG:KOG0725 IPRF:ipr002198 IPRF:ipr002347 IPRF:ipr016040 PFD:pf00106
124330	8922.68	-4.06567	0.378457	-10.7427	6.41065e-27	4.40827e-26	KEGGEC:3.4.11.19 MERCO:P01.003 IPRF:ipr005321 IPRF:ipr016117 PFD:pf03576
7829	82.0918	-4.08861	0.342431	-11.94	7.32502e-33	6.46117e-32	IPRF:ipr010730 PFD:pf06985
76601	563.146	-4.11102	0.21544	-19.082	3.56668e-81	1.32638e-79	GO:0003677 GO:0005634 GO:0006351 GO:0008270 IPRF:ipr007219 PFD:pf04082
11395	1229.89	-4.11213	0.212581	-19.3438	2.29735e-83	8.89937e-82	GO:0005634 IPRF:ipr001214 IPRF:ipr003616
26551	121.876	-4.12381	0.611629	-6.74234	1.55861e-11	4.83496e-11	GO:0003824 GO:0005488 GO:0006808 GO:0008152 GO:0016564 IPRF:ipr008030 IPRF:ipr016040 PFD:pf05368
73072	234.59	-4.13583	0.227338	-18.1924	5.92969e-74	1.88796e-72	IPRF:ipr001810
99681	4263.89	-4.13979	0.244387	-16.9395	2.30168e-64	5.84665e-63	KOG:KOG0517 IPRF:ipr001849 PFD:pf00169
81731	134.818	-4.14378	0.269622	-15.3689	2.64785e-53	4.78001e-52	KEGGEC:3.1.1.1 MERCO:C01.034 KOG:KOG1516 IPRF:ipr002018 PFD:pf00135
108381	35312.3	-4.14456	0.173246	-23.923	1.76371e-126	1.41356e-124	GO:0003824 GO:0005524 GO:0006810 GO:0006812 GO:0008152 GO:0015662 GO:0016020 GO:0016887 GO:0042626 GO:1902600 KEGGEC:3.6.3.6 TCDB:3.A.3.3.6 KOG:KOG0205 IPRF:ipr000695 IPRF:ipr001757 IPRF:ipr004014 IPRF:ipr005834 IPRF:ipr006534 IPRF:ipr008250 PFD:pf00122 PFD:pf00690 PFD:pf00702
6724	23.9405	-4.14994	0.761235	-5.45159	4.99213e-08	1.22362e-07	KOG:KOG1270 IPRF:ipr013217 PFD:pf08242
120303	127.563	-4.19361	0.410217	-10.2229	1.56567e-24	9.58898e-24
118157	275.051	-4.21718	0.313533	-13.4505	3.05704e-41	3.74952e-40
133274	108.112	-4.21965	0.393865	-10.7134	8.80309e-27	5.99578e-26	GO:0004497 GO:0005506 GO:0006118 GO:0020037 KOG:KOG0157 IPRF:ipr001128 IPRF:ipr002403 PFD:pf00067
122478	47.1745	-4.2224	0.450732	-9.36788	7.40067e-21	3.83523e-20
130295	23.033	-4.22658	0.678451	-6.22974	4.672e-10	1.31703e-09	KOG:KOG1187
77957	321.809	-4.23463	0.348876	-12.1379	6.64932e-34	6.13281e-33	GO:0003824 GO:0008152 GO:0016874 GO:0031177 GO:0048037 KEGGEC:6.2.1.1 KOG:KOG1178 IPRF:ipr000873 IPRF:ipr001242 IPRF:ipr006162 IPRF:ipr006163 IPRF:ipr009081 IPRF:ipr010071 PFD:pf00501 PFD:pf00550 PFD:pf00668
101318	5860.54	-4.24136	0.153007	-27.72	4.00976e-169	5.6483e-167	GO:0003824 GO:0004056 GO:0042450 KEGGEC:4.3.2.1 KOG:KOG1316 IPRF:ipr000362 IPRF:ipr003031 IPRF:ipr008948 IPRF:ipr009049 PFD:pf00206
77440	287.693	-4.24609	0.220089	-19.2926	6.19537e-83	2.36059e-81	KOG:KOG4177 IPRF:ipr002110 PFD:pf00023
75499	32.7818	-4.25359	0.522792	-8.13629	4.0756e-16	1.65246e-15	GO:0003824 GO:0005488 GO:0008152 GO:0016491 KEGGEC:1.-.-.- KOG:KOG1205 IPRF:ipr002198 IPRF:ipr002347 IPRF:ipr016040 PFD:pf00106
90357	2679.92	-4.25705	0.300644	-14.1598	1.62464e-45	2.28507e-44	GO:0005215 GO:0006810 GO:0016020 TCDB:2.A.1.13.4 KOG:KOG2504 IPRF:ipr007114 IPRF:ipr011701 IPRF:ipr016196 PFD:pf07690
38417	309.769	-4.33212	1.23262	-3.51456	0.00044049	0.00074676
57789	178.263	-4.33801	0.408922	-10.6084	2.72362e-26	1.81386e-25
130101	2993.78	-4.33927	0.297777	-14.5722	4.2189e-48	6.5481e-47	GO:0005740 GO:0007585 KEGGEC:1.-.-.- IPRF:ipr002680 PFD:pf01786
142356	655.774	-4.34544	0.238205	-18.2424	2.37695e-74	7.67311e-73	GO:0006118 GO:0016491 IPRF:ipr000415
68722	104.178	-4.36665	0.32889	-13.2769	3.15017e-40	3.75476e-39
71873	987.991	-4.37505	0.223435	-19.5809	2.24961e-85	9.2135e-84	IPRF:ipr016181
72614	54.6651	-4.37525	0.586886	-7.45502	8.9857e-14	3.19343e-13	GO:0008080 GO:0008152 IPRF:ipr000182 IPRF:ipr016181 PFD:pf00583
87858	55.1134	-4.38543	0.409486	-10.7096	9.17553e-27	6.2403e-26	IPRF:ipr016196
37676	22.6699	-4.39168	0.817362	-5.373	7.7439e-08	1.86806e-07	IPRF:ipr009009
136420	643.285	-4.41226	0.217067	-20.3267	7.46319e-92	3.452e-90
7687	11.9441	-4.44299	0.874081	-5.08304	3.71432e-07	8.47829e-07	GO:0003824 GO:0005488 GO:0006808 GO:0008152 GO:0016564 IPRF:ipr008030 IPRF:ipr016040 PFD:pf05368
111701	1623.55	-4.44454	0.211817	-20.9829	9.40582e-98	4.83126e-96	GO:0003779 CAZY:GH16 IPRF:ipr001589 IPRF:ipr008985
82488	420.432	-4.44957	0.412013	-10.7996	3.4571e-27	2.40394e-26	IPRF:ipr008972
90417	26.3824	-4.45226	0.675427	-6.59176	4.34638e-11	1.31324e-10	GO:0003677 KOG:KOG0048 IPRF:ipr001005 IPRF:ipr009057 IPRF:ipr014778 PFD:pf00249
82033	1401.39	-4.46857	0.142142	-31.4374	6.23323e-217	1.34768e-214	KOG:KOG4754 IPRF:ipr013078 PFD:pf00300
26112	622.53	-4.47344	0.358838	-12.4665	1.13753e-35	1.12149e-34	GO:0016020 TCDB:9.A.10.1.3 IPRF:ipr004923 PFD:pf03239
85303	663.823	-4.47572	0.284503	-15.7317	9.17539e-56	1.81497e-54	GO:0004060 GO:0008152 GO:0016407 KEGGEC:2.3.1.5 IPRF:ipr001447 IPRF:ipr004081 PFD:pf00797
120150	1000.16	-4.47591	0.210167	-21.2969	1.2121e-100	6.7077e-99
46613	180.951	-4.47712	0.345408	-12.9618	2.01398e-38	2.2264e-37	GO:0003677 GO:0003700 GO:0005634 GO:0006351 GO:0006355 GO:0008270 IPRF:ipr001138 IPRF:ipr007219 PFD:pf00172 PFD:pf04082
128602	133.108	-4.4831	0.410055	-10.9329	8.02361e-28	5.70302e-27	GO:0008152 GO:0016846 IPRF:ipr006913 PFD:pf04828
90404	213.82	-4.49215	0.277922	-16.1634	9.14228e-59	1.96295e-57	GO:0000166 GO:0005524 GO:0006810 GO:0016020 GO:0016887 GO:0017111 GO:0042626 TCDB:3.A.1.201.11 KOG:KOG0055 IPRF:ipr001140 IPRF:ipr003439 IPRF:ipr003593 IPRF:ipr011527 PFD:pf00005 PFD:pf00664
83936	358.184	-4.50889	0.204267	-22.0735	5.67906e-108	3.51988e-106	GO:0003824 GO:0005488 GO:0008152 GO:0016616 GO:0048037 KOG:KOG0069 IPRF:ipr006140 IPRF:ipr016040 PFD:pf02826
86804	495.375	-4.51085	0.40809	-11.0536	2.10654e-28	1.53725e-27	GO:0005507 GO:0016491 KEGGEC:1.-.-.- TCDB:9.A.10.1.1 CAZY:AA1_2 KOG:KOG1263 IPRF:ipr001117 IPRF:ipr002355 IPRF:ipr008972 IPRF:ipr011706 IPRF:ipr011707 PFD:pf00394 PFD:pf07731 PFD:pf07732
39148	1672.96	-4.51457	0.180346	-25.0328	2.68857e-138	2.57687e-136	GO:0004190 GO:0004194 GO:0006508 KEGGEC:3.4.23.24 MERCO:A01.UNA KOG:KOG1339 IPRF:ipr001461 IPRF:ipr009007 PFD:pf00026
98010	7262.63	-4.5579	0.32216	-14.148	1.92235e-45	2.68753e-44
69567	642.604	-4.57104	0.276001	-16.5617	1.31829e-61	3.10282e-60	GO:0008152 GO:0016846 IPRF:ipr006913 PFD:pf04828
4644	11.4544	-4.57795	1.08946	-4.20205	2.64508e-05	5.1371e-05	GO:0005215 GO:0006810 GO:0016020 KOG:KOG2504 IPRF:ipr007114 IPRF:ipr011701 IPRF:ipr016196 PFD:pf07690
69551	5.80765	-4.60965	1.26227	-3.65187	0.00026034	0.000453001
9656	97.961	-4.61382	0.317156	-14.5475	6.06036e-48	9.37491e-47
102793	1136.98	-4.62162	0.152681	-30.2697	2.87489e-201	5.56831e-199	GO:0005215 GO:0006810 GO:0016020 TCDB:2.A.1.15.7 KOG:KOG0253 IPRF:ipr007114 IPRF:ipr011701 IPRF:ipr016196 PFD:pf07690
134774	369.145	-4.6259	0.259582	-17.8206	4.89117e-71	1.44359e-69	CAZY:GT31 KOG:KOG2246
101244	677.774	-4.63671	0.224308	-20.6711	6.3031e-95	3.13368e-93	GO:0003824 GO:0003963 KEGGEC:6.5.1.4 KOG:KOG3980 IPRF:ipr000228 IPRF:ipr013792 PFD:pf01137
8801	9.05612	-4.65245	1.00011	-4.65191	3.2887e-06	6.90027e-06
140614	1076.2	-4.691	0.164335	-28.5454	3.20573e-179	5.05146e-177	KEGGEC:2.4.1.232 CAZY:GT32 IPRF:ipr007577 PFD:pf04488
69051	379.102	-4.72754	0.223869	-21.1174	5.50316e-99	2.92359e-97
139112	314.552	-4.7324	0.831604	-5.69069	1.26529e-08	3.2415e-08
130653	3041.17	-4.77257	0.230924	-20.6673	6.82277e-95	3.37401e-93
26756	470.95	-4.80508	0.470592	-10.2107	1.77523e-24	1.08476e-23	GO:0016491 KEGGEC:1.-.-.- TCDB:8.A.5.1.3 KOG:KOG1575 IPRF:ipr001395 PFD:pf00248
5387	2041.55	-4.81678	0.171552	-28.0776	1.83878e-173	2.75728e-171	GO:0005215 GO:0006810 GO:0016020 TCDB:2.A.1.2.23 KOG:KOG0255 IPRF:ipr007114 IPRF:ipr011701 IPRF:ipr016196 PFD:pf07690
123040	22879	-4.83204	0.194903	-24.792	1.09301e-135	9.96246e-134	GO:0015986 GO:0016020 GO:0016469 GO:0046933 GO:0046961 KEGGEC:3.6.3.14 KOG:KOG3025 IPRF:ipr000454 IPRF:ipr002379 PFD:pf00137
90212	704.537	-4.85162	0.218844	-22.1693	6.79418e-109	4.29697e-107
6589	347.063	-4.85891	0.448899	-10.8241	2.64757e-27	1.84932e-26
143047	1285.16	-4.86386	0.866456	-5.61351	1.98265e-08	4.99939e-08	KOG:KOG1331 IPRF:ipr013217 PFD:pf08242
92483	2936.09	-4.88336	0.195529	-24.9752	1.13776e-137	1.05777e-135	GO:0004812 GO:0004813 GO:0005524 GO:0005737 GO:0006412 GO:0006419 GO:0043039 KOG:KOG0188 IPRF:ipr002318 IPRF:ipr012947 PFD:pf07973
91662	1515.48	-4.99096	0.353923	-14.1018	3.69996e-45	5.08854e-44	GO:0003824 GO:0006725 GO:0016830 KEGGEC:4.1.2.- IPRF:ipr005000 IPRF:ipr015813 PFD:pf03328
5108	10.0184	-5.0123	1.14646	-4.37196	1.23136e-05	2.46246e-05	GO:0003735 GO:0003824 GO:0005488 GO:0005622 GO:0005840 GO:0006412 GO:0008152 GO:0048037 KOG:KOG1178 IPRF:ipr000873 IPRF:ipr001865 IPRF:ipr006163 IPRF:ipr009081 IPRF:ipr013120 IPRF:ipr016040 PFD:pf00501 PFD:pf07993
76721	18.9863	-5.01253	0.791909	-6.32967	2.45684e-10	7.07378e-10
4912	16.0027	-5.05435	0.839342	-6.02179	1.72496e-09	4.68916e-09	GO:0003700 GO:0005634 GO:0006355 GO:0043565 GO:0046983 IPRF:ipr004827
69133	213.634	-5.087	1.04856	-4.85141	1.22589e-06	2.67412e-06	GO:0010181 GO:0016491 KEGGEC:1.6.99.1 KOG:KOG0134 IPRF:ipr001155 PFD:pf00724
69609	65.6116	-5.08959	0.487635	-10.4373	1.67532e-25	1.07788e-24	CAZY:GH79 IPRF:ipr017853
69488	9.12217	-5.09608	1.14485	-4.45132	8.53441e-06	1.72638e-05
88742	43.3488	-5.11548	0.935557	-5.46785	4.5553e-08	1.12039e-07
135507	808.532	-5.12853	0.427481	-11.9971	3.67994e-33	3.296e-32	GO:0004190 GO:0004194 GO:0006508 KEGGEC:3.4.23.18 MERCO:A01.027 KOG:KOG1339 IPRF:ipr001461 IPRF:ipr001969 IPRF:ipr009007 PFD:pf00026
45199	4400.4	-5.18311	0.282501	-18.3473	3.47086e-75	1.15658e-73	KEGGEC:2.7.7.6 KOG:KOG1216
73635	475.661	-5.25413	0.462971	-11.3487	7.52594e-30	5.83072e-29	KOG:KOG4366
86599	116.889	-5.27208	0.37318	-14.1275	2.57257e-45	3.5644e-44	GO:0003824 GO:0005488 GO:0008152 GO:0016491 KEGGEC:1.-.-.- KOG:KOG1205 IPRF:ipr002198 IPRF:ipr002347 IPRF:ipr016040 PFD:pf00106
33634	75.6901	-5.4246	0.644132	-8.42157	3.71484e-17	1.59671e-16	IPRF:ipr008258 PFD:pf01464
37644	53.5943	-5.4665	0.573084	-9.53873	1.44587e-21	7.67692e-21
62371	211.427	-5.47827	1.1328	-4.83604	1.32449e-06	2.8757e-06	GO:0006508 GO:0008237 GO:0008270 IPRF:ipr006025
88601	11.441	-5.55271	1.17878	-4.71056	2.47033e-06	5.22564e-06	GO:0003824 GO:0005488 GO:0008152 GO:0016491 KEGGEC:1.-.-.- KOG:KOG1611 IPRF:ipr002198 IPRF:ipr002347 IPRF:ipr016040 PFD:pf00106
13295	573.371	-5.56942	0.340785	-16.3429	4.88384e-60	1.10206e-58	GO:0004000 GO:0009168 GO:0019239 KEGGEC:3.5.4.4 KOG:KOG1097 IPRF:ipr001365 IPRF:ipr006330 IPRF:ipr006650 PFD:pf00962
132334	1064.77	-5.61404	0.294005	-19.0951	2.77502e-81	1.0403e-79	GO:0005215 GO:0006810 GO:0016020 TCDB:2.A.1.13.4 KOG:KOG2504 IPRF:ipr007114 IPRF:ipr011701 IPRF:ipr016196 PFD:pf07690
63933	25.5552	-5.63992	1.13631	-4.96337	6.92805e-07	1.54461e-06	GO:0004252 GO:0004289 GO:0005618 GO:0006508 GO:0016020 KEGGEC:3.4.21.- KOG:KOG4266 MERCO:S08.139 IPRF:ipr000209 IPRF:ipr010435 PFD:pf00082 PFD:pf06280
79718	132.163	-5.71421	0.423578	-13.4903	1.78306e-41	2.21323e-40	GO:0006950 GO:0016020 TCDB:9.A.26.1.3 IPRF:ipr007568 PFD:pf04479
78321	1043.93	-5.76125	0.936396	-6.15257	7.62363e-10	2.11762e-09
91635	352.989	-5.76388	0.862547	-6.6824	2.35064e-11	7.22443e-11	GO:0003824 GO:0005488 GO:0008152 GO:0008270 GO:0016491 GO:0016616 GO:0048037 KEGGEC:1.1.1.- KOG:KOG0023 IPRF:ipr002328 IPRF:ipr006140 IPRF:ipr011032 IPRF:ipr013149 IPRF:ipr013154 IPRF:ipr016040 PFD:pf00107 PFD:pf08240
127668	4931.95	-5.7757	0.191947	-30.0901	6.53137e-199	1.23923e-196	GO:0000166 GO:0005524 GO:0006810 GO:0016020 GO:0016887 GO:0017111 GO:0042626 TCDB:3.A.1.208.12 KOG:KOG0054 IPRF:ipr001140 IPRF:ipr003439 IPRF:ipr003593 IPRF:ipr011527 PFD:pf00005 PFD:pf00664
26543	11317.5	-5.86714	0.274098	-21.4053	1.19227e-101	6.84232e-100	TCDB:2.A.18.4.1 KOG:KOG1303 IPRF:ipr013057 PFD:pf01490
134731	21.4575	-5.9337	0.943708	-6.28765	3.22314e-10	9.20035e-10	GO:0016020 TCDB:2.A.16.2.1 IPRF:ipr004695 PFD:pf03595
142431	364.747	-5.96191	0.532139	-11.2037	3.91227e-29	2.93562e-28	GO:0008152 GO:0016491 IPRF:ipr002227 IPRF:ipr008922 PFD:pf00264
75179	817.502	-5.96397	0.389205	-15.3235	5.32907e-53	9.54613e-52	KOG:KOG4157
65695	22.0716	-6.02782	0.968757	-6.22223	4.90151e-10	1.38005e-09
84653	109.554	-6.15319	0.481712	-12.7736	2.30357e-37	2.42143e-36	IPRF:ipr011008 IPRF:ipr013097 PFD:pf07876
125562	37248.5	-6.1916	0.39128	-15.8239	2.12747e-56	4.29981e-55
10616	80.1977	-6.33933	1.68569	-3.76068	0.000169449	0.000301102
133052	10967.6	-6.37119	0.168808	-37.7422	0	0
76784	230.679	-6.49565	0.620535	-10.4678	1.21402e-25	7.87083e-25	IPRF:ipr011009
24454	6064.08	-6.63547	0.149452	-44.3988	0	0	TCDB:2.A.18.4.2 KOG:KOG1303 IPRF:ipr013057 PFD:pf01490
75869	12.7867	-6.69732	1.52035	-4.40512	1.05726e-05	2.12755e-05
12137	37.5903	-6.77314	0.917361	-7.38329	1.54425e-13	5.3872e-13
138633	3303.55	-6.94937	0.247864	-28.037	5.76011e-173	8.36746e-171	GO:0005215 GO:0006857 GO:0016020 TCDB:2.A.17.2.2 KOG:KOG1237 IPRF:ipr000109 IPRF:ipr016196 PFD:pf00854
98410	850.503	-6.9585	0.402745	-17.2777	6.92802e-67	1.85619e-65	GO:0005215 GO:0005315 GO:0006810 GO:0006817 GO:0016020 TCDB:2.A.1.9.2 KOG:KOG0252 IPRF:ipr004738 IPRF:ipr005828 IPRF:ipr005829 IPRF:ipr007114 IPRF:ipr016196 PFD:pf00083
73599	204.776	-7.03762	0.456125	-15.4292	1.04226e-53	1.91878e-52
84033	3004.07	-7.18459	0.219419	-32.7438	3.72466e-235	9.11269e-233
77007	2129.31	-7.3956	0.807843	-9.15475	5.44856e-20	2.69874e-19	IPRF:ipr004046 IPRF:ipr010987 IPRF:ipr012336 PFD:pf00043
77664	398.193	-7.44171	0.501357	-14.8432	7.7043e-50	1.25441e-48	GO:0003824 GO:0005524 GO:0006810 GO:0006812 GO:0008152 GO:0015662 GO:0016020 GO:0042626 TCDB:3.A.3.1.7 KOG:KOG0203 IPRF:ipr001757 IPRF:ipr004014 IPRF:ipr005834 IPRF:ipr006068 IPRF:ipr006069 IPRF:ipr008250 PFD:pf00122 PFD:pf00689 PFD:pf00690 PFD:pf00702
142607	39705.4	-7.57204	0.255221	-29.6686	1.95149e-193	3.35981e-191	GO:0000166 GO:0005524 GO:0006810 GO:0016020 GO:0016887 GO:0017111 GO:0042626 TCDB:3.A.1.205.7 KOG:KOG0065 IPRF:ipr003439 IPRF:ipr003593 IPRF:ipr010929 IPRF:ipr013525 PFD:pf00005 PFD:pf01061 PFD:pf06422
35694	1075.04	-7.63796	0.441597	-17.2962	5.02111e-67	1.34917e-65	GO:0005215 GO:0006810 GO:0016020 TCDB:2.A.1.2.16 KOG:KOG0255 IPRF:ipr007114 IPRF:ipr011701 IPRF:ipr016196 PFD:pf07690
77308	1978.16	-7.74125	0.347665	-22.2664	7.81935e-110	5.11947e-108	GO:0003824 GO:0005488 GO:0008152 GO:0016491 KEGGEC:1.-.-.- KOG:KOG1611 IPRF:ipr002198 IPRF:ipr002347 IPRF:ipr016040 PFD:pf00106
108458	2173.87	-7.76668	0.276662	-28.0729	2.10113e-173	3.10067e-171	CAZY:GT32 IPRF:ipr007577 PFD:pf04488
60349	15.3728	-7.93549	1.29176	-6.14317	8.08917e-10	2.24359e-09
91123	839.731	-7.94814	0.302574	-26.2684	4.4084e-152	4.93794e-150
87457	1720.03	-8.00121	0.9368	-8.541	1.33067e-17	5.89667e-17	GO:0003849 GO:0009073 KEGGEC:2.5.1.54 IPRF:ipr002480 PFD:pf01474
38774	3867.85	-8.03473	0.617435	-13.0131	1.03097e-38	1.14653e-37
102900	21546.1	-8.03603	0.867662	-9.26171	2.0119e-20	1.02379e-19	KOG:KOG0143 IPRF:ipr005123 PFD:pf03171
116864	12097	-8.12116	0.348091	-23.3305	2.17274e-120	1.65573e-118	GO:0004289 GO:0006508 GO:0008236 KEGGEC:3.4.14.9 MERCO:S53.UPW IPRF:ipr000209 IPRF:ipr009020 IPRF:ipr015366 PFD:pf09286
87440	6455.81	-8.17203	0.975536	-8.37696	5.43115e-17	2.31834e-16
87569	11919.2	-8.19994	1.00917	-8.12542	4.45832e-16	1.80137e-15	GO:0003824 GO:0008152 TCDB:4.C.1.1.7 KEGGEC:6.2.1.12 KOG:KOG1176 IPRF:ipr000873 PFD:pf00501
6730	37.6453	-8.26177	1.29018	-6.40358	1.51776e-10	4.42757e-10
104258	4358.92	-8.30663	1.0514	-7.90054	2.7769e-15	1.06991e-14	GO:0005215 GO:0006810 GO:0016020 TCDB:2.A.18.4.2 KOG:KOG1303 IPRF:ipr005829 IPRF:ipr013057 PFD:pf01490
36469	514.497	-8.34838	0.520353	-16.0437	6.32949e-58	1.32834e-56	GO:0005215 GO:0006810 GO:0016020 TCDB:2.A.1.13.2 KOG:KOG2504 IPRF:ipr007114 IPRF:ipr011701 IPRF:ipr016196 PFD:pf07690
77832	785.769	-8.67314	0.485963	-17.8473	3.03204e-71	9.03488e-70	GO:0004497 GO:0005506 GO:0006118 GO:0020037 KOG:KOG0158 IPRF:ipr001128 IPRF:ipr002403 PFD:pf00067

## Sheet: High melanin necromass vs gluco
proteinID	baseMean	log2FoldChange	lfcSE	stat	pvalue	padj	Annotations
143281	874.924	2.32742	0.166151	14.0079	1.39461e-44	1.5094e-43
143256	291.612	2.3634	0.289945	8.15123	3.60254e-16	1.3012e-15	GO:0005215 GO:0006810 GO:0016020 TCDB:1.A.8.6.2 KOG:KOG0223 IPRF:ipr000425 PFD:pf00230
143253	1088.63	2.71355	0.192693	14.0822	4.88373e-45	5.34794e-44	GO:0016884 KEGGEC:3.5.1.4 KOG:KOG1212 IPRF:ipr000120 IPRF:ipr015830 PFD:pf01425
143252	2100.55	-2.47046	0.141145	-17.503	1.35826e-68	2.90963e-67	GO:0000166 GO:0004812 GO:0004831 GO:0005524 GO:0005737 GO:0006412 GO:0006418 GO:0006437 KEGGEC:6.1.1.1 KOG:KOG2144 IPRF:ipr002305 IPRF:ipr002307 IPRF:ipr016485 PFD:pf00579
143214	3472.75	-3.43506	0.188442	-18.2288	3.05149e-74	7.56524e-73	GO:0005215 GO:0005488 GO:0005743 GO:0006810 GO:0016020 TCDB:2.A.29.2.5 KOG:KOG0754 IPRF:ipr001993 IPRF:ipr002067 IPRF:ipr002113 PFD:pf00153
143141	989.532	-3.48243	0.201608	-17.2733	7.4799e-67	1.53511e-65	GO:0015205 GO:0015931 GO:0016020 TCDB:2.A.39.2.4 KOG:KOG2466 IPRF:ipr001248 PFD:pf02133
143101	378.274	-3.56744	0.44015	-8.10506	5.27201e-16	1.88587e-15	GO:0016491 KEGGEC:1.-.-.- TCDB:8.A.5.1.1 TCDB:8.A.5.1.3 KOG:KOG1575 IPRF:ipr001395 PFD:pf00248
143081	2471.76	-2.04956	0.179528	-11.4164	3.46306e-30	2.26096e-29	IPRF:ipr016087
143047	1285.16	-4.92255	0.866497	-5.68097	1.33929e-08	3.12771e-08	KOG:KOG1331 IPRF:ipr013217 PFD:pf08242
142900	1063.03	3.29866	0.150421	21.9295	1.36035e-106	7.02619e-105	GO:0008152 GO:0016811 KEGGEC:3.5.1.49 IPRF:ipr004304 PFD:pf03069
142874	1816.15	-2.26402	0.122691	-18.453	4.93128e-76	1.26647e-74	GO:0004409 GO:0008152 GO:0009085 GO:0051539 KEGGEC:4.2.1.36 KOG:KOG0453 IPRF:ipr000573 IPRF:ipr001030 IPRF:ipr004418 IPRF:ipr015928 PFD:pf00330 PFD:pf00694
142825	544.336	2.35639	0.157296	14.9806	9.8294e-51	1.26571e-49	GO:0004289 GO:0006508 GO:0008236 KEGGEC:3.4.14.9 MERCO:S53.010 IPRF:ipr000209 IPRF:ipr009020 IPRF:ipr015366 PFD:pf09286
142774	9975.08	5.68227	0.194107	29.274	2.22503e-188	3.44769e-186
142761	3072.21	5.71927	0.21843	26.1835	4.0915e-151	3.92151e-149	KOG:KOG4306
142734	10599	4.57305	0.23422	19.5246	6.77993e-85	2.25925e-83	GO:0003824 GO:0005524 GO:0006810 GO:0006812 GO:0008152 GO:0015662 GO:0016020 GO:0042626 GO:1902600 KEGGEC:3.6.3.8 TCDB:3.A.3.9.2 KOG:KOG0202 IPRF:ipr000695 IPRF:ipr001757 IPRF:ipr004014 IPRF:ipr005834 IPRF:ipr006068 IPRF:ipr006414 IPRF:ipr008250 PFD:pf00122 PFD:pf00689 PFD:pf00690 PFD:pf00702
142712	2447.74	5.02892	0.421731	11.9245	8.82344e-33	6.32471e-32	IPRF:ipr016137
142607	39705.4	-8.58882	0.257104	-33.406	1.12205e-244	3.06814e-242	GO:0000166 GO:0005524 GO:0006810 GO:0016020 GO:0016887 GO:0017111 GO:0042626 TCDB:3.A.1.205.7 KOG:KOG0065 IPRF:ipr003439 IPRF:ipr003593 IPRF:ipr010929 IPRF:ipr013525 PFD:pf00005 PFD:pf01061 PFD:pf06422
142573	1530.88	3.93961	0.145414	27.0925	1.2083e-161	1.29121e-159
142431	364.747	-5.62351	0.521271	-10.7881	3.91894e-27	2.28716e-26	GO:0008152 GO:0016491 IPRF:ipr002227 IPRF:ipr008922 PFD:pf00264
142425	7516.57	-2.51559	0.262859	-9.57009	1.06808e-21	5.00503e-21	GO:0003824 GO:0004013 GO:0005488 GO:0006730 GO:0008152 KEGGEC:3.3.1.1 KOG:KOG1370 IPRF:ipr000043 IPRF:ipr015878 IPRF:ipr016040 PFD:pf00670 PFD:pf05221
142356	655.774	-4.96248	0.246342	-20.1447	2.99639e-90	1.13704e-88	GO:0006118 GO:0016491 IPRF:ipr000415
142298	4887.01	7.59347	0.298349	25.4516	6.77155e-143	5.72319e-141	CAZY:GH18 IPRF:ipr017853
142266	2999.17	2.55862	0.176627	14.486	1.48575e-47	1.73748e-46	GO:0005506 GO:0006118 GO:0016020 GO:0016491 GO:0050660 KEGGEC:1.16.1.7 KOG:KOG0039 IPRF:ipr001433 IPRF:ipr013112 IPRF:ipr013130 PFD:pf00175 PFD:pf01794 PFD:pf08022
142163	23.7655	-2.27052	0.431349	-5.26377	1.4113e-07	3.0829e-07	GO:0005737 GO:0006817 KOG:KOG3544 IPRF:ipr002889 IPRF:ipr008160 IPRF:ipr008165 PFD:pf01391
142151	1099.62	-3.16448	0.392555	-8.06123	7.55295e-16	2.67708e-15	KOG:KOG4840 IPRF:ipr013744 PFD:pf08538
142123	17883.1	-5.14481	0.281362	-18.2854	1.08252e-74	2.69817e-73	GO:0004553 GO:0005975 KEGGEC:3.2.1.14 CAZY:GH18 KOG:KOG4701 IPRF:ipr001223 IPRF:ipr001579 IPRF:ipr017853 PFD:pf00704
142087	2062.99	2.20985	0.245073	9.01713	1.9308e-19	8.18917e-19	GO:0004437 KEGGEC:3.1.3.56 KOG:KOG0566 IPRF:ipr000300 IPRF:ipr005135 PFD:pf03372
142050	403.243	4.32204	0.288198	14.9968	7.70721e-51	9.96577e-50	GO:0003676 GO:0005515 GO:0005622 GO:0005634 GO:0006355 GO:0008270 KOG:KOG1973 IPRF:ipr001841 IPRF:ipr001965 IPRF:ipr002110 IPRF:ipr003822 IPRF:ipr007087 IPRF:ipr011011 IPRF:ipr015880 PFD:pf00628 PFD:pf02671
141993	2193.49	-3.18259	0.1717	-18.5358	1.06242e-76	2.7981e-75	GO:0003824 GO:0004412 GO:0005488 GO:0008152 GO:0008652 KEGGEC:1.1.1.3 KOG:KOG0455 IPRF:ipr001342 IPRF:ipr005106 IPRF:ipr016040 PFD:pf00742 PFD:pf03447
141920	865.81	-2.03336	0.271042	-7.50201	6.28468e-14	2.00441e-13	GO:0004791 GO:0005737 GO:0006118 GO:0016491 GO:0019430 GO:0050660 KEGGEC:1.8.1.9 KOG:KOG0404 IPRF:ipr000103 IPRF:ipr000759 IPRF:ipr001327 IPRF:ipr005982 IPRF:ipr008255 IPRF:ipr013027 PFD:pf00070 PFD:pf07992
141910	10326.2	3.21512	0.693661	4.635	3.56935e-06	7.04548e-06	KOG:KOG1181 IPRF:ipr001849
141790	722.826	2.5851	0.240723	10.7389	6.6825e-27	3.86604e-26	GO:0008152 GO:0016829 KEGGEC:4.2.1.52 IPRF:ipr002220 PFD:pf00701
141719	3681.32	-2.5337	0.157645	-16.0722	3.99727e-58	6.27746e-57	GO:0003824 GO:0004086 GO:0005524 GO:0006807 GO:0008152 KEGGEC:6.3.5.5 KOG:KOG0370 IPRF:ipr005479 IPRF:ipr005480 IPRF:ipr005481 IPRF:ipr005483 IPRF:ipr006275 IPRF:ipr011761 IPRF:ipr016185 PFD:pf00289 PFD:pf02786 PFD:pf02787
141702	2804.96	-2.80424	0.356806	-7.85928	3.86337e-15	1.32294e-14	KEGGEC:3.2.1.58 CAZY:GH17 KOG:KOG1216 IPRF:ipr017853
141623	10694.2	-2.3103	0.147124	-15.7031	1.43967e-55	2.11114e-54	GO:0003735 GO:0005622 GO:0005840 GO:0006412 GO:0015934 GO:0030528 KOG:KOG3184 IPRF:ipr000517 IPRF:ipr005998 IPRF:ipr012988 IPRF:ipr016082 PFD:pf00327 PFD:pf08079
141603	11221.2	-2.0895	0.163816	-12.7551	2.9192e-37	2.44282e-36	GO:0003735 GO:0005622 GO:0005840 GO:0006412 KOG:KOG3411 IPRF:ipr001266 PFD:pf01090
141598	941.072	-2.87158	0.467146	-6.14707	7.89254e-10	1.98316e-09	IPRF:ipr014756
141508	7584.07	-2.09165	0.138161	-15.1392	8.92446e-52	1.1836e-50	GO:0003735 GO:0005622 GO:0005840 GO:0006412 KOG:KOG3320 IPRF:ipr000554 PFD:pf01251
141494	3020.82	2.05824	0.313113	6.57349	4.915e-11	1.34317e-10	GO:0000287 GO:0004252 GO:0004289 GO:0004427 GO:0005618 GO:0005737 GO:0006508 GO:0006796 GO:0016020 KOG:KOG4266 MERCO:S08.139 IPRF:ipr000209 IPRF:ipr003137 IPRF:ipr008162 IPRF:ipr010435 PFD:pf00082 PFD:pf02225 PFD:pf06280
141480	170.367	6.07431	0.47038	12.9136	3.77129e-38	3.26459e-37	GO:0005215 GO:0006810 GO:0016020 TCDB:1.A.8.7.1 KOG:KOG0224 IPRF:ipr000425 IPRF:ipr012269 PFD:pf00230
141353	145.586	-2.23195	0.277225	-8.05103	8.20987e-16	2.89997e-15	KOG:KOG2319 IPRF:ipr002110 PFD:pf00023
141272	4274.66	-2.07388	0.167627	-12.372	3.70378e-35	2.86711e-34	GO:0003676 GO:0003700 GO:0005622 GO:0005634 GO:0006355 GO:0008270 GO:0043565 KOG:KOG0773 IPRF:ipr001356 IPRF:ipr006600 IPRF:ipr007087 IPRF:ipr009057 IPRF:ipr015880 PFD:pf00046 PFD:pf00096
141194	34150.6	-3.9981	0.660989	-6.04866	1.46055e-09	3.60849e-09	GO:0000287 GO:0003824 GO:0016831 GO:0030976 KEGGEC:4.1.1.1 KOG:KOG1184 IPRF:ipr011766 IPRF:ipr012000 IPRF:ipr012001 IPRF:ipr012110 PFD:pf00205 PFD:pf02775 PFD:pf02776
141126	1207.97	-4.01342	0.143462	-27.9755	3.22904e-172	3.89876e-170	GO:0008152 GO:0016758 CAZY:GT1 KOG:KOG1192 IPRF:ipr002213 PFD:pf00201
141021	3495.64	-2.57151	0.134003	-19.1899	4.49544e-82	1.3703e-80	GO:0004602 GO:0006979 KOG:KOG1651 IPRF:ipr000889 IPRF:ipr012336 PFD:pf00255
140920	1174.88	6.33025	0.381862	16.5773	1.01642e-61	1.78633e-60	GO:0005215 GO:0006810 GO:0016020 TCDB:2.A.1.12.2 KOG:KOG0255 IPRF:ipr007114 IPRF:ipr011701 IPRF:ipr016196 PFD:pf07690
140893	5799.75	-3.06413	0.115142	-26.6117	4.9766e-156	5.08434e-154	CAZY:GT2 IPRF:ipr001173 IPRF:ipr016196 PFD:pf00535
140866	1066.35	3.07308	0.175028	17.5577	5.19652e-69	1.12354e-67	GO:0003824 GO:0005506 GO:0006725 GO:0008199 GO:0009712 GO:0016702 GO:0018576 KEGGEC:1.13.11.37 IPRF:ipr000627 IPRF:ipr007535 IPRF:ipr015889 PFD:pf00775 PFD:pf04444
140865	4302.75	6.31156	0.223428	28.2488	1.47419e-175	1.93036e-173	IPRF:ipr010730 PFD:pf06985
140746	14777	6.40845	0.192461	33.2974	4.20905e-243	1.08699e-240	GO:0004553 GO:0005975 KEGGEC:3.2.1.21 CAZY:GH3 IPRF:ipr001764 IPRF:ipr002772 IPRF:ipr017853 PFD:pf00933 PFD:pf01915
140713	16282.1	-2.10805	0.137194	-15.3655	2.78818e-53	3.84026e-52	GO:0003735 GO:0005622 GO:0005840 GO:0006414 GO:0042254 KOG:KOG0815 IPRF:ipr001790 IPRF:ipr001813 PFD:pf00428 PFD:pf00466
140711	4139.51	-2.79079	0.126745	-22.0189	1.89829e-107	9.91483e-106	GO:0000166 GO:0004812 GO:0004821 GO:0005524 GO:0005737 GO:0006412 GO:0006418 GO:0006427 KEGGEC:6.1.1.21 KOG:KOG1936 IPRF:ipr002314 IPRF:ipr004154 IPRF:ipr004516 IPRF:ipr006195 IPRF:ipr015807 PFD:pf00587 PFD:pf03129
140705	527.817	5.4108	0.321897	16.8091	2.09223e-63	3.89808e-62	GO:0005198 GO:0005525 GO:0005874 GO:0007017 GO:0007018 GO:0032991 GO:0051258 KOG:KOG1376 IPRF:ipr000217 IPRF:ipr002452 IPRF:ipr003008 PFD:pf00091
140662	5349.1	-2.88784	0.729844	-3.95679	7.59632e-05	0.000132526	IPRF:ipr004045 IPRF:ipr010987 IPRF:ipr012336 PFD:pf02798
140656	15411.1	-2.26365	0.128705	-17.5879	3.04835e-69	6.60618e-68	GO:0003735 GO:0005622 GO:0005840 GO:0006412 KOG:KOG1790 IPRF:ipr008195 IPRF:ipr008196 PFD:pf01199
140614	1076.2	-4.03874	0.156501	-25.8065	7.48903e-147	6.69476e-145	KEGGEC:2.4.1.232 CAZY:GT32 IPRF:ipr007577 PFD:pf04488
140582	6.6444	4.72641	1.27574	3.70483	0.000211531	0.000354983	GO:0003824 GO:0005488 GO:0008152 KEGGEC:1.14.13.22 KOG:KOG1399 IPRF:ipr013027 IPRF:ipr016040 PFD:pf07992
140464	1594.58	3.67638	0.213272	17.238	1.37738e-66	2.79596e-65	TCDB:2.A.1.28.2 KOG:KOG2563 IPRF:ipr011701 IPRF:ipr016196 PFD:pf07690
140332	436.552	4.96686	0.218121	22.7711	8.86633e-115	5.05707e-113
140277	514.536	-2.80806	0.205667	-13.6534	1.92638e-42	1.93826e-41
140265	576.976	-2.68041	0.245072	-10.9372	7.64951e-28	4.63005e-27	GO:0003824 GO:0008152 GO:0016787 GO:0016791 KEGGEC:3.1.3.41 KOG:KOG2882 IPRF:ipr005834 IPRF:ipr006349 IPRF:ipr006357 PFD:pf00702
140064	3421.5	2.04489	0.259216	7.88878	3.05166e-15	1.04962e-14	GO:0003824 GO:0004783 GO:0005506 GO:0006118 GO:0008152 GO:0008652 GO:0009055 GO:0009337 GO:0010181 GO:0016491 GO:0020037 GO:0050661 GO:0051536 GO:0051539 KEGGEC:1.2.1.51 KOG:KOG0560 IPRF:ipr001094 IPRF:ipr002880 IPRF:ipr005117 IPRF:ipr006066 IPRF:ipr006067 IPRF:ipr008254 IPRF:ipr009014 IPRF:ipr011786 PFD:pf00258 PFD:pf01077 PFD:pf01855 PFD:pf03460
139970	570.451	7.23912	0.343706	21.062	1.77632e-98	8.01672e-97
139945	571.929	-3.7224	0.264267	-14.0858	4.64451e-45	5.10402e-44	GO:0008080 GO:0008152 IPRF:ipr000182 IPRF:ipr016181 PFD:pf00583
139847	1750.66	-2.86357	0.223355	-12.8207	1.25534e-37	1.06389e-36	GO:0016020 KOG:KOG0748 IPRF:ipr004254 PFD:pf03006
139834	6981.46	2.35663	0.325642	7.23689	4.59095e-13	1.39211e-12
139818	461.6	3.40716	0.248276	13.7233	7.3672e-43	7.50196e-42	KEGGEC:1.13.99.1 KOG:KOG1573 IPRF:ipr007828 PFD:pf05153
139701	4516.36	-2.39943	0.135665	-17.6865	5.33203e-70	1.18877e-68	GO:0003824 GO:0004222 GO:0006508 GO:0008270 GO:0046872 KEGGEC:3.4.99.- KOG:KOG0959 IPRF:ipr007863 IPRF:ipr011249 IPRF:ipr011765 PFD:pf00675 PFD:pf05193
139633	106878	9.51337	0.207685	45.8067	0	0	GO:0004553 GO:0005576 GO:0005975 GO:0030248 CAZY:AA9 CAZY:CBM1 KOG:KOG4157 IPRF:ipr000254 IPRF:ipr005103 PFD:pf00734 PFD:pf03443
139631	4772.69	8.86073	0.225664	39.2651	0	0	GO:0003824 GO:0004553 GO:0005576 GO:0005975 GO:0008152 GO:0016787 GO:0030248 CAZY:CBM1 CAZY:CE5 IPRF:ipr000254 IPRF:ipr000675 IPRF:ipr008262 PFD:pf00734 PFD:pf01083
139506	239.556	2.78907	0.2327	11.9857	4.22428e-33	3.06342e-32
139450	1179.72	8.05849	0.386074	20.8729	9.44521e-97	4.04664e-95	GO:0006810 GO:0006865 GO:0015171 GO:0016020 TCDB:2.A.3.10.13 KOG:KOG1286 IPRF:ipr002293 IPRF:ipr004841 PFD:pf00324
139407	2898.14	2.15402	0.217922	9.88439	4.86514e-23	2.4149e-22	GO:0016788 IPRF:ipr007312 PFD:pf04185
139316	1344.3	-4.79356	0.181091	-26.4705	2.11959e-154	2.11891e-152	GO:0003824 GO:0005488 GO:0008152 KEGGEC:1.1.1.1 KOG:KOG1198 IPRF:ipr011032 IPRF:ipr013149 IPRF:ipr013154 IPRF:ipr016040 PFD:pf00107 PFD:pf08240
139298	175.369	3.00764	0.245312	12.2605	1.47633e-34	1.12688e-33
139295	469.701	3.26285	0.204099	15.9866	1.58413e-57	2.45052e-56	KOG:KOG3798
139210	59.1646	2.33181	0.360746	6.46385	1.02072e-10	2.7324e-10
139153	9269.48	2.13433	0.262017	8.1458	3.76798e-16	1.36042e-15
139147	3997.91	7.25176	0.287317	25.2396	1.47334e-140	1.21218e-138	IPRF:ipr011009
139112	314.552	-5.81825	0.845116	-6.88456	5.79673e-12	1.6618e-11
139100	3729.13	3.57076	0.382296	9.3403	9.60657e-21	4.30628e-20
138994	11577.8	-3.28981	0.172947	-19.022	1.12017e-80	3.25445e-79	GO:0003824 GO:0005488 GO:0005975 GO:0006096 GO:0006100 GO:0006108 GO:0008152 GO:0016491 GO:0016615 GO:0016616 GO:0030060 GO:0044262 KEGGEC:1.1.1.37 KOG:KOG1494 IPRF:ipr001236 IPRF:ipr001252 IPRF:ipr001557 IPRF:ipr010097 IPRF:ipr015955 IPRF:ipr016040 PFD:pf00056 PFD:pf02866
138983	14658.1	-2.78138	0.153984	-18.0628	6.25565e-73	1.49125e-71	GO:0003735 GO:0005622 GO:0005840 GO:0006412 KOG:KOG3424 IPRF:ipr001976 PFD:pf01282
138970	199.85	2.9854	0.334153	8.93421	4.10082e-19	1.71736e-18	GO:0008610 GO:0008825 KEGGEC:2.1.1.79 KOG:KOG1269 IPRF:ipr003333 PFD:pf02353
138846	59.4732	5.64944	0.597355	9.45743	3.15594e-21	1.44039e-20
138831	35.9206	6.3033	0.877591	7.18251	6.84434e-13	2.05596e-12
138813	1293.15	-2.49686	0.190089	-13.1353	2.06798e-39	1.87023e-38	GO:0008152 GO:0016616 KEGGEC:1.1.1.87 KOG:KOG0785 IPRF:ipr001804 PFD:pf00180
138812	66.4274	2.61642	0.36732	7.12299	1.05608e-12	3.13988e-12
138789	2171.76	-2.21089	0.185855	-11.8958	1.24522e-32	8.87792e-32	GO:0006810 GO:0006865 GO:0015171 GO:0016020 TCDB:2.A.3.10.3 KOG:KOG1286 IPRF:ipr002293 IPRF:ipr004840 IPRF:ipr004841 PFD:pf00324
138774	295.119	-2.16648	0.36029	-6.01317	1.81934e-09	4.47116e-09
138742	12409.9	-2.81348	0.193164	-14.5652	4.67367e-48	5.53518e-47	GO:0003735 GO:0005622 GO:0005840 GO:0006412 KOG:KOG2988 IPRF:ipr000231 IPRF:ipr004038 PFD:pf01248
138653	7986.72	-2.36228	0.1512	-15.6236	5.03057e-55	7.25104e-54	GO:0003735 GO:0005622 GO:0005840 GO:0006412 GO:0015934 KOG:KOG3401 IPRF:ipr005756 IPRF:ipr005824 IPRF:ipr005825 IPRF:ipr008991 PFD:pf00467
138633	3303.55	-7.57414	0.25544	-29.6513	3.26149e-193	5.41466e-191	GO:0005215 GO:0006857 GO:0016020 TCDB:2.A.17.2.2 KOG:KOG1237 IPRF:ipr000109 IPRF:ipr016196 PFD:pf00854
138575	181.285	4.10782	0.345657	11.8841	1.43166e-32	1.01449e-31	GO:0016787 KOG:KOG1432 IPRF:ipr004843 PFD:pf00149
138553	2217.35	2.02167	0.1709	11.8295	2.74674e-32	1.93019e-31	GO:0005488 GO:0005509 GO:0005743 GO:0006810 GO:0016020 TCDB:2.A.29.23.2 KOG:KOG0036 IPRF:ipr001993 IPRF:ipr002048 IPRF:ipr002067 PFD:pf00036 PFD:pf00153
138519	19577.3	6.70355	0.21548	31.1099	1.76978e-212	3.50077e-210	GO:0005215 GO:0005351 GO:0006810 GO:0008643 GO:0016020 TCDB:2.A.1.1.40 KEGGEC:5.3.1.4 KOG:KOG0254 IPRF:ipr003663 IPRF:ipr005828 IPRF:ipr005829 IPRF:ipr007114 IPRF:ipr016196 PFD:pf00083
138500	243.944	7.03065	0.690509	10.1818	2.3902e-24	1.24352e-23
138466	1213.71	2.37258	0.484889	4.89303	9.9294e-07	2.04687e-06
138427	259.953	5.19149	0.315901	16.4339	1.09311e-60	1.85789e-59	KOG:KOG1216
138416	759.876	2.26952	0.256131	8.86078	7.94572e-19	3.27444e-18	GO:0009166 GO:0016787 KEGGEC:3.1.3.5 KOG:KOG4419 IPRF:ipr004843 IPRF:ipr006179 IPRF:ipr008334 PFD:pf00149 PFD:pf02872
138355	20248.4	-2.64979	0.160373	-16.5227	2.51877e-61	4.36884e-60	GO:0003735 GO:0005622 GO:0005840 GO:0006412 KOG:KOG1628 IPRF:ipr001593 PFD:pf01015
138331	4600.66	-2.20896	0.199276	-11.0849	1.48516e-28	9.18664e-28	GO:0001882 GO:0005415 GO:0006810 GO:0016020 TCDB:2.A.41.2.7 KOG:KOG3747 IPRF:ipr002668 IPRF:ipr008276 IPRF:ipr011642 IPRF:ipr011657 PFD:pf01773 PFD:pf07662 PFD:pf07670
138258	8104.11	-2.01703	0.125326	-16.0942	2.8002e-58	4.41995e-57	GO:0003735 GO:0005622 GO:0005840 GO:0006412 KOG:KOG1475 IPRF:ipr002136 IPRF:ipr013000 PFD:pf00573
138235	4637.28	-2.08939	0.151835	-13.7609	4.3782e-43	4.48778e-42	GO:0000166 GO:0005524 GO:0006810 GO:0016020 GO:0016887 GO:0017111 GO:0042626 TCDB:3.A.1.208.3 KOG:KOG0054 IPRF:ipr001119 IPRF:ipr001140 IPRF:ipr003439 IPRF:ipr003593 IPRF:ipr011527 PFD:pf00005 PFD:pf00664
138024	283.826	2.35541	0.321129	7.33476	2.22119e-13	6.87889e-13	GO:0000166 GO:0005524 GO:0016887 GO:0017111 TCDB:3.A.1.211.5 KOG:KOG0059 IPRF:ipr003439 IPRF:ipr003593 PFD:pf00005
137938	32997.2	-2.26878	0.120165	-18.8806	1.64796e-79	4.69971e-78	GO:0003735 GO:0005488 GO:0005622 GO:0005840 GO:0006412 GO:0008152 GO:0016740 KOG:KOG1242 IPRF:ipr000196 IPRF:ipr000357 IPRF:ipr001917 IPRF:ipr016024 PFD:pf01280 PFD:pf02985
137904	1622.58	-2.27986	0.339912	-6.70722	1.98371e-11	5.5267e-11	GO:0003824 GO:0008152 KEGGEC:1.2.4.1 KOG:KOG0525 IPRF:ipr005475 IPRF:ipr005476 IPRF:ipr009014 IPRF:ipr010916 PFD:pf02779 PFD:pf02780
137900	1282.11	-3.11286	0.159044	-19.5723	2.66477e-85	8.94382e-84	GO:0005215 GO:0006810 GO:0016020 TCDB:2.A.55.1.1 KOG:KOG1291 IPRF:ipr001046 PFD:pf01566
137899	8283.75	-2.48835	0.162966	-15.2691	1.22824e-52	1.65252e-51	GO:0006644 GO:0008170 KEGGEC:2.1.1.16 KOG:KOG4142 IPRF:ipr007318 PFD:pf04191
137728	822.926	-2.71077	0.331072	-8.18785	2.65926e-16	9.66882e-16	GO:0016020 KOG:KOG1944 IPRF:ipr007248 IPRF:ipr009016 PFD:pf04117
137598	1111.69	5.83399	0.254985	22.8797	7.39738e-116	4.29834e-114	GO:0003676 GO:0003677 GO:0004386 GO:0005524 KEGGEC:3.6.1.3 KOG:KOG1001 IPRF:ipr000330 IPRF:ipr001650 IPRF:ipr014001 IPRF:ipr014021 PFD:pf00176 PFD:pf00271
137520	363.852	-2.05483	0.26138	-7.86148	3.79631e-15	1.30045e-14	GO:0003824 GO:0004301 GO:0005792 GO:0009636 GO:0016020 KEGGEC:3.3.2.9 KOG:KOG2565 MERCO:S33.UNW IPRF:ipr000073 IPRF:ipr000639 IPRF:ipr010497 IPRF:ipr016292 PFD:pf00561 PFD:pf06441
137505	2747.28	-2.09587	0.151047	-13.8756	8.90408e-44	9.40696e-43
137493	12809.2	-2.52179	0.161675	-15.5979	7.52485e-55	1.07794e-53	GO:0003735 GO:0005622 GO:0005840 GO:0006412 GO:0015935 KOG:KOG3291 IPRF:ipr000235 IPRF:ipr005716 PFD:pf00177
137482	6565.98	-2.09289	0.175469	-11.9274	8.52182e-33	6.12267e-32	GO:0003871 GO:0008270 GO:0008652 GO:0009086 GO:0031072 KEGGEC:2.1.1.14 KOG:KOG2263 IPRF:ipr001623 IPRF:ipr002629 IPRF:ipr006276 IPRF:ipr013215 PFD:pf01717 PFD:pf08267
137363	760.819	-3.4275	0.396566	-8.64294	5.47843e-18	2.16092e-17	GO:0006118 GO:0016491 KEGGEC:1.1.1.205 KOG:KOG2550 IPRF:ipr004136 PFD:pf03060
137230	7130.21	-4.11067	0.189578	-21.6832	2.95569e-104	1.45392e-102	GO:0005488 GO:0006810 GO:0016020 TCDB:2.A.29.4.3 KOG:KOG0767 IPRF:ipr001993 PFD:pf00153
137229	1779.64	2.7549	0.182946	15.0585	3.03402e-51	3.97285e-50	TCDB:2.A.1.7.1 IPRF:ipr011701 IPRF:ipr016196 PFD:pf07690
136875	5430.03	-2.29682	0.118802	-19.3332	2.82613e-83	8.99813e-82	CAZY:GH16 IPRF:ipr008985
136860	696.409	2.95309	0.240385	12.2848	1.09251e-34	8.3597e-34	GO:0005975 GO:0008152 GO:0009045 GO:0016491 KEGGEC:1.2.1.3 KOG:KOG2450 IPRF:ipr001998 IPRF:ipr015590 IPRF:ipr016160 IPRF:ipr016161 PFD:pf00171
136770	8110.71	8.40833	0.212427	39.5822	0	0	CAZY:CE16 IPRF:ipr013830
136735	4631.32	2.61518	0.175993	14.8596	6.03197e-50	7.53753e-49	GO:0003676 KOG:KOG1041 IPRF:ipr003100 IPRF:ipr003165 IPRF:ipr012337 IPRF:ipr014811 PFD:pf02170 PFD:pf02171 PFD:pf08699
136720	5071.45	3.30853	0.342713	9.65392	4.73135e-22	2.25692e-21	GO:0003824 IPRF:ipr008928 IPRF:ipr012878 PFD:pf07944
136712	431.916	2.31467	0.194667	11.8904	1.32735e-32	9.43451e-32	GO:0005215 GO:0005351 GO:0006810 GO:0008643 GO:0016020 TCDB:2.A.1.1.40 KEGGEC:5.3.1.4 KOG:KOG0254 IPRF:ipr003663 IPRF:ipr005828 IPRF:ipr005829 IPRF:ipr007114 IPRF:ipr016196 PFD:pf00083
136698	178.065	7.09006	0.543174	13.053	6.10711e-39	5.4229e-38
136611	3964.35	-2.21156	0.466106	-4.74475	2.0876e-06	4.18464e-06	GO:0003824 GO:0005488 GO:0008152 GO:0008270 GO:0016491 KEGGEC:1.1.1.14 KOG:KOG0024 IPRF:ipr002328 IPRF:ipr011032 IPRF:ipr013149 IPRF:ipr013154 IPRF:ipr016040 PFD:pf00107 PFD:pf08240
136573	3341.5	-3.42937	0.444521	-7.71475	1.21215e-14	4.04935e-14	GO:0005506 GO:0006118 GO:0016491 GO:0020037 KEGGEC:1.14.12.17 KOG:KOG3378 IPRF:ipr000971 IPRF:ipr001433 IPRF:ipr001834 IPRF:ipr008333 IPRF:ipr009050 PFD:pf00042 PFD:pf00175 PFD:pf00970
136547	41031.9	8.52938	0.21851	39.0342	0	0	GO:0004553 GO:0005975 KEGGEC:3.2.1.21 CAZY:GH3 IPRF:ipr001764 IPRF:ipr002772 IPRF:ipr017853 PFD:pf00933 PFD:pf01915
136540	2338.64	3.55735	0.195914	18.1577	1.11505e-73	2.71377e-72
136533	2610.64	2.55146	0.218522	11.676	1.69031e-31	1.16234e-30	GO:0003700 GO:0005634 GO:0006355 GO:0008270 IPRF:ipr001138 PFD:pf00172
136475	3183.52	-2.00796	0.126145	-15.9179	4.76235e-57	7.2464e-56	GO:0003924 GO:0005525 KEGGEC:3.6.5.3 KOG:KOG0466 IPRF:ipr000795 IPRF:ipr004161 IPRF:ipr009000 IPRF:ipr009001 IPRF:ipr015256 PFD:pf00009 PFD:pf03144 PFD:pf09173
136457	27927.4	-2.6959	0.14805	-18.2093	4.3543e-74	1.07095e-72	GO:0003676 GO:0003723 GO:0003735 GO:0005622 GO:0005840 GO:0006412 KOG:KOG3311 IPRF:ipr001892 IPRF:ipr010979 PFD:pf00416
136423	4629.11	-2.42493	0.16265	-14.9089	2.88372e-50	3.64761e-49	GO:0004019 GO:0005525 GO:0006164 KEGGEC:6.3.4.4 KOG:KOG1355 IPRF:ipr001114 PFD:pf00709
136420	643.285	-3.89933	0.211192	-18.4634	4.06696e-76	1.04738e-74
136373	540.892	-2.12553	0.371959	-5.71441	1.10083e-08	2.58248e-08	GO:0016491 KEGGEC:1.1.1.- KOG:KOG1577 IPRF:ipr001395 PFD:pf00248
136318	773.427	-2.66291	0.199882	-13.3224	1.71495e-40	1.61539e-39	GO:0008152 GO:0016791 KOG:KOG3128 IPRF:ipr006383 IPRF:ipr006384
136293	3442.7	-2.68035	0.159054	-16.8518	1.01694e-63	1.91775e-62
136284	24.0883	4.32274	0.651398	6.63609	3.22105e-11	8.89137e-11	GO:0000166 GO:0005524 GO:0017111 KOG:KOG0740 IPRF:ipr003593 IPRF:ipr003959 PFD:pf00004
136272	604.696	-2.17509	0.160016	-13.593	4.40864e-42	4.3557e-41	GO:0005215 GO:0006810 GO:0016020 TCDB:2.A.1.2.16 KOG:KOG0255 IPRF:ipr007114 IPRF:ipr011701 IPRF:ipr016196 PFD:pf07690
136222	185.553	5.6	0.36133	15.4983	3.56163e-54	5.01704e-53	TCDB:2.A.1.14.11 KOG:KOG2533 IPRF:ipr011701 IPRF:ipr016196 PFD:pf07690
136151	13040.4	3.01336	0.145116	20.7652	8.93563e-96	3.75903e-94	IPRF:ipr013945 PFD:pf08636
136144	362.769	2.15508	0.157133	13.7151	8.25039e-43	8.37378e-42	GO:0004672 GO:0004674 GO:0004713 GO:0005524 GO:0006468 KEGGEC:2.7.11.- KOG:KOG0605 IPRF:ipr000719 IPRF:ipr000961 IPRF:ipr001245 IPRF:ipr002290 IPRF:ipr008271 IPRF:ipr011009 IPRF:ipr017441 IPRF:ipr017442 PFD:pf00069
136094	956.668	2.25398	0.134331	16.7794	3.45552e-63	6.38688e-62	KOG:KOG1216
136048	2646.51	5.91357	0.236947	24.9574	1.77635e-137	1.37623e-135	KEGGEC:3.2.1.3 KOG:KOG1216
135905	6814.71	5.097	0.297497	17.133	8.42593e-66	1.68103e-64	GO:0008152 GO:0016491 IPRF:ipr002198
135904	4958.91	-2.31795	0.305228	-7.59415	3.09819e-14	1.00748e-13	GO:0003824 GO:0006520 GO:0008483 GO:0009058 GO:0016769 GO:0030170 KEGGEC:2.6.1.1 KOG:KOG1412 IPRF:ipr000796 IPRF:ipr004838 IPRF:ipr004839 IPRF:ipr015424 PFD:pf00155
135815	11.005	2.30779	0.673092	3.42865	0.000606602	0.000972677	CAZY:AA11
135784	960.53	-2.30104	0.116534	-19.7456	8.74921e-87	3.11653e-85	GO:0004489 GO:0006555 KEGGEC:1.5.1.20 KOG:KOG0564 IPRF:ipr003171 IPRF:ipr004621 PFD:pf02219
135773	2917.24	-2.57152	0.182516	-14.0892	4.42309e-45	4.86644e-44	GO:0003861 GO:0008152 GO:0009098 GO:0009316 GO:0051539 KEGGEC:4.2.1.33 KOG:KOG0454 IPRF:ipr000573 IPRF:ipr001030 IPRF:ipr004430 IPRF:ipr004431 IPRF:ipr012235 IPRF:ipr015928 PFD:pf00330 PFD:pf00694
135738	2574.41	-2.70856	0.327472	-8.27112	1.32702e-16	4.87832e-16	GO:0004452 GO:0008299 GO:0016787 KEGGEC:2.7.6.2 KOG:KOG4313 IPRF:ipr000086 IPRF:ipr002667 IPRF:ipr015797 PFD:pf00293
135691	2568.18	-3.03649	0.197875	-15.3455	3.79913e-53	5.21721e-52	GO:0000166 GO:0005524 GO:0015986 GO:0016020 GO:0016469 GO:0017111 GO:0046933 GO:0046961 KOG:KOG0742 IPRF:ipr000454 IPRF:ipr003593 IPRF:ipr003959 PFD:pf00004
135622	13.0153	6.09795	1.28861	4.73221	2.22093e-06	4.44233e-06
135507	808.532	-4.68741	0.42356	-11.0667	1.81994e-28	1.12202e-27	GO:0004190 GO:0004194 GO:0006508 KEGGEC:3.4.23.18 MERCO:A01.027 KOG:KOG1339 IPRF:ipr001461 IPRF:ipr001969 IPRF:ipr009007 PFD:pf00026
135482	2867.5	-3.3114	0.167315	-19.7914	3.53122e-87	1.27742e-85	GO:0003824 GO:0005488 GO:0006118 GO:0008152 GO:0016491 KEGGEC:1.5.1.7 KOG:KOG0172 IPRF:ipr007698 IPRF:ipr007886 IPRF:ipr016040 PFD:pf01262 PFD:pf05222
135290	2647.66	-2.68194	0.261943	-10.2387	1.33072e-24	7.03339e-24	GO:0003849 GO:0009058 GO:0009073 KEGGEC:2.5.1.54 IPRF:ipr006218 IPRF:ipr006219 PFD:pf00793
135190	128.896	2.68392	0.319763	8.39348	4.71971e-17	1.77003e-16	GO:0004672 GO:0004674 GO:0005524 GO:0006468 KEGGEC:2.7.1.- KOG:KOG1187 IPRF:ipr000719 IPRF:ipr002290 IPRF:ipr011009 IPRF:ipr017442 PFD:pf00069
135135	7.60785	-5.9398	1.34845	-4.40492	1.05824e-05	2.00375e-05
135121	562.544	-3.12766	0.230713	-13.5565	7.25084e-42	7.0959e-41	GO:0005215 GO:0006810 GO:0016020 TCDB:2.A.1.13.2 KOG:KOG2504 IPRF:ipr007114 IPRF:ipr011701 IPRF:ipr016196 PFD:pf07690
135115	134.354	3.97865	0.301939	13.177	1.19058e-39	1.08838e-38
135104	2461.1	2.33559	0.175919	13.2766	3.16626e-40	2.95253e-39
134945	21.0137	5.50247	0.919677	5.98305	2.18998e-09	5.35936e-09	GO:0004553 GO:0005975 CAZY:GH11 IPRF:ipr001137 IPRF:ipr008985 PFD:pf00457
134800	187.076	-4.27108	0.281257	-15.1857	4.39925e-52	5.85957e-51	GO:0003824 GO:0005488 GO:0008152 IPRF:ipr016040
134789	135.963	-2.91061	0.300003	-9.70194	2.95825e-22	1.4184e-21
134774	369.145	-4.30521	0.250899	-17.1591	5.37137e-66	1.07857e-64	CAZY:GT31 KOG:KOG2246
134760	60.5702	3.0946	0.379375	8.1571	3.43178e-16	1.24097e-15	GO:0004089 GO:0008270 GO:0015976 IPRF:ipr001765
134739	57.3395	-3.11309	0.427682	-7.27899	3.36337e-13	1.02893e-12	GO:0004601 GO:0006118 GO:0006979 GO:0020037 IPRF:ipr002016
134731	21.4575	-6.0303	0.944533	-6.38443	1.72041e-10	4.52593e-10	GO:0016020 TCDB:2.A.16.2.1 IPRF:ipr004695 PFD:pf03595
134621	1413.17	-3.28882	0.246875	-13.3218	1.72902e-40	1.62699e-39
134451	18.4563	2.61943	0.608507	4.30468	1.67226e-05	3.10443e-05	GO:0003824 KEGGEC:3.3.2.10 KOG:KOG4178 MERCO:S33.UNW IPRF:ipr000073 IPRF:ipr000639 PFD:pf00561
134448	2283.12	7.38289	0.23479	31.4447	4.96292e-217	1.04864e-214	GO:0004553 GO:0005975 KEGGEC:3.2.1.20 CAZY:GH31 KOG:KOG1065 IPRF:ipr000322 IPRF:ipr017853 PFD:pf01055
134446	41.3225	3.08894	0.383555	8.05344	8.05018e-16	2.84572e-15	GO:0004497 GO:0005506 GO:0006118 GO:0020037 KEGGEC:1.14.-.- KOG:KOG0156 IPRF:ipr001128 IPRF:ipr002403 PFD:pf00067
134387	437.871	5.98989	0.374789	15.982	1.7046e-57	2.62379e-56	IPRF:ipr016137
134365	85.0984	2.12446	0.25329	8.38744	4.96841e-17	1.8603e-16	GO:0003824 GO:0005488 GO:0008152 GO:0016491 KEGGEC:1.1.1.184 KOG:KOG0725 IPRF:ipr002198 IPRF:ipr002347 IPRF:ipr016040 PFD:pf00106
134355	258.443	-4.08121	0.578719	-7.05215	1.76176e-12	5.18326e-12	MERCO:S33.UPW
134352	146.376	-2.65625	0.372176	-7.13708	9.53345e-13	2.83988e-12	GO:0003677 GO:0003700 GO:0005634 GO:0006351 GO:0006355 GO:0008270 IPRF:ipr001138 IPRF:ipr007219 PFD:pf00172 PFD:pf04082
134325	368.252	2.22129	0.862232	2.57622	0.00998885	0.0140771
134211	30.968	4.99047	0.73205	6.81712	9.28851e-12	2.64003e-11	GO:0003824 GO:0046872 IPRF:ipr000585
134197	82.1294	-2.2005	0.249511	-8.81926	1.15215e-18	4.71045e-18	GO:0008152 GO:0016491 IPRF:ipr003042
134184	342.721	5.05923	0.49395	10.2424	1.28045e-24	6.77151e-24	GO:0006118 GO:0016491 KEGGEC:1.-.-.- IPRF:ipr003819 PFD:pf02668
134056	25.1982	-3.5827	0.657045	-5.45276	4.95954e-08	1.11563e-07
133932	202.361	7.17788	0.564497	12.7155	4.8483e-37	4.0102e-36
133930	59.4311	2.67595	0.37617	7.11368	1.12987e-12	3.35605e-12
133861	205.423	2.3167	0.41938	5.52412	3.3115e-08	7.52555e-08	GO:0008080 GO:0008152 GO:0016746 KOG:KOG3139 IPRF:ipr000182 IPRF:ipr008125 IPRF:ipr016181 PFD:pf00583
133849	1682.08	4.38141	0.127129	34.4641	2.76502e-260	8.56879e-258
133809	683.84	4.43868	0.185367	23.9454	1.03163e-126	7.26596e-125	GO:0003824 GO:0005488 GO:0008152 GO:0008270 GO:0016491 KEGGEC:1.1.1.1 KOG:KOG0023 IPRF:ipr002328 IPRF:ipr011032 IPRF:ipr013149 IPRF:ipr013154 IPRF:ipr016040 PFD:pf00107 PFD:pf08240
133770	1684.03	-2.18578	0.300854	-7.26526	3.72327e-13	1.1353e-12	GO:0003747 GO:0006415 KOG:KOG2726 IPRF:ipr000352 IPRF:ipr005139 IPRF:ipr011701 IPRF:ipr016196 PFD:pf00472 PFD:pf03462 PFD:pf07690
133708	914.601	2.28995	0.322685	7.09655	1.27906e-12	3.78829e-12
133695	20.5038	-2.26902	0.662573	-3.42456	0.000615797	0.00098708	GO:0003824 GO:0005488 GO:0008152 GO:0016491 KEGGEC:1.1.1.- KOG:KOG1208 IPRF:ipr002198 IPRF:ipr002347 IPRF:ipr016040 PFD:pf00106
133635	286.958	-2.36151	0.263993	-8.94534	3.70822e-19	1.55575e-18	GO:0016020 KOG:KOG1944 IPRF:ipr007248 PFD:pf04117
133630	468.751	2.0194	0.258704	7.80586	5.90954e-15	2.00588e-14	KOG:KOG0504 IPRF:ipr002110 PFD:pf00023
133559	13.2907	3.59437	0.808668	4.4448	8.79726e-06	1.67805e-05
133544	3644.02	-2.82248	0.305166	-9.24901	2.26588e-20	9.98858e-20	GO:0005215 GO:0005351 GO:0006810 GO:0008643 GO:0016020 TCDB:2.A.1.1.69 KEGGEC:5.3.1.4 KOG:KOG0254 IPRF:ipr003663 IPRF:ipr005828 IPRF:ipr005829 IPRF:ipr007114 IPRF:ipr016196 PFD:pf00083
133459	13.469	2.36155	0.573783	4.11576	3.85908e-05	6.89693e-05	GO:0004497 GO:0005506 GO:0006118 GO:0020037 KEGGEC:1.14.14.1 KOG:KOG0156 IPRF:ipr001128 IPRF:ipr002401 PFD:pf00067
133453	28.3803	8.48661	1.22418	6.93248	4.13536e-12	1.19226e-11	GO:0004237 GO:0006508 GO:0008239 KEGGEC:3.4.13.19 KOG:KOG4127 MERCO:M19.A01 IPRF:ipr008257 PFD:pf01244
133441	302.136	-2.83095	0.445301	-6.35738	2.05222e-10	5.35941e-10
133383	1527.3	7.50536	0.273042	27.4879	2.45027e-166	2.7446e-164	GO:0004650 GO:0005975 KEGGEC:3.2.1.15 CAZY:GH28 IPRF:ipr000743 IPRF:ipr006626 IPRF:ipr011050 PFD:pf00295
133349	252.141	4.50507	0.756934	5.95174	2.6531e-09	6.45874e-09	GO:0004553 GO:0005576 GO:0005975 GO:0030248 KEGGEC:3.2.1.14 CAZY:CBM1 CAZY:GH18 KOG:KOG4701 IPRF:ipr000254 IPRF:ipr001223 IPRF:ipr001579 IPRF:ipr017853 PFD:pf00704 PFD:pf00734
133327	5.83546	5.61866	1.56287	3.5951	0.000324272	0.000534817
133326	22.8313	6.31194	1.07631	5.8644	4.50754e-09	1.08202e-08
133313	135.939	-2.33047	0.395324	-5.89509	3.74477e-09	9.04054e-09
133312	312.838	5.23157	0.448736	11.6585	2.07731e-31	1.4232e-30	IPRF:ipr000772 IPRF:ipr008997 PFD:pf00652
133274	108.112	-4.57384	0.40406	-11.3197	1.04834e-29	6.71239e-29	GO:0004497 GO:0005506 GO:0006118 GO:0020037 KOG:KOG0157 IPRF:ipr001128 IPRF:ipr002403 PFD:pf00067
133245	307.51	-2.34091	0.209795	-11.1581	6.53885e-29	4.08272e-28	GO:0008152 GO:0016787 KOG:KOG1618 IPRF:ipr006353 IPRF:ipr006357
133083	5366.62	2.39345	0.178392	13.4167	4.82443e-41	4.62399e-40	GO:0005215 GO:0005351 GO:0006810 GO:0008643 GO:0016020 TCDB:2.A.1.1.68 KEGGEC:5.3.1.4 KOG:KOG0254 IPRF:ipr003663 IPRF:ipr005828 IPRF:ipr005829 IPRF:ipr007114 IPRF:ipr016196 PFD:pf00083
133052	10967.6	-7.02298	0.171297	-40.9988	0	0
133005	670.598	2.22645	0.202847	10.976	4.98544e-28	3.02346e-27	GO:0003677 GO:0003700 GO:0005634 GO:0006351 GO:0006355 GO:0008270 KOG:KOG1878 IPRF:ipr001138 IPRF:ipr007219 PFD:pf00172 PFD:pf04082
132831	76.0937	-3.35842	0.404031	-8.31229	9.3874e-17	3.47017e-16	GO:0004609 GO:0008654 KOG:KOG2419 IPRF:ipr003817 PFD:pf02666
132828	1005.24	-3.66035	0.246837	-14.829	9.50807e-50	1.18177e-48	CAZY:GT71
132786	114.827	3.2254	0.290287	11.1111	1.10806e-28	6.87691e-28
132743	417.566	3.60189	0.298883	12.0512	1.91226e-33	1.4054e-32	GO:0005215 GO:0006810 GO:0016020 TCDB:2.A.1.2.35 KOG:KOG0255 IPRF:ipr007114 IPRF:ipr011701 IPRF:ipr016196 PFD:pf07690
132696	774.277	-2.1533	0.20543	-10.4819	1.04581e-25	5.77712e-25	GO:0003824 GO:0004451 GO:0008152 GO:0019752 KEGGEC:4.1.3.1 KOG:KOG1260 IPRF:ipr000918 IPRF:ipr006254 IPRF:ipr015809 IPRF:ipr015813 PFD:pf00463
132693	20.7182	-2.46832	0.731175	-3.37583	0.00073594	0.00116978	GO:0003824 GO:0005488 GO:0008152 GO:0008270 GO:0016491 KEGGEC:1.1.1.1 KOG:KOG0023 IPRF:ipr002328 IPRF:ipr011032 IPRF:ipr013149 IPRF:ipr013154 IPRF:ipr016040 PFD:pf00107 PFD:pf08240
132681	14.4549	2.84073	0.806539	3.52212	0.00042811	0.000696437	GO:0008152 GO:0016846 IPRF:ipr006913 PFD:pf04828
132597	3160.69	-2.06281	0.122233	-16.876	6.75807e-64	1.28224e-62	GO:0004175 GO:0004298 GO:0005839 GO:0006511 KEGGEC:3.4.25.1 KOG:KOG0174 MERCO:T01.010 IPRF:ipr000243 IPRF:ipr001353 IPRF:ipr016050 PFD:pf00227
132594	803.625	5.23041	0.312261	16.7501	5.64855e-63	1.03579e-61
132583	739.252	5.80553	0.319363	18.1785	7.63995e-74	1.86917e-72
132541	221.745	4.24676	0.388673	10.9263	8.62992e-28	5.20314e-27	GO:0003824 GO:0016491 GO:0050660 KOG:KOG1231 IPRF:ipr000183 IPRF:ipr006094 IPRF:ipr016166 PFD:pf01565
132520	165.01	-3.87813	0.214708	-18.0624	6.30581e-73	1.49936e-71
132498	82.5796	6.20316	0.656593	9.44749	3.47041e-21	1.58004e-20	KOG:KOG0504 IPRF:ipr002110 PFD:pf00023
132475	16.0596	2.26339	0.615632	3.67654	0.000236419	0.000395463	TCDB:2.A.1.14.11 KOG:KOG2533 IPRF:ipr011701 IPRF:ipr016196 PFD:pf07690
132428	2209.76	4.89923	0.238324	20.557	6.65653e-94	2.72624e-92
132424	26.5791	2.52197	0.519901	4.85086	1.22929e-06	2.51513e-06
132423	78.6361	3.19766	0.329317	9.71	2.73339e-22	1.31398e-21
132413	62.6908	2.32775	0.40633	5.72873	1.01188e-08	2.37982e-08	GO:0005215 GO:0006810 GO:0016020 TCDB:2.A.1.40.1 IPRF:ipr006043 PFD:pf00860
132334	1064.77	-6.46547	0.306903	-21.0668	1.6028e-98	7.2689e-97	GO:0005215 GO:0006810 GO:0016020 TCDB:2.A.1.13.4 KOG:KOG2504 IPRF:ipr007114 IPRF:ipr011701 IPRF:ipr016196 PFD:pf07690
132296	82.7107	3.5871	0.343364	10.4469	1.5135e-25	8.31621e-25
132283	354.725	2.42236	0.370729	6.53405	6.40136e-11	1.73357e-10
132270	18.9013	5.76407	1.3058	4.41421	1.01381e-05	1.92277e-05	GO:0000287 GO:0004427 GO:0005737 GO:0006796 KEGGEC:3.6.1.1 KOG:KOG1626 IPRF:ipr008162 PFD:pf00719
132225	987.302	2.61516	0.357522	7.3147	2.57957e-13	7.95167e-13	GO:0005506 GO:0006629 GO:0006633 GO:0016020 GO:0016491 GO:0016717 GO:0020037 GO:0046914 KEGGEC:1.14.19.3 KOG:KOG4232 IPRF:ipr001199 IPRF:ipr005804 IPRF:ipr010257 IPRF:ipr012171 PFD:pf00173 PFD:pf00487
132198	26.532	4.36711	0.65079	6.71047	1.94001e-11	5.40818e-11	GO:0003824 GO:0005488 GO:0008152 GO:0016491 KEGGEC:1.1.1.- KOG:KOG1208 IPRF:ipr002198 IPRF:ipr002347 IPRF:ipr016040 PFD:pf00106
132179	143.299	-2.24599	0.976262	-2.3006	0.0214143	0.0289711	GO:0009058 GO:0016769 GO:0030170 KEGGEC:2.6.1.- KOG:KOG0257 IPRF:ipr004839 IPRF:ipr015424 PFD:pf00155
132046	29.2054	2.29442	0.429404	5.34327	9.12833e-08	2.01295e-07
132014	430.531	-2.90083	0.384215	-7.55003	4.35171e-14	1.40479e-13
131981	17.6071	-4.67301	0.891077	-5.24423	1.56937e-07	3.41697e-07
131974	1291.28	-2.66424	0.248648	-10.7149	8.66561e-27	4.99468e-26
131955	293.847	-2.83608	0.168762	-16.8052	2.2364e-63	4.15836e-62	KOG:KOG2232 IPRF:ipr006823 PFD:pf04734
131913	638.441	3.41023	0.217929	15.6483	3.40961e-55	4.92223e-54	KOG:KOG0873
131902	400.777	2.52768	0.362338	6.97604	3.03609e-12	8.80428e-12	GO:0003824 GO:0008152 KEGGEC:2.2.1.1 KOG:KOG0523 IPRF:ipr005474 IPRF:ipr005475 IPRF:ipr005476 IPRF:ipr009014 PFD:pf00456 PFD:pf02779 PFD:pf02780
131898	21.4092	4.4615	0.748617	5.95966	2.52767e-09	6.15821e-09	KOG:KOG0271 IPRF:ipr001680 IPRF:ipr007111 IPRF:ipr011046 IPRF:ipr011048 IPRF:ipr013838 PFD:pf00400 PFD:pf05729
131725	210.742	2.14002	0.187251	11.4286	3.00913e-30	1.96875e-29
131677	38.3946	2.78737	0.548733	5.07963	3.78162e-07	8.03422e-07
131662	329.117	-2.04276	0.168303	-12.1373	6.69657e-34	4.98463e-33
131586	128.971	2.14798	0.219759	9.77423	1.45253e-22	7.07766e-22
131579	324.927	3.13673	0.342419	9.1605	5.16571e-20	2.24e-19
131550	1422.78	-2.22132	0.136285	-16.2991	1.00234e-59	1.6611e-58	GO:0003824 GO:0005488 GO:0008152 GO:0008270 GO:0016491 KEGGEC:1.6.5.5 KOG:KOG1197 IPRF:ipr002364 IPRF:ipr011032 IPRF:ipr013149 IPRF:ipr013154 IPRF:ipr016040 PFD:pf00107 PFD:pf08240
131409	8112.58	3.52422	0.192698	18.2888	1.01695e-74	2.54156e-73	KOG:KOG2232 IPRF:ipr006823 PFD:pf04734
131395	20.4616	2.57836	0.481925	5.35013	8.78929e-08	1.94233e-07	GO:0004497 GO:0005506 GO:0006118 GO:0020037 IPRF:ipr001128
131296	5901.32	3.83741	0.175758	21.8335	1.11466e-105	5.6016e-104
131271	2640.51	2.19218	0.265449	8.25838	1.47659e-16	5.41533e-16	GO:0000166 GO:0005524 GO:0017111 KOG:KOG0742 IPRF:ipr003593 IPRF:ipr003959 IPRF:ipr016084 PFD:pf00004
131187	549.135	-3.69008	0.30581	-12.0666	1.58575e-33	1.1682e-32	GO:0008080 GO:0008152 IPRF:ipr000182 IPRF:ipr016181 PFD:pf00583
131127	8.77561	2.29783	0.826315	2.78082	0.00542225	0.00787666
131079	482.882	2.40041	0.250234	9.59267	8.58365e-22	4.04676e-21	GO:0003824 GO:0005488 GO:0008152 KEGGEC:1.6.5.5 KOG:KOG1198 IPRF:ipr011032 IPRF:ipr013154 IPRF:ipr016040 PFD:pf08240
131025	768.347	-2.17008	0.150391	-14.4296	3.36988e-47	3.91133e-46	GO:0004326 GO:0005524 GO:0009058 GO:0009396 GO:0016874 KOG:KOG2525 IPRF:ipr001645 IPRF:ipr004101 IPRF:ipr013221
130958	51.0418	-2.05627	0.30159	-6.8181	9.22544e-12	2.62371e-11
130940	110.173	-2.06911	0.284356	-7.27648	3.42635e-13	1.04648e-12	GO:0005524 GO:0006298 GO:0030983 KOG:KOG1978 IPRF:ipr003594 IPRF:ipr013507 IPRF:ipr014762 PFD:pf01119 PFD:pf02518
130865	1454.6	-3.00387	0.151972	-19.7659	5.84893e-87	2.09952e-85
130711	722.708	4.08328	0.233239	17.5068	1.27078e-68	2.72852e-67
130681	5.62285	2.33071	1.04874	2.2224	0.0262566	0.0350881	KOG:KOG1216 IPRF:ipr011009
130653	3041.17	-5.08849	0.232342	-21.9008	2.55089e-106	1.31026e-104
130642	65.4151	3.19895	0.46448	6.88716	5.69179e-12	1.63222e-11
130622	718.924	3.97399	0.309344	12.8465	8.99875e-38	7.68241e-37
130611	457.293	-2.14905	0.152856	-14.0593	6.75348e-45	7.38672e-44	GO:0003824 GO:0005488 GO:0008152 KEGGEC:1.1.1.- KOG:KOG1208 IPRF:ipr016040
130589	239.851	-2.2226	0.176949	-12.5607	3.47124e-36	2.81116e-35
130510	13.5499	-2.19808	0.831058	-2.64492	0.00817104	0.0116352	CAZY:GT90 KOG:KOG2458 IPRF:ipr006598
130484	973.997	5.71896	0.315915	18.1028	3.02699e-73	7.3096e-72	KOG:KOG0335
130395	100.581	3.62413	0.289384	12.5236	5.54416e-36	4.45497e-35	GO:0005975 IPRF:ipr000577
130378	2571.16	-2.60165	0.212247	-12.2576	1.52879e-34	1.16406e-33	IPRF:ipr007913 PFD:pf05249
130314	341.642	8.42647	0.638948	13.188	1.02839e-39	9.42897e-39
130295	23.033	-5.0773	0.775984	-6.54305	6.0278e-11	1.63669e-10	KOG:KOG1187
130265	254.335	-2.02948	0.286203	-7.09106	1.33088e-12	3.93924e-12	IPRF:ipr008949
130101	2993.78	-4.63207	0.298284	-15.5291	2.20603e-54	3.12644e-53	GO:0005740 GO:0007585 KEGGEC:1.-.-.- IPRF:ipr002680 PFD:pf01786
130028	11.8461	2.00191	0.650009	3.07982	0.00207128	0.00314497
130024	94.1806	7.86358	1.21873	6.45227	1.10187e-10	2.93949e-10	GO:0004553 GO:0004568 GO:0005975 GO:0006032 GO:0008061 GO:0016998 CAZY:CBM18 CAZY:CBM50 CAZY:CBM50 CAZY:GH18 KOG:KOG2806 IPRF:ipr001002 IPRF:ipr001223 IPRF:ipr001579 IPRF:ipr002482 IPRF:ipr011583 IPRF:ipr017853 PFD:pf00704 PFD:pf01476
130014	15.6636	-2.55933	0.611037	-4.1885	2.80807e-05	5.09596e-05
129775	2050.38	-2.07723	0.14621	-14.2072	8.26742e-46	9.24937e-45
129666	205.075	2.25227	0.259756	8.6707	4.2949e-18	1.70348e-17	KOG:KOG3276 IPRF:ipr003746 PFD:pf02594
129642	1519.52	3.12745	0.238793	13.0969	3.42874e-39	3.08587e-38
129606	580.277	2.47718	0.373685	6.62905	3.37849e-11	9.30936e-11	GO:0008152 GO:0016829 IPRF:ipr002220 PFD:pf00701
129565	507.094	7.52531	0.487037	15.4512	7.40583e-54	1.03537e-52	GO:0005506 GO:0006118 GO:0016020 GO:0016491 GO:0050660 KEGGEC:1.16.1.7 TCDB:5.B.1.5.1 KOG:KOG0039 IPRF:ipr013112 IPRF:ipr013121 IPRF:ipr013130 PFD:pf01794 PFD:pf08022 PFD:pf08030
129562	16.0564	2.47091	0.618958	3.99206	6.55027e-05	0.000114815	GO:0004672 GO:0004713 GO:0005524 GO:0006468 IPRF:ipr000719 IPRF:ipr008266 IPRF:ipr011009
129378	206.36	3.40622	0.312943	10.8845	1.36706e-27	8.20504e-27
129356	22.2516	-2.06811	0.442066	-4.67828	2.89296e-06	5.74574e-06	KOG:KOG0613
129273	227.817	-3.8539	0.287909	-13.3859	7.31516e-41	6.97528e-40	GO:0008152 GO:0016846 IPRF:ipr006913 PFD:pf04828
129240	436.678	-2.57218	0.189158	-13.598	4.11318e-42	4.07245e-41	GO:0045454 KOG:KOG0324 IPRF:ipr006662 IPRF:ipr008580 IPRF:ipr012336 IPRF:ipr013535 IPRF:ipr013766 PFD:pf00085 PFD:pf05903 PFD:pf08324
129096	820.428	2.35732	0.206666	11.4064	3.88367e-30	2.53201e-29
129090	6.67219	-3.60404	0.921607	-3.91061	9.2064e-05	0.000159359
129025	169.34	-2.83051	0.36076	-7.84595	4.29681e-15	1.46974e-14	IPRF:ipr003480 PFD:pf02458
128956	131.068	4.32292	0.331349	13.0464	6.66041e-39	5.90858e-38	GO:0003676 GO:0005622 GO:0008270 KOG:KOG2548 IPRF:ipr007087
128905	47.7686	-2.17443	0.338955	-6.4151	1.40728e-10	3.72749e-10	GO:0003824 GO:0008152 KEGGEC:4.2.1.17 KOG:KOG1680 IPRF:ipr001753 PFD:pf00378
128880	548.642	3.19643	0.282936	11.2974	1.35191e-29	8.61457e-29	GO:0016787 KOG:KOG3947 IPRF:ipr004843 PFD:pf00149
128876	46.7715	2.90375	0.427378	6.79433	1.08819e-11	3.08067e-11	GO:0006810 GO:0006865 GO:0015171 GO:0016020 TCDB:2.A.3.4.1 KOG:KOG1289 IPRF:ipr002293 IPRF:ipr004841 PFD:pf00324
128837	391.908	5.25606	0.27253	19.2862	7.01842e-83	2.18228e-81	TCDB:2.A.67.1.2 KOG:KOG2262 IPRF:ipr004648 IPRF:ipr004813 PFD:pf03169
128803	13.9988	6.7339	1.28733	5.23091	1.68682e-07	3.66324e-07	GO:0003913 GO:0006281 KEGGEC:4.1.99.3 KOG:KOG0133 IPRF:ipr002081 IPRF:ipr005101 IPRF:ipr006050 IPRF:ipr014133 PFD:pf00875 PFD:pf03441
128791	683.869	4.93025	0.228961	21.5332	7.61663e-103	3.70743e-101	GO:0008152 GO:0016787 MERCO:S09.UNW IPRF:ipr013094 PFD:pf07859
128732	350.137	3.54029	0.21895	16.1694	8.28998e-59	1.33112e-57	GO:0008152 GO:0008168 IPRF:ipr013216 PFD:pf08241
128727	498.763	2.75441	0.278524	9.88931	4.63209e-23	2.30169e-22	GO:0003824 GO:0005488 GO:0008152 GO:0016491 KOG:KOG1611 IPRF:ipr002347 IPRF:ipr016040
128658	100.681	-2.685	0.519543	-5.168	2.36609e-07	5.08966e-07	GO:0003723 GO:0004521 GO:0004540 IPRF:ipr000026 IPRF:ipr016191 PFD:pf00545
128643	2187.2	3.71914	0.132935	27.9772	3.07941e-172	3.76701e-170	GO:0003824 GO:0005488 GO:0008152 GO:0016491 KEGGEC:1.1.1.141 KOG:KOG4169 IPRF:ipr002198 IPRF:ipr002347 IPRF:ipr016040 PFD:pf00106
128631	603.306	2.00645	0.222677	9.01062	2.04903e-19	8.68666e-19	GO:0000155 GO:0000156 GO:0000160 GO:0004673 GO:0004871 GO:0005524 GO:0006355 GO:0007165 GO:0016020 GO:0016310 GO:0016772 GO:0018106 KEGGEC:2.7.3.- KOG:KOG0519 IPRF:ipr001789 IPRF:ipr003018 IPRF:ipr003594 IPRF:ipr003661 IPRF:ipr004358 IPRF:ipr005467 IPRF:ipr009082 IPRF:ipr011006 PFD:pf00072 PFD:pf00512 PFD:pf01590 PFD:pf02518
128625	206.937	-3.64959	0.26892	-13.5713	5.92747e-42	5.83768e-41	KEGGEC:3.1.1.7 KOG:KOG4389 MERCO:S09.UPW IPRF:ipr002018 PFD:pf00135
128602	133.108	-6.03515	0.498983	-12.0949	1.12357e-33	8.32337e-33	GO:0008152 GO:0016846 IPRF:ipr006913 PFD:pf04828
128558	225.213	-2.35657	0.283676	-8.30725	9.79474e-17	3.61356e-16	GO:0008080 GO:0008152 IPRF:ipr000182 IPRF:ipr016181 PFD:pf00583
128554	62.6598	-2.93506	0.34231	-8.57427	9.97205e-18	3.87584e-17	GO:0003824 GO:0005488 GO:0008152 GO:0016491 KEGGEC:1.3.1.28 KOG:KOG1611 IPRF:ipr002198 IPRF:ipr002347 IPRF:ipr016040 PFD:pf00106
128552	392.463	3.50296	0.266972	13.1211	2.49369e-39	2.25305e-38	GO:0005215 GO:0005351 GO:0006810 GO:0008643 GO:0016020 TCDB:2.A.1.1.10 KEGGEC:5.3.1.4 KOG:KOG0254 IPRF:ipr003663 IPRF:ipr005828 IPRF:ipr007114 IPRF:ipr016196 PFD:pf00083
128546	262.613	2.67794	0.215033	12.4536	1.33721e-35	1.05535e-34	GO:0005215 GO:0006810 GO:0016020 TCDB:1.A.8.18.3 KOG:KOG0223 IPRF:ipr000425 PFD:pf00230
128495	875.182	3.26005	0.191185	17.0518	3.38818e-65	6.64556e-64	MERCO:S33.UPW
128475	151.861	3.61471	0.252435	14.3193	1.65685e-46	1.88541e-45	GO:0003824 GO:0005488 GO:0008152 GO:0016874 GO:0031177 GO:0048037 KOG:KOG1202 IPRF:ipr000873 IPRF:ipr001242 IPRF:ipr006162 IPRF:ipr006163 IPRF:ipr009081 IPRF:ipr010071 IPRF:ipr013120 IPRF:ipr013217 IPRF:ipr013968 IPRF:ipr014030 IPRF:ipr014031 IPRF:ipr014043 IPRF:ipr016035 IPRF:ipr016036 IPRF:ipr016039 IPRF:ipr016040 PFD:pf00109 PFD:pf00501 PFD:pf00550 PFD:pf00668 PFD:pf00698 PFD:pf02801 PFD:pf079…
128474	5.99198	4.03992	1.27813	3.1608	0.00157338	0.00242196	GO:0004190 GO:0004194 GO:0006508 KEGGEC:3.4.23.3 MERCO:A01.UNA IPRF:ipr001461 IPRF:ipr009007 PFD:pf00026
128444	352.902	2.67319	0.20907	12.7861	1.96105e-37	1.65294e-36
128408	8963.77	2.45678	0.107171	22.9238	2.68811e-116	1.58173e-114	GO:0003677 GO:0006355 KOG:KOG0381 IPRF:ipr000910 IPRF:ipr001660 IPRF:ipr009071 IPRF:ipr010993 PFD:pf00505 PFD:pf00536
128297	495.502	2.83437	0.364898	7.76757	8.00035e-15	2.69686e-14	CAZY:GH95 IPRF:ipr016518
128266	458.018	2.0904	0.159722	13.0877	3.86962e-39	3.47257e-38	GO:0003700 GO:0005634 GO:0006355 GO:0008270 IPRF:ipr001138 PFD:pf00172
128263	212.982	4.03348	0.242423	16.6382	3.68516e-62	6.5259e-61	GO:0003676 GO:0005622 GO:0008270 IPRF:ipr007087
128171	279.695	4.48911	0.274848	16.3331	5.74389e-60	9.58725e-59
128168	80.8209	5.10442	0.460977	11.0731	1.69523e-28	1.04652e-27
128163	25.4683	2.85488	0.495467	5.762	8.31225e-09	1.9604e-08	KOG:KOG1216
128151	7.80821	4.99905	1.20298	4.15556	3.24495e-05	5.83638e-05	GO:0008152 KOG:KOG1549 IPRF:ipr000192 IPRF:ipr015424 PFD:pf00266
128073	30.714	-2.63086	0.418816	-6.28166	3.3498e-10	8.62929e-10
128057	243.6	-2.77711	0.313265	-8.86505	7.64714e-19	3.15419e-18	GO:0030246 IPRF:ipr001480 IPRF:ipr006626 IPRF:ipr011050
128051	405.123	2.41942	0.188133	12.8602	7.53997e-38	6.4548e-37	GO:0003700 GO:0005634 GO:0006355 GO:0008270 IPRF:ipr001138 PFD:pf00172
128000	9.4631	2.62455	0.704429	3.72578	0.000194712	0.000328001
127987	7.15869	2.20962	0.788203	2.80336	0.00505728	0.00737877
127981	7532.13	5.78009	0.113431	50.9568	0	0	GO:0003824 GO:0005488 GO:0006118 GO:0008152 GO:0016491 KOG:KOG2742 IPRF:ipr000683 IPRF:ipr004104 IPRF:ipr016040 PFD:pf01408 PFD:pf02894
127980	3142.98	5.98094	0.168505	35.4941	6.05482e-276	2.08488e-273	GO:0005215 GO:0005351 GO:0006810 GO:0008643 GO:0016020 TCDB:2.A.1.1.9 KOG:KOG0254 IPRF:ipr003663 IPRF:ipr005828 IPRF:ipr007114 IPRF:ipr016196 PFD:pf00083
127915	196.391	2.40303	0.269369	8.92096	4.62247e-19	1.92627e-18	IPRF:ipr007111 IPRF:ipr011044 PFD:pf05729
127903	155.137	3.63437	0.352353	10.3146	6.05473e-25	3.24069e-24	GO:0005215 GO:0006810 GO:0016020 TCDB:2.A.1.3.1 KOG:KOG0254 IPRF:ipr007114 IPRF:ipr011701 IPRF:ipr016196 PFD:pf07690
127881	982.375	4.15747	0.256021	16.2388	2.6807e-59	4.38004e-58	KEGGEC:3.1.1.1 KOG:KOG4389 MERCO:S09.UPW IPRF:ipr002018 PFD:pf00135
127877	11.9363	5.3363	1.18617	4.49877	6.83482e-06	1.31778e-05	GO:0004609 GO:0008654 KOG:KOG2419 IPRF:ipr003817 PFD:pf02666
127822	23.0326	4.21915	0.761448	5.54095	3.0083e-08	6.84822e-08	GO:0003824 GO:0005488 GO:0008152 GO:0016491 KEGGEC:1.1.1.184 KOG:KOG0725 IPRF:ipr002198 IPRF:ipr002347 IPRF:ipr016040 PFD:pf00106
127816	3736.97	2.01215	0.108092	18.6152	2.42109e-77	6.48671e-76	GO:0016020 KOG:KOG1134 IPRF:ipr003864 PFD:pf02714
127810	3647.82	-2.60669	0.185701	-14.037	9.25341e-45	1.00973e-43	GO:0003824 GO:0005488 GO:0005737 GO:0005975 GO:0006072 GO:0008152 GO:0009331 GO:0016491 GO:0016614 GO:0016616 GO:0046168 GO:0047952 GO:0051287 KEGGEC:1.1.1.8 KOG:KOG2711 IPRF:ipr006109 IPRF:ipr006168 IPRF:ipr008927 IPRF:ipr011128 IPRF:ipr016040 IPRF:ipr017751 PFD:pf01210 PFD:pf07479
127788	231.491	-3.10909	0.269316	-11.5444	7.87899e-31	5.28125e-30	KEGGEC:2.6.-.- MERCO:C26.A32 KOG:KOG3210 IPRF:ipr002161 PFD:pf01174
127758	456.408	3.82064	0.187595	20.3664	3.32188e-92	1.32547e-90	MERCO:I51.UPW KOG:KOG3346 IPRF:ipr008914 PFD:pf01161
127755	433.194	2.1404	0.267324	8.00678	1.17753e-15	4.13112e-15
127668	4931.95	-5.5802	0.190452	-29.2997	1.04481e-188	1.64638e-186	GO:0000166 GO:0005524 GO:0006810 GO:0016020 GO:0016887 GO:0017111 GO:0042626 TCDB:3.A.1.208.12 KOG:KOG0054 IPRF:ipr001140 IPRF:ipr003439 IPRF:ipr003593 IPRF:ipr011527 PFD:pf00005 PFD:pf00664
127666	173.991	-2.28233	0.438854	-5.20066	1.98584e-07	4.29557e-07	GO:0010181 IPRF:ipr009002 IPRF:ipr011576 PFD:pf01243
127652	30.1754	-2.55163	0.573226	-4.45136	8.53274e-06	1.62993e-05	GO:0004497 GO:0005506 GO:0006118 GO:0020037 KEGGEC:1.14.13.30 KOG:KOG0158 IPRF:ipr001128 IPRF:ipr002401 PFD:pf00067
127630	1591.61	-2.7259	0.197855	-13.7773	3.49177e-43	3.603e-42	GO:0003824 GO:0004750 GO:0005975 GO:0008152 KEGGEC:5.1.3.1 KOG:KOG3111 IPRF:ipr000056 IPRF:ipr011060 PFD:pf00834
127622	8.67199	4.09135	1.04897	3.90035	9.60529e-05	0.000165986	GO:0000166 GO:0005524 GO:0016887 GO:0017111 KOG:KOG1051 IPRF:ipr001270 IPRF:ipr002110 IPRF:ipr003593 IPRF:ipr011704 PFD:pf00023 PFD:pf07728
127603	143.85	2.83642	0.45933	6.17512	6.61134e-10	1.67117e-09	GO:0003824 GO:0016491 GO:0050660 KEGGEC:1.1.1.28 KOG:KOG1231 IPRF:ipr004113 IPRF:ipr006094 IPRF:ipr016164 IPRF:ipr016166 PFD:pf01565 PFD:pf02913
127450	3898.08	-3.42984	0.113995	-30.0876	7.05019e-199	1.23671e-196	GO:0000166 GO:0005524 GO:0017111 KOG:KOG0743 IPRF:ipr003593 IPRF:ipr003959 IPRF:ipr003960 IPRF:ipr014851 PFD:pf00004 PFD:pf08740
127428	2766.95	-2.88651	0.23233	-12.4242	1.9326e-35	1.51623e-34	GO:0008152 GO:0016624 KEGGEC:1.2.4.4 KOG:KOG1182 IPRF:ipr001017 PFD:pf00676
127164	1926.46	3.00394	0.159531	18.8298	4.30144e-79	1.21183e-77	GO:0005515 KOG:KOG1259 IPRF:ipr001611 PFD:pf00560
127158	15.0042	2.03017	0.606336	3.34826	0.000813205	0.00128731
127115	60923.1	4.33253	0.548587	7.89763	2.84263e-15	9.80993e-15	GO:0004553 GO:0005975 KEGGEC:3.2.1.21 CAZY:GH1 KOG:KOG0626 IPRF:ipr001360 IPRF:ipr017853 PFD:pf00232
127088	3141.36	2.0756	0.157037	13.2172	6.97717e-40	6.44799e-39	GO:0003824 GO:0004252 GO:0005515 GO:0006508 KEGGEC:3.4.21.- KOG:KOG1421 IPRF:ipr001254 IPRF:ipr001478 IPRF:ipr001940 IPRF:ipr009003 PFD:pf00089 PFD:pf00595
126998	37.5935	3.78649	0.589562	6.42254	1.34015e-10	3.55575e-10
126869	1232.2	4.08889	0.222418	18.3838	1.77141e-75	4.48741e-74	GO:0003824 KEGGEC:3.2.1.101 CAZY:GH76 IPRF:ipr005198 IPRF:ipr008928 IPRF:ipr014480 PFD:pf03663
126861	23.1309	-2.2539	0.493313	-4.56891	4.90276e-06	9.55776e-06
126792	26.1066	4.72904	0.64306	7.35396	1.92415e-13	5.98287e-13	GO:0004672 GO:0004674 GO:0004713 GO:0005524 GO:0006468 KEGGEC:2.7.11.1 TCDB:9.B.45.1.3 KOG:KOG1164 IPRF:ipr000719 IPRF:ipr001245 IPRF:ipr002290 IPRF:ipr008271 IPRF:ipr011009 IPRF:ipr017442 PFD:pf00069
126744	475.271	2.50588	0.284537	8.80687	1.28686e-18	5.24506e-18	GO:0006807 GO:0016810 KEGGEC:3.5.-.- KOG:KOG0807 IPRF:ipr003010 PFD:pf00795
126742	2677.84	3.23479	0.208267	15.5319	2.11092e-54	3.0008e-53	KOG:KOG1187
126626	106.634	4.38889	0.33171	13.2311	5.80362e-40	5.39023e-39
126586	2176.75	2.67758	0.234123	11.4366	2.74338e-30	1.80121e-29	GO:0000166 GO:0005524 GO:0006810 GO:0016020 GO:0016887 GO:0017111 GO:0042626 TCDB:3.A.1.206.1 KOG:KOG0055 IPRF:ipr001140 IPRF:ipr003439 IPRF:ipr003593 IPRF:ipr011527 PFD:pf00005 PFD:pf00664
126545	275.08	2.6396	0.191631	13.7744	3.63475e-43	3.74637e-42	GO:0006810 GO:0006865 GO:0015171 GO:0016020 TCDB:2.A.3.4.2 KOG:KOG1289 IPRF:ipr002293 IPRF:ipr004840 IPRF:ipr004841 PFD:pf00324
126507	5.21496	4.07552	1.20409	3.38474	0.000712457	0.001134	KOG:KOG3575
126479	328.237	2.85257	0.27432	10.3987	2.51278e-25	1.36616e-24	GO:0004053 GO:0006527 GO:0016813 GO:0046872 KEGGEC:3.5.3.11 KOG:KOG2964 IPRF:ipr005924 IPRF:ipr006035 PFD:pf00491
126327	1897.92	-2.97749	0.621697	-4.7893	1.67364e-06	3.38625e-06	GO:0003824 GO:0005488 GO:0006808 GO:0008152 GO:0016564 IPRF:ipr008030 IPRF:ipr016040 PFD:pf05368
126296	17.2187	3.4416	0.782996	4.39543	1.10556e-05	2.0891e-05	GO:0005215 GO:0006810 GO:0008152 GO:0016020 GO:0016491 TCDB:2.A.1.14.11 KOG:KOG2533 IPRF:ipr002198 IPRF:ipr007114 IPRF:ipr011701 IPRF:ipr016196 PFD:pf07690
126284	2054.47	-3.35339	0.250988	-13.3608	1.02509e-40	9.73469e-40	KOG:KOG1843 IPRF:ipr007461 PFD:pf04366
126279	97.7686	-2.47989	0.239711	-10.3453	4.39477e-25	2.36585e-24
126271	10.6548	6.8705	1.40621	4.88583	1.02993e-06	2.11841e-06	GO:0045735 IPRF:ipr006045 IPRF:ipr011051 IPRF:ipr017774 PFD:pf00190
126263	592.099	-3.06578	0.18767	-16.336	5.47083e-60	9.16437e-59
126143	160.536	-3.29298	0.222003	-14.833	8.95774e-50	1.11636e-48	GO:0004497 GO:0006118 GO:0006725 GO:0008152 GO:0016491 KEGGEC:1.14.13.1 KOG:KOG2614 IPRF:ipr002938 IPRF:ipr003042 PFD:pf01494
126137	594.965	2.02543	0.190586	10.6274	2.22281e-26	1.26627e-25	GO:0003824 GO:0005488 GO:0008152 GO:0016491 KEGGEC:1.1.1.250 KOG:KOG0725 IPRF:ipr002198 IPRF:ipr002347 IPRF:ipr016040 PFD:pf00106
126133	6.99419	-2.621	0.790661	-3.31495	0.000916606	0.00144435
125942	1692.02	-2.85468	0.193325	-14.7662	2.41918e-49	2.98291e-48	GO:0004672 GO:0004674 GO:0004713 GO:0005524 GO:0006468 KEGGEC:2.7.11.- KOG:KOG0580 IPRF:ipr000719 IPRF:ipr001245 IPRF:ipr002290 IPRF:ipr008271 IPRF:ipr011009 IPRF:ipr017441 IPRF:ipr017442 PFD:pf00069
125878	571.894	-2.10046	0.144143	-14.5721	4.22963e-48	5.01568e-47	KOG:KOG2972 IPRF:ipr002876 PFD:pf01709
125859	2120.56	-2.16493	0.129344	-16.7378	6.95239e-63	1.26738e-61	KEGGEC:3.4.25.1 KOG:KOG1463 IPRF:ipr000717 IPRF:ipr013143 PFD:pf01399
125828	846.594	-3.76637	0.232224	-16.2187	3.71832e-59	6.04356e-58	KOG:KOG4157
125743	978.759	2.11803	0.192831	10.9839	4.56991e-28	2.77508e-27	KOG:KOG1550 IPRF:ipr006597 PFD:pf08238
125732	50.0185	2.62033	0.37764	6.93869	3.95746e-12	1.14317e-11	IPRF:ipr002110 PFD:pf00023
125575	34632.6	9.55333	0.218998	43.623	0	0	GO:0004553 GO:0005576 GO:0005975 GO:0030248 CAZY:CBM1 CAZY:CE15 IPRF:ipr000254 PFD:pf00734
125562	37248.5	-7.70285	0.392369	-19.6316	8.30056e-86	2.85816e-84
125486	29066.2	7.90955	0.182801	43.2687	0	0	GO:0005576 GO:0005618 GO:0007154 IPRF:ipr010636 PFD:pf06766
125460	273.967	-2.45856	0.334978	-7.33945	2.14466e-13	6.65296e-13	IPRF:ipr010987
125453	45687.4	-2.06783	0.120461	-17.166	4.77418e-66	9.60727e-65	GO:0000786 GO:0003677 GO:0005634 GO:0006334 KOG:KOG3467 IPRF:ipr001951 IPRF:ipr007125 IPRF:ipr009072 PFD:pf00125
125427	1184.23	6.79284	0.224335	30.2799	2.10734e-201	3.84155e-199	CAZY:GH64
125426	3178.79	6.63573	0.232921	28.4892	1.59616e-178	2.15066e-176	CAZY:GH64
125376	19447.7	2.05901	0.906736	2.2708	0.0231592	0.0311965
125268	9507.2	3.36134	0.159729	21.0439	2.59847e-98	1.15589e-96	GO:0004553 GO:0005975 KEGGEC:3.2.1.21 CAZY:GH3 IPRF:ipr001764 IPRF:ipr002772 IPRF:ipr011658 IPRF:ipr017853 PFD:pf00933 PFD:pf01915 PFD:pf07691
125254	443.859	8.64483	0.554136	15.6005	7.21748e-55	1.03551e-53
125216	6074.3	-2.68611	0.143581	-18.708	4.26212e-78	1.16544e-76	GO:0045454 KEGGEC:1.8.1.9 KOG:KOG0908 IPRF:ipr006662 IPRF:ipr012336 IPRF:ipr013766 PFD:pf00085
125146	15262.6	6.12265	0.84083	7.28167	3.29705e-13	1.00964e-12	GO:0005576 GO:0005618 GO:0007154 IPRF:ipr010636 PFD:pf06766
125145	2372.56	-4.0033	0.22689	-17.6443	1.12655e-69	2.46436e-68	GO:0003824 GO:0005488 GO:0008152 GO:0016491 GO:0050662 IPRF:ipr000669 IPRF:ipr008927 IPRF:ipr013118 IPRF:ipr013131 IPRF:ipr016040 PFD:pf01232 PFD:pf08125
125138	55.1595	6.75416	0.774566	8.71993	2.7838e-18	1.11652e-17	KOG:KOG1216
125133	8182.07	-3.85235	1.1535	-3.33971	0.000838663	0.0013258	IPRF:ipr009050
125125	1.16789e+06	8.91473	0.19933	44.7235	0	0	GO:0004553 GO:0005576 GO:0005975 GO:0030248 CAZY:CBM1 CAZY:GH7 KOG:KOG4562 IPRF:ipr000254 IPRF:ipr001722 IPRF:ipr008985 PFD:pf00734 PFD:pf00840
125112	16991.8	-2.25422	0.144937	-15.5531	1.51701e-54	2.16314e-53	GO:0003735 GO:0005622 GO:0005840 GO:0006412 KOG:KOG1722 IPRF:ipr000988 PFD:pf01246
125092	18107.7	-2.23399	0.133238	-16.7669	4.26009e-63	7.82729e-62	GO:0003735 GO:0005622 GO:0005840 GO:0006412 KOG:KOG3475 IPRF:ipr001569 IPRF:ipr011332 PFD:pf01907
125042	219.506	2.48215	0.249578	9.94537	2.64199e-23	1.32699e-22
125009	4971.68	-2.82053	0.948215	-2.97457	0.00293399	0.0043766
124931	32094.1	8.74452	0.149181	58.6169	0	0	GO:0004553 GO:0005975 CAZY:GH11 IPRF:ipr001137 IPRF:ipr008985 PFD:pf00457
124902	1802.93	-2.913	0.358667	-8.12173	4.59574e-16	1.64904e-15
124892	32272	-2.27702	0.117861	-19.3196	3.67335e-83	1.16557e-81	GO:0003735 GO:0005622 GO:0005840 GO:0006412 GO:0036211 KOG:KOG0004 IPRF:ipr000626 IPRF:ipr002906 PFD:pf00240 PFD:pf01599
124889	1181.55	-2.07396	0.194739	-10.6499	1.74488e-26	9.96449e-26	GO:0016763 KEGGEC:2.4.2.28 KOG:KOG3985 IPRF:ipr001369 IPRF:ipr010044 PFD:pf00896
124888	385.033	4.37419	0.200241	21.8446	8.73988e-106	4.41601e-104
124884	1282.8	2.42768	0.21864	11.1035	1.20565e-28	7.47263e-28
124863	428.489	3.36732	0.252358	13.3434	1.2936e-40	1.22097e-39
124851	649.371	-3.70663	0.444121	-8.346	7.06132e-17	2.62807e-16	GO:0003824 GO:0005488 GO:0008152 KEGGEC:1.3.1.74 KOG:KOG1196 IPRF:ipr011032 IPRF:ipr013149 IPRF:ipr016040 PFD:pf00107
124832	368.574	2.30012	0.319686	7.19495	6.24856e-13	1.88247e-12
124811	195978	3.59076	0.615161	5.83711	5.31151e-09	1.26651e-08	KEGGEC:3.4.21.- KOG:KOG1218 IPRF:ipr004153 IPRF:ipr009030 PFD:pf03128
124750	18325.6	6.90894	0.300266	23.0094	3.7493e-117	2.24886e-115
124632	14791.6	-2.4369	0.149002	-16.3548	4.02023e-60	6.74659e-59	GO:0003735 GO:0005622 GO:0005840 GO:0006412 KOG:KOG3434 IPRF:ipr002671 PFD:pf01776
124553	3599.09	-2.85633	0.274521	-10.4048	2.35811e-25	1.28357e-24
124526	5213	5.85764	0.18412	31.8142	4.1205e-222	9.57707e-220	GO:0004553 GO:0004568 GO:0005975 GO:0006032 KEGGEC:3.2.1.14 CAZY:GH18 KOG:KOG2806 IPRF:ipr001223 IPRF:ipr001579 IPRF:ipr011583 IPRF:ipr015821 IPRF:ipr017853 PFD:pf00704
124460	6327.61	-3.76446	0.161603	-23.2944	5.04774e-120	3.19244e-118	GO:0004553 GO:0005975 KEGGEC:3.2.1.58 CAZY:GH17 KOG:KOG4157 IPRF:ipr000490 IPRF:ipr017853 PFD:pf00332
124442	49.3568	3.1539	0.80236	3.93078	8.46691e-05	0.000147079
124438	167696	8.27868	0.172321	48.0421	0	0	GO:0000272 GO:0008810 CAZY:GH12 IPRF:ipr002594 IPRF:ipr008985 PFD:pf01670
124424	1044.89	3.59299	0.330639	10.8668	1.65887e-27	9.89257e-27
124397	8822.43	8.09365	0.292359	27.684	1.0895e-168	1.2505e-166	KEGGEC:2.4.1.232 CAZY:GT32 IPRF:ipr007577 PFD:pf04488
124370	826.491	3.9177	0.281092	13.9375	3.7509e-44	4.00369e-43
124357	11741.2	-2.54893	0.17565	-14.5114	1.02556e-47	1.20691e-46	GO:0003735 GO:0005622 GO:0005840 GO:0006412 GO:0015934 KOG:KOG3353 IPRF:ipr001063 IPRF:ipr005721 PFD:pf00237
124330	8922.68	-3.57339	0.378232	-9.44761	3.46642e-21	1.579e-20	KEGGEC:3.4.11.19 MERCO:P01.003 IPRF:ipr005321 IPRF:ipr016117 PFD:pf03576
124264	35.3469	2.29683	0.387134	5.9329	2.97623e-09	7.22643e-09
124237	471.944	-2.29119	0.181071	-12.6536	1.06895e-36	8.77916e-36
124227	112.586	2.0236	0.248778	8.13416	4.14807e-16	1.49417e-15
124217	1556.25	-2.47811	0.133465	-18.5675	5.88812e-77	1.56853e-75	KOG:KOG4744
124152	184.213	6.71124	0.574017	11.6917	1.40535e-31	9.69971e-31
124150	213.917	2.02133	0.275802	7.32891	2.32032e-13	7.17393e-13
124143	609.859	2.37496	0.303849	7.81625	5.44218e-15	1.8513e-14
124134	4792.79	4.94524	0.282895	17.4809	2.00461e-68	4.28433e-67
124069	21327.2	-2.33224	0.121095	-19.2595	1.17544e-82	3.59475e-81	GO:0000166 GO:0006754 GO:0008553 GO:0015078 GO:0015986 GO:0016020 GO:0016469 GO:0017111 GO:0046933 GO:0046961 KEGGEC:3.6.3.14 TCDB:3.A.2.1.3 KOG:KOG1350 IPRF:ipr000194 IPRF:ipr000793 IPRF:ipr003593 IPRF:ipr004100 IPRF:ipr005722 PFD:pf00006 PFD:pf00306 PFD:pf02874
124035	30314.5	-2.26818	0.117729	-19.2662	1.03333e-82	3.19164e-81	GO:0003735 GO:0005622 GO:0005840 GO:0006412 KOG:KOG1779 IPRF:ipr000592 IPRF:ipr011332 PFD:pf01667
124015	1004.44	2.44384	0.201046	12.1556	5.35351e-34	3.99771e-33
123959	6672.39	-2.10726	0.141345	-14.9086	2.89862e-50	3.66147e-49	GO:0006118 GO:0006120 GO:0008137 GO:0016651 TCDB:3.D.1.6.2 KOG:KOG1713 IPRF:ipr001268 IPRF:ipr010218 PFD:pf00329
123895	879.567	-2.01378	0.395526	-5.0914	3.55428e-07	7.57025e-07
123870	680.196	2.01746	0.10954	18.4175	9.50642e-76	2.4214e-74	GO:0003824 GO:0005488 GO:0008152 KEGGEC:1.1.1.14 KOG:KOG0024 IPRF:ipr011032 IPRF:ipr013149 IPRF:ipr013154 IPRF:ipr016040 PFD:pf00107 PFD:pf08240
123771	26688.1	-3.08341	0.158175	-19.4937	1.24058e-84	4.08994e-83	GO:0003735 GO:0005622 GO:0005840 GO:0006412 KOG:KOG1728 IPRF:ipr000266 IPRF:ipr016027 PFD:pf00366
123704	61.9456	2.08469	0.290013	7.18829	6.56074e-13	1.97395e-12
123695	594.417	-3.9195	0.442527	-8.85709	8.21302e-19	3.3831e-18
123643	282.409	2.72303	0.198613	13.7102	8.82287e-43	8.94507e-42
123633	22524	-2.69226	0.136256	-19.7588	6.74361e-87	2.41136e-85	GO:0003735 GO:0005622 GO:0005840 GO:0006412 KOG:KOG3464 IPRF:ipr000552 IPRF:ipr011332 PFD:pf00935
123608	11460.3	-4.34976	0.223482	-19.4636	2.23492e-84	7.26506e-83
123592	10560.7	-2.00587	0.151268	-13.2604	3.92943e-40	3.66052e-39	GO:0003735 GO:0005622 GO:0005840 GO:0006412 KOG:KOG0407 IPRF:ipr001971 PFD:pf00411
123555	15197.7	-2.66744	0.159435	-16.7306	7.85083e-63	1.42836e-61	GO:0003735 GO:0005622 GO:0005840 GO:0006412 KOG:KOG3418 IPRF:ipr001141 PFD:pf01777
123550	5273.4	-2.36393	0.246309	-9.59745	8.19491e-22	3.86741e-21	GO:0003868 GO:0009072 KEGGEC:1.13.11.27 KOG:KOG0638 IPRF:ipr004360 IPRF:ipr005956 PFD:pf00903
123529	5988.36	2.46839	0.108829	22.6813	6.84954e-114	3.88294e-112
123508	844.783	3.98456	0.289875	13.7458	5.39717e-43	5.50795e-42
123486	3818.11	-3.94873	0.181539	-21.7514	6.69945e-105	3.31302e-103
123435	54558.1	-2.17128	0.297484	-7.29882	2.90306e-13	8.92812e-13
123389	140.325	2.36383	0.226672	10.4284	1.83931e-25	1.00471e-24
123319	26724.5	-2.8962	0.148904	-19.4501	2.91121e-84	9.36524e-83	GO:0003735 GO:0005622 GO:0005840 GO:0006412 GO:0015935 KOG:KOG1749 IPRF:ipr005680 IPRF:ipr006032 IPRF:ipr016027 PFD:pf00164
123303	2352.78	8.6616	0.306629	28.2478	1.51611e-175	1.95767e-173
123266	125.281	4.39733	0.640819	6.86204	6.78854e-12	1.93955e-11
123189	31165.2	-2.30704	0.120736	-19.1082	2.15737e-81	6.408e-80	GO:0000786 GO:0003677 GO:0005634 GO:0006334 KOG:KOG1744 IPRF:ipr000558 IPRF:ipr007125 IPRF:ipr009072 PFD:pf00125
123186	27301.7	-2.70773	0.138317	-19.5762	2.4667e-85	8.30901e-84	GO:0000786 GO:0003677 GO:0005634 GO:0006334 KOG:KOG1756 IPRF:ipr002119 IPRF:ipr007125 IPRF:ipr009072 PFD:pf00125
123140	1928.48	-2.12291	0.127431	-16.6593	2.59e-62	4.62174e-61
123055	2379.63	3.81533	0.214594	17.7793	1.02263e-70	2.31324e-69
123040	22879	-4.96272	0.194967	-25.4541	6.35957e-143	5.4243e-141	GO:0015986 GO:0016020 GO:0016469 GO:0046933 GO:0046961 KEGGEC:3.6.3.14 KOG:KOG3025 IPRF:ipr000454 IPRF:ipr002379 PFD:pf00137
123028	987.712	3.26813	0.160902	20.3113	1.02232e-91	4.02735e-90
123006	2552	-2.18351	0.439673	-4.96622	6.82706e-07	1.4244e-06	KOG:KOG2342 IPRF:ipr008551 PFD:pf05742
122998	10186.2	-2.14317	0.153363	-13.9745	2.23135e-44	2.39272e-43	GO:0003735 GO:0005622 GO:0005840 GO:0006412 KOG:KOG3295 IPRF:ipr001380 PFD:pf01294
122917	8754.77	-2.16783	0.233913	-9.26769	1.90218e-20	8.40121e-20	GO:0004550 GO:0005524 GO:0006183 GO:0006228 GO:0006241 KEGGEC:2.7.4.6 KOG:KOG0888 IPRF:ipr001564 PFD:pf00334
122856	2207.76	-5.03353	0.804515	-6.25661	3.93438e-10	1.00905e-09
122817	144.607	2.92034	0.265318	11.0069	3.53789e-28	2.15967e-27
122799	13406.2	-2.44713	0.909064	-2.69192	0.00710421	0.0101784	GO:0009058 CAZY:GT4 KOG:KOG0853 IPRF:ipr001296 PFD:pf00534
122769	5164.23	5.52634	0.161977	34.1181	3.97717e-255	1.19276e-252
122715	81.7352	2.37057	0.292611	8.10144	5.43102e-16	1.94126e-15
122687	828.952	3.16688	0.164389	19.2646	1.06537e-82	3.2797e-81	KOG:KOG0333
122685	339.71	-2.87721	0.365076	-7.88114	3.2442e-15	1.11461e-14
122670	592.295	3.96524	0.228609	17.3451	2.14858e-67	4.44886e-66
122639	1166.89	3.86356	0.356438	10.8394	2.24021e-27	1.32404e-26	GO:0004553 GO:0005975 KEGGEC:3.2.1.21 CAZY:GH3 IPRF:ipr001764 IPRF:ipr002772 IPRF:ipr011658 IPRF:ipr017853 PFD:pf00933 PFD:pf01915 PFD:pf07691
122572	4601.17	2.35151	0.167711	14.0212	1.15644e-44	1.25748e-43
122524	4819.28	2.7207	0.163256	16.6652	2.34642e-62	4.19512e-61
122518	724547	9.1094	0.194057	46.9417	0	0	CAZY:AA9 IPRF:ipr005103 IPRF:ipr008957 PFD:pf03443
122478	47.1745	-3.5045	0.403702	-8.68091	3.92599e-18	1.56116e-17
122470	938231	9.20099	0.206777	44.4972	0	0	GO:0004553 GO:0005576 GO:0005975 GO:0030248 CAZY:CBM1 CAZY:GH6 IPRF:ipr000254 IPRF:ipr001524 IPRF:ipr016288 PFD:pf00734 PFD:pf01341
122377	7721.74	8.45322	0.244238	34.6107	1.74671e-262	5.79971e-260	GO:0004553 GO:0005576 GO:0005975 GO:0030248 CAZY:CBM1 CAZY:GH5_7 IPRF:ipr000254 IPRF:ipr001547 IPRF:ipr017853 PFD:pf00150 PFD:pf00734
122310	18078.5	-2.1393	0.129126	-16.5675	1.19757e-61	2.09677e-60	GO:0015078 GO:0015986 GO:0016469 GO:0042626 GO:0046933 GO:0046961 KEGGEC:3.6.3.14 TCDB:3.A.2.1.3 KOG:KOG1353 IPRF:ipr000194 IPRF:ipr000793 IPRF:ipr004100 IPRF:ipr005294 PFD:pf00006 PFD:pf00306 PFD:pf02874
122274	14746.3	-2.33698	0.173994	-13.4314	3.95812e-41	3.80544e-40	GO:0003735 GO:0005622 GO:0005840 GO:0006412 KOG:KOG0400 IPRF:ipr000589 IPRF:ipr009068 IPRF:ipr012606 PFD:pf00312 PFD:pf08069
122235	16220	-2.77345	0.18178	-15.2572	1.47455e-52	1.98106e-51	GO:0003735 GO:0005622 GO:0005840 GO:0006412 GO:0015935 KOG:KOG0898 IPRF:ipr002222 IPRF:ipr005713 PFD:pf00203
122200	11656.8	-2.07641	0.152326	-13.6314	2.60624e-42	2.6054e-41	GO:0003735 GO:0005622 GO:0005840 GO:0006412 KOG:KOG1646 IPRF:ipr001377 IPRF:ipr014401 PFD:pf01092
122177	217.846	5.20062	0.34466	15.0891	1.90936e-51	2.51435e-50	KOG:KOG4443
122069	385.999	2.8343	0.178552	15.8737	9.63185e-57	1.45133e-55
121998	367.003	-2.06015	0.150945	-13.6483	2.06608e-42	2.07658e-41
121974	795.439	2.03893	0.136015	14.9905	8.47432e-51	1.09273e-49
121962	2348.17	-3.88653	0.437964	-8.87409	7.05096e-19	2.91216e-18	GO:0003824 GO:0008152 KEGGEC:1.14.13.72 KOG:KOG0873 IPRF:ipr006088 PFD:pf01598
121886	247.593	2.8686	0.192551	14.8979	3.40317e-50	4.28716e-49
121828	2690.05	3.67094	0.216878	16.9263	2.88022e-64	5.50975e-63	GO:0003824 GO:0005488 GO:0006808 GO:0008152 GO:0016564 IPRF:ipr008030 IPRF:ipr016040 PFD:pf05368
121753	15731.3	-2.08803	0.162693	-12.8341	1.05587e-37	8.99768e-37	GO:0003735 GO:0005622 GO:0005840 GO:0006412 KOG:KOG0901 IPRF:ipr000218 PFD:pf00238
121751	12593.3	-2.2081	0.127211	-17.3578	1.72316e-67	3.59197e-66	GO:0003735 GO:0005622 GO:0005840 GO:0006412 KOG:KOG3486 IPRF:ipr001931 PFD:pf01249
121745	166.257	2.23761	0.268148	8.34471	7.13902e-17	2.65486e-16
121743	3628.09	2.65698	0.100602	26.4109	1.02823e-153	1.00626e-151
121693	182.553	5.31975	0.418183	12.7211	4.51457e-37	3.74082e-36	IPRF:ipr002110
121678	6182.25	-3.00205	0.116443	-25.7813	1.43669e-146	1.27208e-144	GO:0003824 GO:0005488 GO:0008152 GO:0016491 KEGGEC:1.1.1.184 KOG:KOG0725 IPRF:ipr002198 IPRF:ipr002347 IPRF:ipr016040 PFD:pf00106
121632	16245.1	-4.57157	0.203294	-22.4875	5.50375e-112	3.0099e-110
121593	49377.6	-2.52929	0.295427	-8.56147	1.11437e-17	4.32039e-17	GO:0003824 GO:0004365 GO:0005488 GO:0006006 GO:0006096 GO:0008152 GO:0008943 GO:0051287 KEGGEC:1.2.1.12 KOG:KOG0657 IPRF:ipr000173 IPRF:ipr006424 IPRF:ipr016040 PFD:pf00044 PFD:pf02800
121507	15566.6	-2.23918	0.151932	-14.7381	3.67208e-49	4.50982e-48	GO:0003735 GO:0005622 GO:0005840 GO:0006412 KOG:KOG0746 IPRF:ipr000597 IPRF:ipr009000 PFD:pf00297
121481	43.1006	-2.76827	0.707471	-3.91292	9.11884e-05	0.000157991
121479	8529.83	-2.07715	0.743858	-2.79241	0.00523174	0.00762493	GO:0004497 GO:0006118 GO:0006725 GO:0008152 GO:0016491 KEGGEC:1.14.13.7 KOG:KOG3855 IPRF:ipr002938 IPRF:ipr003042 IPRF:ipr012336 IPRF:ipr012941 IPRF:ipr013027 PFD:pf01494 PFD:pf07976
121449	63930.3	8.7782	0.18189	48.261	0	0	GO:0004553 GO:0005576 GO:0005975 GO:0030248 CAZY:CBM1 IPRF:ipr000254 PFD:pf00734
121436	216.963	2.72496	0.292393	9.31951	1.16878e-20	5.21659e-20	GO:0005215 GO:0006810 GO:0016020 TCDB:2.A.1.2.16 KOG:KOG0255 IPRF:ipr007114 IPRF:ipr011701 IPRF:ipr016196 PFD:pf07690
121362	55.2273	5.04201	0.629371	8.01119	1.13603e-15	3.98855e-15	TCDB:1.A.4.7.2 KOG:KOG4177 IPRF:ipr002110 PFD:pf00023
121269	236.346	3.30403	0.244008	13.5406	9.00071e-42	8.77144e-41
121161	1430.33	2.83041	0.379005	7.468	8.1421e-14	2.58176e-13
121158	137.899	3.19895	0.264508	12.094	1.13661e-33	8.40655e-33
120873	107.13	3.45325	0.293603	11.7616	6.15283e-32	4.28807e-31
120683	204.374	4.58685	0.290738	15.7766	4.51146e-56	6.72164e-55
120682	382.742	3.19519	0.411668	7.76157	8.38822e-15	2.82351e-14
120639	995.689	4.02444	0.213756	18.8273	4.51252e-79	1.26746e-77
120601	427.458	4.62613	0.227958	20.2938	1.45934e-91	5.72469e-90
120522	70.1115	-2.13987	0.389712	-5.4909	3.99881e-08	9.04329e-08
120413	54971.1	-4.87222	1.17559	-4.1445	3.40555e-05	6.11342e-05
120407	2480.71	-4.431	0.193451	-22.905	4.13943e-116	2.42039e-114	CAZY:EXPN IPRF:ipr009009
120363	103.543	-3.20756	1.00344	-3.19657	0.00139071	0.0021506
120327	3439.5	10.3955	0.525669	19.7758	4.81381e-87	1.73465e-85
120324	20304.7	-3.80526	0.230865	-16.4827	4.88887e-61	8.37049e-60
120303	127.563	-4.49173	0.422321	-10.6358	2.03044e-26	1.15881e-25
120225	667.362	2.06267	0.35753	5.76923	7.96344e-09	1.87957e-08
120163	133.38	2.51038	0.245617	10.2207	1.60185e-24	8.41856e-24
120150	1000.16	-4.93858	0.215912	-22.8731	8.61108e-116	4.9725e-114
120038	348.059	2.68111	0.27139	9.87917	5.12534e-23	2.53864e-22	KOG:KOG1878
119876	218.227	4.4069	0.27355	16.11	2.16932e-58	3.44167e-57
119861	240.8	3.04478	0.182904	16.6469	3.18887e-62	5.6578e-61
119817	15210.3	-2.35524	0.147804	-15.9348	3.63311e-57	5.54632e-56	GO:0003735 GO:0005622 GO:0005840 GO:0006412 KOG:KOG3421 IPRF:ipr002784 PFD:pf01929
119714	31.4562	2.3742	0.469896	5.05261	4.35804e-07	9.21672e-07
119696	974	2.32338	0.164949	14.0854	4.66919e-45	5.12509e-44
119685	1769.56	-2.4075	0.473235	-5.08732	3.63165e-07	7.72796e-07
119586	97.4575	2.99032	0.335181	8.9215	4.60005e-19	1.91779e-18	KOG:KOG3589
119542	431.736	2.42656	0.23916	10.1461	3.44711e-24	1.78639e-23	KOG:KOG2652
119450	1630.84	-2.19593	0.123758	-17.7437	1.92948e-70	4.34344e-69
119374	185.423	4.83197	0.30207	15.9962	1.35853e-57	2.10855e-56
119179	623.564	3.33269	0.186837	17.8374	3.62405e-71	8.25804e-70
119144	38.4463	-2.95717	0.405801	-7.28725	3.16351e-13	9.69384e-13
119124	476.137	2.95787	0.19261	15.3568	3.18923e-53	4.38614e-52
119058	267.159	2.64115	0.251263	10.5115	7.6463e-26	4.24911e-25
119034	16049.4	-2.62228	0.180688	-14.5127	1.00638e-47	1.18584e-46	GO:0003735 GO:0005622 GO:0005840 GO:0006412 KOG:KOG0887 IPRF:ipr001780 PFD:pf01247
118732	35724.9	-3.31032	0.218531	-15.148	7.80673e-52	1.03833e-50
118629	54324.6	2.95741	0.711969	4.15385	3.2693e-05	5.87904e-05
118530	14469.5	-2.52541	0.129424	-19.5127	8.56553e-85	2.84406e-83	GO:0003735 GO:0005622 GO:0005840 GO:0006412 KOG:KOG3499 IPRF:ipr002675 PFD:pf01781
118517	14782.2	2.60754	0.188066	13.8651	1.03146e-43	1.08724e-42
118439	332.365	2.67688	0.168415	15.8945	6.91441e-57	1.04526e-55
118405	8234.89	7.04323	0.434192	16.2215	3.55674e-59	5.79107e-58
118400	12782.1	6.61559	0.384552	17.2034	2.50572e-66	5.0753e-65
118390	2000.03	-2.70988	0.162006	-16.7271	8.32533e-63	1.51173e-61	KOG:KOG4090 IPRF:ipr010625 PFD:pf06747
118337	15449.9	-2.58687	0.123668	-20.9179	3.67617e-97	1.60457e-95	GO:0003735 GO:0005622 GO:0005840 GO:0006412 KOG:KOG3502 IPRF:ipr000289 IPRF:ipr016027 PFD:pf01200
118181	14666	-2.09469	0.231311	-9.05572	1.35665e-19	5.807e-19	GO:0004857 GO:0005739 GO:0045980 KOG:KOG1762 IPRF:ipr007648 PFD:pf04568
118157	275.051	-4.90516	0.329335	-14.8941	3.59875e-50	4.5213e-49
118138	4652.23	3.91083	0.408575	9.57187	1.04984e-21	4.92527e-21
118135	67.0796	2.44989	0.338216	7.24356	4.37069e-13	1.32705e-12
118131	428.249	2.28203	0.155641	14.6621	1.12738e-48	1.35943e-47
118105	4078.46	-3.06198	0.155954	-19.6339	7.94289e-86	2.74517e-84
118104	11855.5	-2.15448	0.167111	-12.8925	4.96411e-38	4.27327e-37	GO:0003735 GO:0005622 GO:0005840 GO:0006412 KOG:KOG1753 IPRF:ipr000754 PFD:pf00380
118070	4451.94	8.43899	0.27804	30.3517	2.38397e-202	4.43275e-200	CAZY:GH62 IPRF:ipr005193 PFD:pf03664
118003	802.992	4.4225	0.24584	17.9894	2.3605e-72	5.52785e-71
117804	3321.37	-2.32723	0.129715	-17.941	5.63826e-72	1.31047e-70	GO:0015986 GO:0016469 GO:0046933 GO:0046961 IPRF:ipr008386 PFD:pf05680
117652	20304.1	-4.2056	0.291914	-14.407	4.67778e-47	5.40912e-46
117506	2408.5	-2.80546	0.355602	-7.8893	3.03883e-15	1.04559e-14	IPRF:ipr008972
117388	16.6591	2.64358	0.587976	4.49607	6.92207e-06	1.33322e-05
117311	1101.7	3.52035	0.371102	9.4862	2.39613e-21	1.10064e-20
117122	428.545	2.0632	0.301189	6.85019	7.37511e-12	2.10262e-11
117021	1903.81	-2.34524	0.156117	-15.0224	5.24156e-51	6.82504e-50
116864	12097	-10.509	0.376967	-27.8777	4.97351e-171	5.853e-169	GO:0004289 GO:0006508 GO:0008236 KEGGEC:3.4.14.9 MERCO:S53.UPW IPRF:ipr000209 IPRF:ipr009020 IPRF:ipr015366 PFD:pf09286
116359	14121.3	-2.1005	0.142905	-14.6986	6.58447e-49	8.03358e-48	GO:0003735 GO:0005622 GO:0005840 GO:0006412 GO:0042254 GO:1990904 KOG:KOG3166 IPRF:ipr001921 IPRF:ipr004037 IPRF:ipr004038 PFD:pf01248
116130	120.018	6.95751	0.614884	11.3152	1.10384e-29	7.06288e-29	GO:0003824 GO:0005488 GO:0008152 GO:0009058 GO:0016788 GO:0031177 GO:0048037 KOG:KOG1202 IPRF:ipr001031 IPRF:ipr006162 IPRF:ipr006163 IPRF:ipr009081 IPRF:ipr014030 IPRF:ipr014031 IPRF:ipr014043 IPRF:ipr016035 IPRF:ipr016036 IPRF:ipr016039 PFD:pf00109 PFD:pf00550 PFD:pf00698 PFD:pf00975 PFD:pf02801
116127	728.283	-2.24863	0.718782	-3.12839	0.00175765	0.00269208	GO:0000166 GO:0003700 GO:0005524 GO:0005634 GO:0006355 GO:0006810 GO:0016020 GO:0016887 GO:0017111 GO:0042626 GO:0043565 GO:0046983 TCDB:3.A.1.205.1 KOG:KOG0065 IPRF:ipr003439 IPRF:ipr003593 IPRF:ipr004827 IPRF:ipr010929 IPRF:ipr013525 PFD:pf00005 PFD:pf01061 PFD:pf06422
115984	112.361	-2.15386	0.618736	-3.48107	0.000499418	0.000805672	IPRF:ipr010730 PFD:pf06985
115969	3544.47	-2.58021	0.108526	-23.7749	6.07292e-125	4.18221e-123	GO:0006118 GO:0009055 GO:0015035 GO:0045454 KOG:KOG1752 IPRF:ipr002109 IPRF:ipr006662 IPRF:ipr011767 IPRF:ipr011899 IPRF:ipr012336 IPRF:ipr014025 PFD:pf00462
115940	120.503	3.38991	0.271714	12.476	1.00878e-35	8.00221e-35	KOG:KOG0504 IPRF:ipr002110 PFD:pf00023
115937	1616.37	-3.00199	0.133846	-22.4286	2.06822e-111	1.11792e-109	GO:0003824 GO:0005488 GO:0008152 GO:0016491 KEGGEC:1.-.-.- KOG:KOG1205 IPRF:ipr002198 IPRF:ipr002347 IPRF:ipr016040 PFD:pf00106
115868	2187.8	7.47827	0.252448	29.623	7.55647e-193	1.2325e-190	GO:0006066 GO:0016614 GO:0050660 KEGGEC:1.1.99.1 CAZY:AA3_3 KOG:KOG1238 IPRF:ipr000172 IPRF:ipr007867 IPRF:ipr012132 PFD:pf00732 PFD:pf05199
115584	1974.41	-3.51342	0.140125	-25.0734	9.69559e-139	7.63898e-137	GO:0004072 GO:0008152 GO:0008652 GO:0016597 KEGGEC:2.7.2.4 KOG:KOG0456 IPRF:ipr001048 IPRF:ipr001341 IPRF:ipr002912 PFD:pf00696 PFD:pf01842
115285	7790.78	-2.89313	0.174392	-16.5898	8.25645e-62	1.45379e-60	GO:0003824 GO:0004084 GO:0008152 GO:0009081 KEGGEC:2.6.1.42 KOG:KOG0975 IPRF:ipr001544 IPRF:ipr005786 PFD:pf01063
115224	24360.1	-2.78813	0.169916	-16.4088	1.65334e-60	2.80495e-59	GO:0003735 GO:0005622 GO:0005840 GO:0006414 KOG:KOG1762 IPRF:ipr001813 PFD:pf00428
115103	2731.8	6.66326	0.347307	19.1855	4.89194e-82	1.48145e-80	GO:0004497 GO:0004601 GO:0005506 GO:0006118 GO:0006979 GO:0020037 KEGGEC:1.11.1.7 KOG:KOG2408 IPRF:ipr001128 IPRF:ipr002007 IPRF:ipr010255 PFD:pf03098
114986	31.7393	4.27217	0.5592	7.63978	2.17586e-14	7.15309e-14
114979	401.608	3.44064	0.22377	15.3758	2.37917e-53	3.28665e-52	GO:0004553 GO:0005975 KEGGEC:3.2.1.14 CAZY:GH18 KOG:KOG4701 IPRF:ipr001223 IPRF:ipr001579 IPRF:ipr017853 PFD:pf00704
114917	451.316	2.25469	0.352346	6.39907	1.56325e-10	4.12769e-10
114383	4176.67	-2.48471	0.178447	-13.924	4.5255e-44	4.82285e-43	GO:0003824 GO:0006520 GO:0008483 GO:0009058 GO:0016769 GO:0030170 KEGGEC:2.6.1.1 KOG:KOG1411 IPRF:ipr000796 IPRF:ipr004838 IPRF:ipr004839 IPRF:ipr015424 PFD:pf00155
114362	2278.75	2.51085	0.138798	18.0899	3.82701e-73	9.17002e-72	KOG:KOG0305 IPRF:ipr000002 IPRF:ipr001680 IPRF:ipr011046 PFD:pf00400
114352	1696.44	-3.28859	0.161039	-20.4211	1.08627e-92	4.3909e-91	KEGGEC:2.4.2.17 KOG:KOG2831 IPRF:ipr011322 IPRF:ipr013115 IPRF:ipr013820 PFD:pf01634 PFD:pf08029
114133	55804.1	8.05788	0.160575	50.1815	0	0	GO:0006066 GO:0016614 GO:0050660 KEGGEC:1.1.99.1 CAZY:AA3_3 KOG:KOG1238 IPRF:ipr000172 IPRF:ipr007867 IPRF:ipr012132 PFD:pf00732 PFD:pf05199
113813	2732.19	-3.99174	0.417773	-9.55482	1.23802e-21	5.77517e-21	GO:0008152 GO:0008410 KEGGEC:2.8.3.5 KOG:KOG3822 IPRF:ipr004164 IPRF:ipr004165 IPRF:ipr012791 IPRF:ipr012792 IPRF:ipr014388 PFD:pf01144
113686	6009.37	-3.84663	0.141019	-27.2773	7.87789e-164	8.61656e-162	GO:0003824 GO:0005488 GO:0008152 GO:0016597 GO:0016616 GO:0048037 GO:0051287 KEGGEC:1.1.1.95 KOG:KOG0068 IPRF:ipr002912 IPRF:ipr006139 IPRF:ipr006140 IPRF:ipr016040 PFD:pf00389 PFD:pf01842 PFD:pf02826
113395	572.626	-2.10106	0.129338	-16.2447	2.43625e-59	3.98764e-58	GO:0000166 GO:0003677 GO:0003689 GO:0005524 GO:0005634 GO:0005663 GO:0006260 GO:0016887 GO:0017111 KEGGEC:2.7.7.7 KOG:KOG0991 IPRF:ipr003593 IPRF:ipr008921 IPRF:ipr011703 IPRF:ipr013748 PFD:pf07726 PFD:pf08542
113206	1899.66	-2.02158	0.146407	-13.808	2.28139e-43	2.3725e-42	GO:0003676 GO:0003677 GO:0005634 GO:0006260 KOG:KOG0851 IPRF:ipr004365 IPRF:ipr004591 IPRF:ipr007199 IPRF:ipr013955 IPRF:ipr016027 PFD:pf01336 PFD:pf04057 PFD:pf08646
113200	29709.5	-3.82647	0.300538	-12.7321	3.9228e-37	3.26502e-36	KOG:KOG1216
113180	5779.07	-2.21591	0.195453	-11.3373	8.57469e-30	5.51306e-29	GO:0004618 GO:0006096 KEGGEC:2.7.2.3 KOG:KOG1367 IPRF:ipr001576 IPRF:ipr015911 PFD:pf00162
113118	574.901	-2.03846	0.420176	-4.85144	1.22568e-06	2.50829e-06	CAZY:GT31 KOG:KOG2246
113024	2120.73	2.13854	0.116877	18.2973	8.69742e-75	2.17951e-73	GO:0006629 KEGGEC:3.1.1.3 KOG:KOG2624 MERCO:S33.UPW IPRF:ipr000073 IPRF:ipr006693 PFD:pf00561 PFD:pf04083
112810	294.618	5.52419	0.406875	13.5771	5.4725e-42	5.39531e-41	GO:0003824 GO:0005488 GO:0008152 GO:0016491 KEGGEC:1.1.-.- KOG:KOG1208 IPRF:ipr002198 IPRF:ipr002347 IPRF:ipr016040 PFD:pf00106
112741	3357.15	-2.12133	0.112748	-18.8149	5.70532e-79	1.59766e-77	IPRF:ipr012471 PFD:pf07956
112529	553.818	2.02418	0.217911	9.28902	1.55709e-20	6.90001e-20	GO:0003824 GO:0005488 GO:0008152 GO:0016491 KEGGEC:1.1.1.100 KOG:KOG0725 IPRF:ipr002198 IPRF:ipr002347 IPRF:ipr016040 PFD:pf00106
112243	1742.52	5.78642	0.310444	18.6391	1.54686e-77	4.19276e-76	GO:0003824 KEGGEC:3.2.1.101 CAZY:GH76 IPRF:ipr005198 IPRF:ipr008928 IPRF:ipr014480 PFD:pf03663
112059	5351.49	-2.96535	0.152164	-19.4878	1.39363e-84	4.5783e-83	GO:0006118 GO:0016491 KEGGEC:1.6.2.2 TCDB:3.D.5.1.1 KOG:KOG0534 IPRF:ipr001433 IPRF:ipr001709 IPRF:ipr001834 IPRF:ipr008333 PFD:pf00175 PFD:pf00970
112021	1344.37	2.19751	0.215378	10.203	1.92239e-24	1.00351e-23	GO:0008152 GO:0016491 KEGGEC:1.2.1.28 KOG:KOG2450 IPRF:ipr015590 IPRF:ipr016160 IPRF:ipr016161 PFD:pf00171
111943	34665	6.09949	0.189542	32.1802	3.34431e-227	8.40325e-225	GO:0004553 GO:0005576 GO:0005975 GO:0030248 CAZY:CBM1 CAZY:GH74 KOG:KOG3599 IPRF:ipr000254 IPRF:ipr002860 PFD:pf00734 PFD:pf02012
111892	324.676	-2.1612	0.176465	-12.2472	1.73983e-34	1.32258e-33	GO:0008483 GO:0030170 KEGGEC:5.4.3.8 KOG:KOG1401 IPRF:ipr005814 IPRF:ipr015424 PFD:pf00202
111878	4231.12	-2.20343	0.0980789	-22.4659	8.94013e-112	4.86061e-110	GO:0005740 GO:0006122 GO:0008121 KEGGEC:1.10.2.2 IPRF:ipr008027 PFD:pf05365
111701	1623.55	-6.48672	0.2334	-27.7923	5.38148e-170	6.25395e-168	GO:0003779 CAZY:GH16 IPRF:ipr001589 IPRF:ipr008985
111165	2015.59	-3.11866	0.347585	-8.97236	2.90219e-19	1.22255e-18
111088	3772.73	6.76731	0.229167	29.5301	1.1835e-191	1.89708e-189	GO:0004553 GO:0005975 GO:0006508 GO:0008233 KEGGEC:3.4.11.- KOG:KOG2195 MERCO:M28.001 IPRF:ipr001547 IPRF:ipr003137 IPRF:ipr007484 PFD:pf02225 PFD:pf04389
111054	9694.06	-3.06858	0.153021	-20.0533	1.88731e-89	6.99058e-88	GO:0003824 GO:0019752 GO:0046912 KEGGEC:2.3.3.14 KOG:KOG2367 IPRF:ipr000891 IPRF:ipr002034 IPRF:ipr011872 PFD:pf00682
110939	11340.7	-2.19274	0.132771	-16.5152	2.85028e-61	4.91634e-60	GO:0003735 GO:0005622 GO:0005840 GO:0006412 KOG:KOG3452 IPRF:ipr000509 PFD:pf01158
110510	4617.29	2.29364	0.295816	7.75358	8.9335e-15	3.00053e-14
110465	1604.41	-2.15456	0.614707	-3.50501	0.000456585	0.000739911	GO:0003700 GO:0005634 GO:0006355 GO:0008270 GO:0043565 KOG:KOG1601 IPRF:ipr000679 PFD:pf00320
110457	4178.28	-3.65217	0.178956	-20.4082	1.41415e-92	5.6915e-91	GO:0003862 GO:0005737 GO:0008152 GO:0009098 GO:0016616 KEGGEC:1.1.1.85 KOG:KOG0786 IPRF:ipr001804 IPRF:ipr004429 PFD:pf00180
110434	8283.07	-4.36658	0.224391	-19.4597	2.41191e-84	7.81307e-83	KEGGEC:3.2.1.58 CAZY:GH17 KOG:KOG4701 IPRF:ipr017853
110167	3527.4	-2.13534	0.171161	-12.4757	1.01372e-35	8.03461e-35	GO:0008152 GO:0008410 KOG:KOG3822 IPRF:ipr004164 IPRF:ipr004165 IPRF:ipr012791 IPRF:ipr012792 IPRF:ipr014388 PFD:pf01144
110048	1814.74	-2.77341	0.695461	-3.98787	6.66693e-05	0.000116816	GO:0003676 GO:0005622 GO:0008270 KOG:KOG2992 IPRF:ipr007087
109920	572.501	-2.11642	0.203297	-10.4105	2.22087e-25	1.20958e-24	GO:0016831 GO:0019752 GO:0030170 KEGGEC:4.1.1.15 KOG:KOG0629 IPRF:ipr002129 IPRF:ipr015424 PFD:pf00282
109841	904.783	-2.62928	0.199885	-13.154	1.61449e-39	1.47012e-38	KOG:KOG3328 IPRF:ipr003736 IPRF:ipr006683 PFD:pf03061
109567	1964.22	4.15916	0.142768	29.1322	1.40391e-186	2.13969e-184	GO:0004553 GO:0005975 KEGGEC:3.2.1.21 CAZY:GH3 IPRF:ipr001764 IPRF:ipr002772 IPRF:ipr017853 PFD:pf00933 PFD:pf01915
109514	1349.06	-2.42447	0.237841	-10.1936	2.11683e-24	1.10377e-23	GO:0003867 GO:0008483 GO:0009448 GO:0030170 KEGGEC:2.6.1.19 KOG:KOG1405 IPRF:ipr004631 IPRF:ipr005814 IPRF:ipr015424 PFD:pf00202
109470	3298.6	-2.02512	0.135826	-14.9097	2.85042e-50	3.6104e-49	GO:0000166 GO:0004812 GO:0004818 GO:0005524 GO:0005737 GO:0006412 GO:0006418 GO:0006424 KEGGEC:6.1.1.17 KOG:KOG1147 IPRF:ipr000924 IPRF:ipr001412 IPRF:ipr004526 IPRF:ipr010987 IPRF:ipr011035 PFD:pf00749 PFD:pf03950
109463	1515.6	2.22354	0.10513	21.1504	2.73505e-99	1.26506e-97	KOG:KOG2992
109275	12955.3	-3.0151	0.159003	-18.9625	3.47944e-80	9.98407e-79	GO:0003723 GO:0003735 GO:0005622 GO:0006412 GO:0015935 GO:0019843 KOG:KOG3301 IPRF:ipr001912 IPRF:ipr002942 IPRF:ipr005710 PFD:pf00163 PFD:pf01479
109243	354918	4.4972	0.571935	7.86314	3.74628e-15	1.28379e-14	GO:0005215 GO:0005351 GO:0006810 GO:0008643 GO:0016020 TCDB:2.A.1.1.9 KEGGEC:5.3.1.4 KOG:KOG0254 IPRF:ipr003663 IPRF:ipr005828 IPRF:ipr005829 IPRF:ipr007114 IPRF:ipr016196 PFD:pf00083
109136	1960.63	-3.06582	0.445906	-6.87548	6.17798e-12	1.76837e-11	GO:0008152 GO:0016491 KEGGEC:1.14.99.7 KOG:KOG1298 IPRF:ipr003042 IPRF:ipr006076 IPRF:ipr013698 PFD:pf01266 PFD:pf08491
109049	1840.08	-2.59785	0.20246	-12.8315	1.09288e-37	9.30451e-37	GO:0003824 GO:0005488 GO:0008152 GO:0016491 KEGGEC:1.1.1.125 KOG:KOG1200 IPRF:ipr002198 IPRF:ipr002347 IPRF:ipr016040 PFD:pf00106
108956	512.011	2.82855	0.256626	11.0221	2.99116e-28	1.83194e-27	GO:0005507 GO:0008131 GO:0009308 GO:0048038 KEGGEC:1.4.3.6 KOG:KOG1186 IPRF:ipr000269 IPRF:ipr015798 IPRF:ipr015800 IPRF:ipr015802 IPRF:ipr016182 PFD:pf01179 PFD:pf02727 PFD:pf02728
108908	50.0782	4.79507	0.593145	8.08414	6.26042e-16	2.22659e-15
108533	62.5241	3.55401	0.390041	9.1119	8.09523e-20	3.47627e-19
108458	2173.87	-10.7335	0.473793	-22.6545	1.26049e-113	7.0595e-112	CAZY:GT32 IPRF:ipr007577 PFD:pf04488
108425	78.7481	-3.22377	0.489222	-6.58958	4.41069e-11	1.20927e-10	IPRF:ipr001810 PFD:pf00646
108381	35312.3	-4.34236	0.173262	-25.0623	1.28065e-138	1.00052e-136	GO:0003824 GO:0005524 GO:0006810 GO:0006812 GO:0008152 GO:0015662 GO:0016020 GO:0016887 GO:0042626 GO:1902600 KEGGEC:3.6.3.6 TCDB:3.A.3.3.6 KOG:KOG0205 IPRF:ipr000695 IPRF:ipr001757 IPRF:ipr004014 IPRF:ipr005834 IPRF:ipr006534 IPRF:ipr008250 PFD:pf00122 PFD:pf00690 PFD:pf00702
108342	60.3472	5.02799	0.548815	9.16154	5.11621e-20	2.21957e-19	KEGGEC:3.2.1.59 CAZY:CBM24 CAZY:CBM24 CAZY:GH71 IPRF:ipr005197 IPRF:ipr017853 PFD:pf03659
108330	16218	5.2214	0.129003	40.4749	0	0
108308	2895.98	-2.5687	0.201015	-12.7786	2.15822e-37	1.81255e-36	GO:0006629 GO:0016020 GO:0016491 GO:0016717 KEGGEC:1.3.1.35 IPRF:ipr005804 IPRF:ipr010257 PFD:pf00487
108243	541.619	3.01362	0.182785	16.4872	4.53157e-61	7.77307e-60	KOG:KOG3417
108217	509.584	2.86034	0.204518	13.9858	1.9036e-44	2.05072e-43	GO:0015205 GO:0015931 GO:0016020 TCDB:2.A.39.3.2 KOG:KOG2466 IPRF:ipr001248 IPRF:ipr012681 PFD:pf02133
108042	1209.43	-3.2413	0.210168	-15.4224	1.15635e-53	1.60456e-52	GO:0003824 GO:0004084 GO:0008152 GO:0009081 KEGGEC:2.6.1.42 KOG:KOG0975 IPRF:ipr001544 IPRF:ipr005786 PFD:pf01063
107951	1889.43	-2.56376	0.162992	-15.7294	9.51322e-56	1.40388e-54	KOG:KOG2317 IPRF:ipr006056 IPRF:ipr006175 IPRF:ipr013813 PFD:pf01042
107903	3180.48	2.38573	0.142143	16.784	3.19639e-63	5.91969e-62	KOG:KOG2992
107898	907.21	-2.00849	0.214074	-9.38221	6.4603e-21	2.91844e-20	GO:0004497 GO:0005506 GO:0006118 GO:0020037 KEGGEC:1.14.13.70 KOG:KOG0684 IPRF:ipr001128 IPRF:ipr002403 PFD:pf00067
107864	1037.11	-2.32722	0.354143	-6.57143	4.98333e-11	1.36145e-10	GO:0005515 GO:0008152 GO:0016746 KEGGEC:2.3.1.- KOG:KOG0558 IPRF:ipr000089 IPRF:ipr001078 IPRF:ipr003016 IPRF:ipr004167 IPRF:ipr011053 PFD:pf00198 PFD:pf00364 PFD:pf02817
107701	16138.5	-2.8488	0.163809	-17.391	9.65192e-68	2.0256e-66	TCDB:3.A.20.1.1 MERCO:C108.00 KOG:KOG0279 IPRF:ipr001680 IPRF:ipr011046 PFD:pf00400
107563	1624.44	-2.53271	0.137706	-18.3921	1.51992e-75	3.86085e-74	GO:0003824 GO:0005488 GO:0008152 GO:0009396 KEGGEC:1.5.1.15 KOG:KOG0089 IPRF:ipr000672 IPRF:ipr016040 PFD:pf00763 PFD:pf02882
107551	4952.41	-3.34385	0.164251	-20.3582	3.9264e-92	1.55999e-90	GO:0004478 GO:0005524 GO:0006730 KEGGEC:2.5.1.6 KOG:KOG1506 IPRF:ipr002133 PFD:pf00438 PFD:pf02772 PFD:pf02773
107113	970.579	2.05734	0.12901	15.9471	2.98429e-57	4.57083e-56	GO:0003676 GO:0005515 GO:0005622 GO:0008270 KOG:KOG1812 IPRF:ipr001841 IPRF:ipr002867 IPRF:ipr007087 PFD:pf01485
107015	3198.94	-2.40096	0.235039	-10.2151	1.69654e-24	8.89605e-24	GO:0004768 GO:0005506 GO:0005783 GO:0006629 GO:0006633 GO:0016020 GO:0016491 GO:0016717 GO:0020037 GO:0046914 KEGGEC:1.14.19.1 KOG:KOG1600 IPRF:ipr001199 IPRF:ipr001522 IPRF:ipr005804 IPRF:ipr009160 IPRF:ipr010257 IPRF:ipr015876 PFD:pf00173 PFD:pf00487
106993	326.151	2.0905	0.194614	10.7418	6.47937e-27	3.75085e-26	GO:0003677 GO:0003918 GO:0005524 GO:0005694 GO:0006265 IPRF:ipr001241
106970	374.971	-3.10702	0.203401	-15.2754	1.11623e-52	1.504e-51	GO:0016020 TCDB:2.A.16.4.3 IPRF:ipr004695 PFD:pf03595
106623	481.04	4.40888	0.243609	18.0982	3.29254e-73	7.93024e-72	KOG:KOG1878
106322	3310.33	2.44597	0.401643	6.0899	1.12979e-09	2.80622e-09	GO:0005215 GO:0005351 GO:0006810 GO:0008643 GO:0016020 TCDB:2.A.1.1.7 KEGGEC:5.3.1.4 KOG:KOG0254 IPRF:ipr003663 IPRF:ipr005828 IPRF:ipr005829 IPRF:ipr007114 IPRF:ipr016196 PFD:pf00083
105891	27624	-2.85487	0.130511	-21.8745	4.54165e-106	2.31999e-104	KOG:KOG3344 IPRF:ipr005326 PFD:pf03501
105655	3704.58	-3.4201	0.119694	-28.5737	1.4263e-179	1.95004e-177	CAZY:GH128 KOG:KOG1187 IPRF:ipr017853
105536	4359.91	-3.62994	0.231895	-15.6533	3.15243e-55	4.56513e-54	GO:0004672 GO:0004674 GO:0004713 GO:0005524 GO:0006468 KEGGEC:2.7.1.- KOG:KOG0598 IPRF:ipr000719 IPRF:ipr000961 IPRF:ipr001245 IPRF:ipr002290 IPRF:ipr008271 IPRF:ipr011009 IPRF:ipr017442 PFD:pf00069 PFD:pf00433
105484	2339.82	3.08202	0.129601	23.7808	5.27767e-125	3.66168e-123	GO:0003677 GO:0003700 GO:0005634 GO:0006355 GO:0043565 GO:0046983 KOG:KOG4343 IPRF:ipr004827 IPRF:ipr008917 IPRF:ipr011616 PFD:pf00170
105396	5650.46	-2.15792	0.124555	-17.325	3.0481e-67	6.2834e-66	GO:0005506 GO:0006118 GO:0009055 GO:0020037 KEGGEC:1.10.2.2 TCDB:3.D.3.3.1 KOG:KOG3052 IPRF:ipr002326 IPRF:ipr009056 PFD:pf02167
105389	2086.87	2.03413	0.132856	15.3109	6.47126e-53	8.80868e-52
105361	3893.42	-2.25452	0.132466	-17.0195	5.88532e-65	1.14468e-63	GO:0003723 GO:0003743 GO:0005850 GO:0006412 KOG:KOG2916 IPRF:ipr003029 IPRF:ipr011488 IPRF:ipr016027 PFD:pf00575 PFD:pf07541
105293	26585.7	-4.62909	0.280185	-16.5215	2.56836e-61	4.44656e-60	CAZY:EXPN IPRF:ipr010829 PFD:pf07249
105289	1012.59	-3.87333	0.14888	-26.0164	3.23246e-149	2.94629e-147	GO:0004413 GO:0005524 GO:0006566 GO:0016301 GO:0016310 KEGGEC:2.7.1.39 KOG:KOG1537 IPRF:ipr000870 IPRF:ipr006203 IPRF:ipr006204 IPRF:ipr013750 PFD:pf00288 PFD:pf08544
105258	11361.9	2.13359	0.178529	11.951	6.41803e-33	4.63264e-32	KOG:KOG3803
105152	2182.29	-2.4137	0.121788	-19.8188	2.04848e-87	7.46851e-86	GO:0006520 GO:0030170 KEGGEC:4.4.1.8 KOG:KOG0053 IPRF:ipr000277 IPRF:ipr006238 IPRF:ipr015424 PFD:pf01053
105117	28280.2	6.70034	0.234456	28.5782	1.25499e-179	1.74143e-177	GO:0003700 GO:0005634 GO:0006355 GO:0008270 KOG:KOG4293 IPRF:ipr001138 PFD:pf00172
105065	1501.43	-2.35944	0.193615	-12.1863	3.67951e-34	2.76767e-33	GO:0003824 GO:0003855 GO:0003856 GO:0003866 GO:0004764 GO:0004765 GO:0005488 GO:0005524 GO:0005737 GO:0008152 GO:0009073 GO:0016765 KOG:KOG0692 IPRF:ipr000623 IPRF:ipr001381 IPRF:ipr001986 IPRF:ipr002658 IPRF:ipr006151 IPRF:ipr006264 IPRF:ipr008289 IPRF:ipr010110 IPRF:ipr013708 IPRF:ipr013792 IPRF:ipr016037 IPRF:ipr016040 PFD:pf00275 PFD:pf01202 PFD:pf01487 PFD:pf01488 PFD:pf01761 PFD:pf08501
105000	2155.46	-2.28269	0.14417	-15.8333	1.83383e-56	2.74543e-55	KOG:KOG1839 IPRF:ipr013026
104914	4258.94	-2.2636	0.131173	-17.2567	9.97314e-67	2.03781e-65	GO:0006118 GO:0006122 GO:0008121 KEGGEC:1.10.2.2 KOG:KOG3440 IPRF:ipr003197 PFD:pf02271
104664	1835.63	-2.93377	0.269928	-10.8687	1.62498e-27	9.70292e-27	GO:0003824 GO:0008152 KEGGEC:1.3.-.- KOG:KOG0872 IPRF:ipr006088 PFD:pf01598
104604	1476.84	2.50613	0.153094	16.3699	3.13966e-60	5.27837e-59	GO:0016020 GO:0030001 GO:0046872 TCDB:2.A.52.1.3 IPRF:ipr011541 PFD:pf03824
104585	699.862	2.34376	0.237224	9.87993	5.08702e-23	2.521e-22	GO:0005215 GO:0006810 GO:0016020 TCDB:2.A.1.14.4 KOG:KOG2533 IPRF:ipr007114 IPRF:ipr011701 IPRF:ipr016196 PFD:pf07690
104576	2028.73	-2.6914	0.264207	-10.1867	2.27325e-24	1.18334e-23	GO:0003824 GO:0004043 GO:0005488 GO:0008152 GO:0016491 GO:0031177 GO:0048037 KEGGEC:1.2.1.31 KOG:KOG1178 IPRF:ipr000873 IPRF:ipr002198 IPRF:ipr002347 IPRF:ipr006162 IPRF:ipr006163 IPRF:ipr009081 IPRF:ipr010080 IPRF:ipr013120 IPRF:ipr016040 PFD:pf00106 PFD:pf00501 PFD:pf00550 PFD:pf07993
104559	185.02	-2.70514	0.247374	-10.9354	7.80353e-28	4.71713e-27	GO:0016020 KOG:KOG0748 IPRF:ipr004254 PFD:pf03006
104534	200.915	-2.96203	0.836714	-3.54007	0.000400025	0.000653034	KOG:KOG1721
104519	59.7966	9.76126	1.2155	8.03065	9.69606e-16	3.41197e-15	GO:0005507 GO:0016491 KEGGEC:1.10.3.3 CAZY:AA1 KOG:KOG1263 IPRF:ipr001117 IPRF:ipr002355 IPRF:ipr008972 IPRF:ipr011706 IPRF:ipr011707 PFD:pf00394 PFD:pf07731 PFD:pf07732
104503	2223.42	-2.54561	0.0989659	-25.7221	6.62027e-146	5.80648e-144	GO:0006066 GO:0016614 GO:0050660 KEGGEC:1.1.99.1 CAZY:AA3_2 KOG:KOG1238 IPRF:ipr000172 IPRF:ipr007867 IPRF:ipr012132 PFD:pf00732 PFD:pf05199
104468	16.1527	4.39797	0.786319	5.59311	2.23034e-08	5.11609e-08	GO:0004289 GO:0004553 GO:0005576 GO:0005975 GO:0006508 GO:0030248 KEGGEC:3.2.1.14 CAZY:CBM1 CAZY:GH18 KOG:KOG4701 IPRF:ipr000209 IPRF:ipr000254 IPRF:ipr001223 IPRF:ipr001579 IPRF:ipr017853 PFD:pf00704 PFD:pf00734
104437	578.308	2.9365	0.225926	12.9976	1.26203e-38	1.10481e-37	GO:0004497 GO:0005506 GO:0006118 GO:0020037 KEGGEC:1.14.14.1 KOG:KOG0156 IPRF:ipr001128 IPRF:ipr002401 PFD:pf00067
104401	1243.19	-3.97375	0.879248	-4.51949	6.19892e-06	1.1989e-05	GO:0003824 GO:0005488 GO:0008152 KEGGEC:1.6.5.5 KOG:KOG1198 IPRF:ipr011032 IPRF:ipr013149 IPRF:ipr013154 IPRF:ipr016040 PFD:pf00107 PFD:pf08240
104377	2604.02	5.11159	0.20678	24.72	6.52038e-135	4.88871e-133	TCDB:2.A.67.1.3 KOG:KOG2262 IPRF:ipr004813 PFD:pf03169
104258	4358.92	-9.94402	1.06672	-9.32204	1.14124e-20	5.09854e-20	GO:0005215 GO:0006810 GO:0016020 TCDB:2.A.18.4.2 KOG:KOG1303 IPRF:ipr005829 IPRF:ipr013057 PFD:pf01490
104220	65453.4	5.93524	0.312444	18.9962	1.83518e-80	5.31517e-79	GO:0004553 GO:0005576 GO:0005975 GO:0030248 CAZY:CBM1 CAZY:EXPN KOG:KOG4157 IPRF:ipr000254 IPRF:ipr007112 IPRF:ipr007117 IPRF:ipr009009 PFD:pf00734 PFD:pf01357
104193	3121.29	4.75554	0.206852	22.9901	5.85768e-117	3.49095e-115	IPRF:ipr016137
104190	904.31	4.57937	0.188496	24.2943	2.25264e-130	1.59869e-128
103981	3516.43	2.52948	0.197761	12.7906	1.85046e-37	1.56255e-36	KOG:KOG0266 IPRF:ipr014801 PFD:pf08689
103931	529.504	-2.73337	0.254319	-10.7478	6.06722e-27	3.51884e-26
103899	14591.5	-2.44111	0.168309	-14.5038	1.14633e-47	1.34393e-46	CAZY:CBM43 CAZY:GH72 IPRF:ipr004886 IPRF:ipr012946 IPRF:ipr017853 PFD:pf03198 PFD:pf07983
103865	6264.73	2.04152	0.286722	7.12022	1.07755e-12	3.20166e-12	GO:0008080 GO:0008152 IPRF:ipr000182 IPRF:ipr016181 PFD:pf00583
103853	618.276	5.0249	0.24787	20.2723	2.25851e-91	8.82243e-90	GO:0005215 GO:0005488 GO:0006810 KOG:KOG4177 IPRF:ipr002110 IPRF:ipr002345 PFD:pf00023
103797	10512	2.04714	0.309991	6.60388	4.00533e-11	1.10072e-10	KOG:KOG4744
103726	3991.16	7.52248	0.351359	21.4097	1.08479e-101	5.22555e-100	GO:0004553 GO:0005975 CAZY:GH16 IPRF:ipr000757 IPRF:ipr008985 PFD:pf00722
103650	10711.7	2.63965	0.608283	4.3395	1.42806e-05	2.66815e-05	GO:0004096 GO:0004601 GO:0006118 GO:0006979 GO:0020037 KEGGEC:1.11.1.11 IPRF:ipr000763 IPRF:ipr002016 IPRF:ipr010255 PFD:pf00141
103588	1078.51	2.02392	0.132977	15.2201	2.60097e-52	3.47931e-51	KOG:KOG4597
103498	3459	3.20516	0.150277	21.3283	6.19937e-101	2.91089e-99
103464	1091.05	4.07456	0.220053	18.5163	1.52652e-76	4.00905e-75	GO:0003700 GO:0005634 GO:0006355 GO:0008270 IPRF:ipr000637 IPRF:ipr001138 PFD:pf00172 PFD:pf02178
103410	1206.41	2.07624	0.253435	8.19238	2.5612e-16	9.31955e-16	IPRF:ipr001849 PFD:pf00169
103401	354.001	2.36137	0.187097	12.6211	1.61487e-36	1.31812e-35	GO:0005524 GO:0016151 IPRF:ipr003495 IPRF:ipr004400 IPRF:ipr012202 PFD:pf02492
103366	221.488	3.54324	0.231259	15.3216	5.48837e-53	7.49271e-52	GO:0006118 GO:0016491 IPRF:ipr000103 IPRF:ipr003953 IPRF:ipr013027 PFD:pf00890
103307	3689.28	-2.42714	0.175122	-13.8597	1.11129e-43	1.16742e-42	GO:0004748 GO:0009186 GO:0016491 GO:0046914 KEGGEC:1.17.4.1 KOG:KOG1567 IPRF:ipr000358 IPRF:ipr009078 PFD:pf00268
103267	4287.61	2.45218	0.167028	14.6812	8.50663e-49	1.03381e-47	IPRF:ipr005532 IPRF:ipr017805 PFD:pf03781
103212	2135.56	3.68823	0.219952	16.7683	4.15938e-63	7.65738e-62	KOG:KOG1869
103154	1713.68	-2.41747	0.12659	-19.0969	2.67848e-81	7.93053e-80	GO:0005507 GO:0005743 GO:0006118 GO:0006825 GO:0006878 GO:0008535 KOG:KOG2792 IPRF:ipr003782 IPRF:ipr012336 IPRF:ipr017276 PFD:pf02630
103141	535.266	-2.04416	0.322421	-6.34003	2.29714e-10	5.97887e-10	GO:0003700 GO:0005634 GO:0006355 GO:0008270 IPRF:ipr001138 PFD:pf00172
103113	5452.5	-2.44782	0.274369	-8.92163	4.59485e-19	1.91648e-18	GO:0003824 KEGGEC:3.2.1.101 CAZY:GH76 KOG:KOG4451 IPRF:ipr005198 IPRF:ipr008928 IPRF:ipr014480 PFD:pf03663
103027	5979.2	-2.868	0.913945	-3.13805	0.00170078	0.00260883	GO:0004553 GO:0005975 IPRF:ipr001547
103003	8196.07	-3.16635	0.173753	-18.2233	3.37416e-74	8.34296e-73	GO:0003824 GO:0004455 GO:0005488 GO:0008152 GO:0009082 GO:0016491 KEGGEC:1.1.1.86 IPRF:ipr000506 IPRF:ipr008927 IPRF:ipr013023 IPRF:ipr013116 IPRF:ipr016040 IPRF:ipr016207 PFD:pf01450 PFD:pf07991
102985	1121.37	-2.0853	0.171318	-12.1721	4.37641e-34	3.28389e-33	GO:0000166 GO:0004812 GO:0004815 GO:0005524 GO:0005737 GO:0006412 GO:0006418 GO:0006422 KEGGEC:6.1.1.12 KOG:KOG2411 IPRF:ipr002312 IPRF:ipr004364 IPRF:ipr006195 PFD:pf00152
102903	342.879	2.64446	0.283203	9.33768	9.84695e-21	4.41191e-20	IPRF:ipr007466 PFD:pf04371
102900	21546.1	-9.91364	0.871763	-11.372	5.76823e-30	3.73449e-29	KOG:KOG0143 IPRF:ipr005123 PFD:pf03171
102793	1136.98	-4.4645	0.149557	-29.8516	8.37281e-196	1.44152e-193	GO:0005215 GO:0006810 GO:0016020 TCDB:2.A.1.15.7 KOG:KOG0253 IPRF:ipr007114 IPRF:ipr011701 IPRF:ipr016196 PFD:pf07690
102759	4819.61	-3.65595	0.446188	-8.19375	2.5321e-16	9.21729e-16	GO:0004109 GO:0006779 KEGGEC:1.3.3.3 KOG:KOG1518 IPRF:ipr001260 PFD:pf01218
102705	182.767	2.54881	0.25845	9.86191	6.08825e-23	3.00438e-22	IPRF:ipr001810 PFD:pf00646
102657	2671.38	2.04624	0.143282	14.2813	2.86382e-46	3.23905e-45	GO:0005216 GO:0005247 GO:0006821 GO:0016020 TCDB:2.A.49.2.3 KOG:KOG0475 IPRF:ipr000644 IPRF:ipr001807 IPRF:ipr002000 IPRF:ipr014743 PFD:pf00571 PFD:pf00654
102517	855.064	3.49897	0.368633	9.49173	2.27226e-21	1.04477e-20	GO:0046373 GO:0046556 CAZY:CBM42 CAZY:GH54 IPRF:ipr007934 IPRF:ipr008985 IPRF:ipr015289 PFD:pf05270 PFD:pf09206
102498	8038.31	2.66483	0.369899	7.20422	5.83751e-13	1.76206e-12	GO:0008152 GO:0016491 KEGGEC:1.2.1.3 KOG:KOG2450 IPRF:ipr015590 IPRF:ipr016160 IPRF:ipr016161 PFD:pf00171
102444	169.786	2.93986	0.403288	7.28973	3.10579e-13	9.5264e-13	GO:0008152 GO:0016491 IPRF:ipr011048 IPRF:ipr011964 IPRF:ipr015590 PFD:pf00171
102433	438.013	-4.28123	0.906425	-4.72321	2.32153e-06	4.63657e-06	GO:0005506 GO:0006118 GO:0016491 GO:0020037 KEGGEC:1.14.12.17 KOG:KOG3378 IPRF:ipr000971 IPRF:ipr001433 IPRF:ipr008333 IPRF:ipr009050 PFD:pf00042 PFD:pf00175 PFD:pf00970
102402	3896.06	5.24548	0.186727	28.0918	1.23416e-173	1.55054e-171	GO:0005215 GO:0006810 GO:0016020 TCDB:1.A.8.9.3 KOG:KOG0224 IPRF:ipr000425 PFD:pf00230
102372	1975.46	3.695	0.188555	19.5964	1.65828e-85	5.60619e-84	GO:0003824 GO:0004555 GO:0005991 KEGGEC:3.2.1.28 CAZY:GH37 KOG:KOG0602 IPRF:ipr001661 IPRF:ipr008928 PFD:pf01204
102329	470.266	4.05348	0.216818	18.6953	5.40353e-78	1.47322e-76
102293	22.324	3.07892	0.593046	5.1917	2.08385e-07	4.4992e-07	GO:0004601 GO:0006118 IPRF:ipr000028 PFD:pf01328
102278	170.075	-2.06641	0.343473	-6.01623	1.78525e-09	4.39203e-09	GO:0003824 GO:0005488 GO:0008152 GO:0016491 KEGGEC:1.1.1.184 KOG:KOG0725 IPRF:ipr002347 IPRF:ipr013149 IPRF:ipr016040 PFD:pf00107
102247	125.311	2.52618	0.240322	10.5116	7.6371e-26	4.24654e-25
102051	12905.2	-2.22428	0.149509	-14.8772	4.63343e-50	5.79772e-49	GO:0003735 GO:0005622 GO:0005840 GO:0006412 KOG:KOG0886 IPRF:ipr000911 PFD:pf00298 PFD:pf03946
101932	478.681	-2.06997	0.206729	-10.0129	1.3371e-23	6.7929e-23
101897	1555.01	3.2503	0.1993	16.3086	8.57385e-60	1.42596e-58	GO:0004497 GO:0006118 GO:0006725 GO:0008152 GO:0016491 KOG:KOG2614 IPRF:ipr002938 IPRF:ipr003042 PFD:pf01494
101869	1294.5	2.60098	0.128018	20.3172	9.05228e-92	3.58124e-90
101778	2880.79	3.11932	0.251719	12.3921	2.8838e-35	2.23609e-34
101673	989.654	-2.43514	0.104027	-23.4087	3.48246e-121	2.24836e-119	KOG:KOG4701
101652	2513.25	3.31545	0.106011	31.2746	1.0351e-214	2.09203e-212	KOG:KOG2992
101548	1138.29	-2.48629	0.180171	-13.7996	2.56238e-43	2.66172e-42	KOG:KOG3783
101532	667.942	2.00496	0.154866	12.9464	2.46323e-38	2.14425e-37	GO:0005215 GO:0005351 GO:0006810 GO:0008643 GO:0016020 TCDB:2.A.1.1.7 KEGGEC:5.3.1.4 KOG:KOG0254 IPRF:ipr003663 IPRF:ipr005828 IPRF:ipr005829 IPRF:ipr007114 IPRF:ipr016196 PFD:pf00083
101508	3254.45	-2.2561	0.11223	-20.1024	7.0318e-90	2.62549e-88	GO:0008152 GO:0016624 KEGGEC:1.2.4.1 KOG:KOG0225 IPRF:ipr001017 IPRF:ipr017597 PFD:pf00676
101346	7243.71	3.99175	0.190934	20.9064	4.6805e-97	2.02393e-95	GO:0004565 GO:0005975 GO:0009341 KEGGEC:3.2.1.23 CAZY:GH35 KOG:KOG0496 IPRF:ipr001944 IPRF:ipr017853 PFD:pf01301
101325	1919.22	2.54545	0.211397	12.0411	2.1603e-33	1.58269e-32	GO:0004197 GO:0006508 KEGGEC:3.4.22.40 MERCO:C01.084 KOG:KOG4128 IPRF:ipr000169 IPRF:ipr004134 PFD:pf03051
101318	5860.54	-3.82471	0.152159	-25.1362	1.99899e-139	1.60212e-137	GO:0003824 GO:0004056 GO:0042450 KEGGEC:4.3.2.1 KOG:KOG1316 IPRF:ipr000362 IPRF:ipr003031 IPRF:ipr008948 IPRF:ipr009049 PFD:pf00206
101244	677.774	-4.12706	0.216914	-19.0262	1.03442e-80	3.01473e-79	GO:0003824 GO:0003963 KEGGEC:6.5.1.4 KOG:KOG3980 IPRF:ipr000228 IPRF:ipr013792 PFD:pf01137
101203	455.383	4.0352	0.278155	14.507	1.09396e-47	1.28416e-46
101105	3920.39	2.04153	0.136861	14.9168	2.56137e-50	3.24871e-49	GO:0004571 GO:0005509 GO:0016020 KEGGEC:3.2.1.113 CAZY:GH47 KOG:KOG2204 IPRF:ipr001382 PFD:pf01532
100875	1044.34	-5.50978	0.651637	-8.45529	2.78384e-17	1.05509e-16	GO:0006810 GO:0006865 GO:0015171 GO:0016020 TCDB:2.A.3.10.21 KOG:KOG1286 IPRF:ipr002293 IPRF:ipr004840 IPRF:ipr004841 PFD:pf00324
100818	450.369	-2.3388	0.261085	-8.95799	3.30637e-19	1.38903e-18	KOG:KOG2793
100792	5988.7	-2.41236	0.124483	-19.379	1.16036e-83	3.70719e-82	GO:0003824 GO:0004222 GO:0006508 GO:0008270 GO:0046872 KEGGEC:3.4.24.64 KOG:KOG0960 IPRF:ipr001431 IPRF:ipr007863 IPRF:ipr011249 IPRF:ipr011765 PFD:pf00675 PFD:pf05193
100716	5413.44	-2.5602	0.187397	-13.6619	1.71401e-42	1.72645e-41	GO:0003824 GO:0003852 GO:0009098 GO:0019752 GO:0046912 KEGGEC:2.3.3.13 KOG:KOG2367 IPRF:ipr000891 IPRF:ipr002034 IPRF:ipr005668 IPRF:ipr013709 PFD:pf00682 PFD:pf08502
100322	21140	-2.47012	0.132679	-18.6173	2.32524e-77	6.2479e-76	GO:0003735 GO:0005622 GO:0005840 GO:0006412 KOG:KOG3255 IPRF:ipr000702 IPRF:ipr002359 PFD:pf00347
100282	1144.75	7.92885	0.385802	20.5516	7.44028e-94	3.03387e-92
100273	7826.77	2.33672	0.219155	10.6624	1.52585e-26	8.73509e-26	KOG:KOG2510 IPRF:ipr013933 PFD:pf08624
100224	483.243	-2.1517	0.170794	-12.5982	2.16021e-36	1.75862e-35	GO:0000166 GO:0003677 GO:0003689 GO:0005524 GO:0005634 GO:0005663 GO:0006260 GO:0017111 KEGGEC:2.7.7.7 KOG:KOG0989 IPRF:ipr003593 IPRF:ipr003959 IPRF:ipr008921 IPRF:ipr013748 PFD:pf00004 PFD:pf08542
100172	218.382	3.48822	0.222735	15.6608	2.80247e-55	4.07102e-54	GO:0008270 KOG:KOG1812 IPRF:ipr002867 PFD:pf01485
100159	2391.57	2.81702	0.139454	20.2004	9.70936e-91	3.74556e-89	KOG:KOG0271 IPRF:ipr001680 IPRF:ipr011046 PFD:pf00400
100100	1751.74	-2.65658	0.0938726	-28.2998	3.47574e-176	4.61628e-174	GO:0004066 GO:0006529 GO:0008152 KEGGEC:6.3.5.4 MERCO:C44.976 KOG:KOG0571 IPRF:ipr000583 IPRF:ipr001962 IPRF:ipr006426 PFD:pf00310 PFD:pf00733
99974	835.923	2.30391	0.300305	7.6719	1.6947e-14	5.60897e-14	KEGGEC:5.4.99.7 KOG:KOG4283 IPRF:ipr001680 IPRF:ipr011046 PFD:pf00400
99943	1045.34	-3.12862	0.218807	-14.2986	2.23327e-46	2.53822e-45	GO:0008299 KOG:KOG0711 IPRF:ipr000092 IPRF:ipr008949 PFD:pf00348
99875	1402.64	-2.52941	0.188434	-13.4233	4.41358e-41	4.23458e-40	GO:0003924 GO:0005525 KEGGEC:3.6.5.3 KOG:KOG0467 IPRF:ipr000640 IPRF:ipr000795 IPRF:ipr004161 IPRF:ipr005517 IPRF:ipr009000 IPRF:ipr009022 PFD:pf00009 PFD:pf00679 PFD:pf03144 PFD:pf03764
99788	3722.27	2.59842	0.178264	14.5762	3.97791e-48	4.72319e-47	GO:0008270 KOG:KOG1815 IPRF:ipr002867 PFD:pf01485
99775	32975.7	-2.59428	0.17163	-15.1156	1.27864e-51	1.69097e-50	KOG:KOG1767 IPRF:ipr004977 PFD:pf03297
99772	38266.9	-2.60118	0.147827	-17.5961	2.63712e-69	5.72834e-68	GO:0005215 GO:0005488 GO:0005743 GO:0006810 GO:0016020 TCDB:2.A.29.1.7 KOG:KOG0749 IPRF:ipr001993 IPRF:ipr002067 IPRF:ipr002113 PFD:pf00153
99737	658.726	-4.9766	0.308626	-16.125	1.70184e-58	2.70924e-57	KEGGEC:2.7.7.6 KOG:KOG3599
99728	899.033	-3.03972	0.246045	-12.3543	4.6153e-35	3.56087e-34	GO:0003700 GO:0005634 GO:0006355 GO:0008270 IPRF:ipr001138 PFD:pf00172
99681	4263.89	-4.24258	0.244381	-17.3605	1.64239e-67	3.43903e-66	KOG:KOG0517 IPRF:ipr001849 PFD:pf00169
99635	319.636	-2.4745	0.174785	-14.1574	1.67997e-45	1.8638e-44
99452	24.283	3.09881	0.685923	4.51771	6.25109e-06	1.20874e-05	TCDB:3.A.20.1.1 KEGGEC:5.4.99.7 KOG:KOG0272 IPRF:ipr001632 IPRF:ipr001680 IPRF:ipr011044 PFD:pf00400
99422	332.002	-2.02074	0.451615	-4.47447	7.66017e-06	1.4702e-05	GO:0016020 KEGGEC:1.3.1.70 KOG:KOG1435 IPRF:ipr001171 IPRF:ipr011024 PFD:pf01222
99159	2569.56	2.38771	0.146177	16.3343	5.62307e-60	9.40245e-59	KOG:KOG4297
99126	6536.6	-2.63361	0.177948	-14.7999	1.46719e-49	1.81389e-48	GO:0004017 GO:0005524 GO:0006139 GO:0016776 GO:0019205 GO:0050145 KEGGEC:2.7.4.3 KOG:KOG3078 IPRF:ipr000850 IPRF:ipr006259 IPRF:ipr007862 IPRF:ipr011769 PFD:pf00406 PFD:pf05191
98998	4066.62	-2.15811	0.161574	-13.3568	1.08142e-40	1.02591e-39	GO:0005488 GO:0006810 GO:0016020 TCDB:2.A.29.29.1 KOG:KOG0756 IPRF:ipr001993 PFD:pf00153
98934	2830.21	6.12483	0.257674	23.7696	6.8866e-125	4.7077e-123	KOG:KOG0977
98905	2861.46	2.67236	0.140303	19.0471	6.94225e-81	2.02963e-79
98886	1947.79	-3.36999	0.172779	-19.5046	1.00372e-84	3.32086e-83	GO:0005488 GO:0006810 GO:0016020 TCDB:2.A.29.21.1 KOG:KOG0750 IPRF:ipr001993 PFD:pf00153
98842	1594.29	2.28266	0.154086	14.8141	1.18699e-49	1.46943e-48	KEGGEC:5.99.1.2 KOG:KOG1144
98788	38282.4	4.22398	0.224944	18.778	1.14398e-78	3.18432e-77	GO:0003677 GO:0003700 GO:0005634 GO:0006351 GO:0006355 GO:0008270 IPRF:ipr001138 IPRF:ipr007219 PFD:pf00172 PFD:pf04082
98759	652.721	-2.31035	0.11994	-19.2626	1.10721e-82	3.39727e-81	KOG:KOG4558 IPRF:ipr009002
98729	5405.53	4.42633	0.419797	10.544	5.41612e-26	3.02788e-25	IPRF:ipr014756
98605	1597.78	-3.28913	0.271534	-12.1132	8.99567e-34	6.6746e-33	KOG:KOG3355 IPRF:ipr006863 PFD:pf04777
98500	47903.5	-2.97826	0.705159	-4.22353	2.40509e-05	4.39727e-05	GO:0016829 KEGGEC:4.1.2.- IPRF:ipr005593 PFD:pf03894
98455	28794.1	4.03397	0.297348	13.5665	6.3286e-42	6.21955e-41	GO:0003677 GO:0003700 GO:0005634 GO:0006351 GO:0006355 GO:0008270 KOG:KOG1187 IPRF:ipr001138 IPRF:ipr007219 PFD:pf00172 PFD:pf04082
98413	7211.8	2.4044	0.141431	17.0006	8.12909e-65	1.57123e-63	GO:0006885 GO:0015299 GO:0016020 TCDB:2.A.37.4.1 KOG:KOG1650 IPRF:ipr006153 PFD:pf00999
98410	850.503	-7.6084	0.421865	-18.0352	1.03204e-72	2.44144e-71	GO:0005215 GO:0005315 GO:0006810 GO:0006817 GO:0016020 TCDB:2.A.1.9.2 KOG:KOG0252 IPRF:ipr004738 IPRF:ipr005828 IPRF:ipr005829 IPRF:ipr007114 IPRF:ipr016196 PFD:pf00083
98341	1309.75	2.85843	0.151636	18.8506	2.90736e-79	8.24077e-78
98334	3072.12	-2.16453	0.118292	-18.2982	8.55025e-75	2.14842e-73	KOG:KOG2758 IPRF:ipr000717 IPRF:ipr016650 PFD:pf01399
98284	2061.48	-2.53519	0.218206	-11.6183	3.32654e-31	2.25578e-30	GO:0003824 GO:0004619 GO:0005737 GO:0006007 GO:0008152 GO:0030145 GO:0046872 TCDB:2.A.7.22.2 KEGGEC:5.4.2.1 KOG:KOG4513 IPRF:ipr005995 IPRF:ipr006124 IPRF:ipr011258 IPRF:ipr014030 IPRF:ipr017850 PFD:pf01676 PFD:pf06415
98243	1733.91	2.45736	0.178124	13.7958	2.70168e-43	2.80017e-42	GO:0004725 GO:0006470 GO:0016311 GO:0016791 KEGGEC:3.1.3.48 KOG:KOG0791 IPRF:ipr000242 IPRF:ipr000387 IPRF:ipr003595 IPRF:ipr016130 PFD:pf00102
98204	1707.53	-3.09128	0.182216	-16.9649	1.49242e-64	2.86674e-63	GO:0003849 GO:0009058 GO:0009073 KEGGEC:2.5.1.54 IPRF:ipr006218 IPRF:ipr006219 PFD:pf00793
98127	5592.54	-2.95522	0.151906	-19.4542	2.68256e-84	8.65964e-83	KOG:KOG1216
98010	7262.63	-4.58857	0.322256	-14.2389	5.25644e-46	5.89495e-45
97880	5340.75	3.42747	0.147302	23.2683	9.28745e-120	5.83415e-118	GO:0003677 GO:0003700 GO:0005634 GO:0006351 GO:0006355 GO:0008270 IPRF:ipr001138 IPRF:ipr007219 PFD:pf00172 PFD:pf04082
97870	205.532	4.88728	0.377216	12.9562	2.16725e-38	1.88837e-37
97853	1689.16	-2.01841	0.122413	-16.4886	4.43325e-61	7.61848e-60	GO:0003735 GO:0005622 GO:0005840 GO:0006412 TCDB:1.C.82.1.1 KOG:KOG1569 IPRF:ipr002143 PFD:pf00687
97783	545.215	-2.02807	0.235	-8.63007	6.13133e-18	2.40824e-17	GO:0004358 GO:0006526 KOG:KOG2786 MERCO:T05.001 IPRF:ipr002813 IPRF:ipr016117 PFD:pf01960
97766	338.981	2.26052	0.24788	9.1194	7.55426e-20	3.25148e-19
97750	5843.14	-2.18958	0.092436	-23.6875	4.85414e-124	3.27022e-122	GO:0005960 GO:0006546 KEGGEC:2.1.2.10 KOG:KOG3373 IPRF:ipr002930 IPRF:ipr011053 IPRF:ipr017453 PFD:pf01597
97721	4255.09	-3.4833	0.180358	-19.3132	4.15692e-83	1.30564e-81	GO:0000272 GO:0008810 CAZY:GH12 IPRF:ipr002594 IPRF:ipr008985
97661	25753.6	-2.58105	0.14771	-17.4738	2.26961e-68	4.82985e-67	GO:0003735 GO:0005622 GO:0005840 GO:0006412 KOG:KOG1732 IPRF:ipr001147 IPRF:ipr008991 PFD:pf01157
97622	955.643	-2.88527	0.166458	-17.3333	2.63875e-67	5.45167e-66	TCDB:2.A.1.13.6 KOG:KOG2504 IPRF:ipr011701 IPRF:ipr016196 PFD:pf07690
97591	3551.93	2.74777	0.1948	14.1056	3.50914e-45	3.87464e-44	GO:0006508 GO:0008236 KOG:KOG2100 IPRF:ipr001375 PFD:pf00326
97471	228.586	2.9858	0.21915	13.6244	2.86727e-42	2.86019e-41
97401	797.021	2.81719	0.178172	15.8117	2.58534e-56	3.8643e-55	GO:0005215 GO:0005351 GO:0006810 GO:0008643 GO:0016020 TCDB:2.A.1.1.11 KOG:KOG0254 IPRF:ipr003663 IPRF:ipr005828 IPRF:ipr005829 IPRF:ipr007114 IPRF:ipr016196 PFD:pf00083
97398	1172.92	3.93706	0.231971	16.9722	1.31914e-64	2.53914e-63	GO:0003700 GO:0005634 GO:0006355 GO:0008270 IPRF:ipr001138 PFD:pf00172
97355	1956.54	2.77972	0.245918	11.3035	1.26145e-29	8.04368e-29	TCDB:8.A.28.1.1 KOG:KOG4177 IPRF:ipr002110 PFD:pf00023
97336	4437.97	3.4514	0.247447	13.948	3.23394e-44	3.45983e-43	TCDB:2.A.1.58.1 KOG:KOG3098 IPRF:ipr010291 IPRF:ipr016196 PFD:pf05978
97308	5484.88	4.94692	0.22555	21.9327	1.26615e-106	6.57621e-105	GO:0004497 GO:0006118 GO:0006725 GO:0016491 GO:0050660 KOG:KOG1399 IPRF:ipr001100 IPRF:ipr001327 IPRF:ipr002938 IPRF:ipr013027 PFD:pf00070 PFD:pf01494
97301	1343.54	4.23605	0.205151	20.6484	1.00864e-94	4.1677e-93	KOG:KOG1472 IPRF:ipr002035 IPRF:ipr006587 IPRF:ipr013694 PFD:pf00092 PFD:pf08487
97264	9168.39	-3.10829	0.142625	-21.7934	2.67892e-105	1.33513e-103
97259	2027.17	7.04258	0.270266	26.0579	1.09439e-149	1.00738e-147	GO:0005215 GO:0005351 GO:0006810 GO:0008643 GO:0016020 TCDB:2.A.1.1.39 KEGGEC:5.3.1.4 KOG:KOG0254 IPRF:ipr003663 IPRF:ipr005828 IPRF:ipr007114 IPRF:ipr016196 PFD:pf00083
97256	2323.83	2.78455	0.248096	11.2236	3.12126e-29	1.96601e-28	GO:0003700 GO:0005634 GO:0006355 GO:0008270 IPRF:ipr001138 PFD:pf00172
97054	4012.39	2.77035	0.258758	10.7063	9.50433e-27	5.46455e-26	GO:0000150 GO:0000166 GO:0005524 GO:0006310 GO:0006810 GO:0016020 GO:0016887 GO:0017111 GO:0042626 TCDB:3.A.1.201.11 KOG:KOG0055 IPRF:ipr001140 IPRF:ipr003439 IPRF:ipr003593 IPRF:ipr006118 IPRF:ipr011527 PFD:pf00005 PFD:pf00664
97020	2057.94	-2.16388	0.164572	-13.1485	1.73474e-39	1.57345e-38	GO:0016020 KOG:KOG3072 IPRF:ipr002076 PFD:pf01151
96972	1537.6	7.87214	0.274857	28.6409	2.08358e-180	2.98017e-178
96955	1688.56	-2.17447	0.17725	-12.2679	1.34766e-34	1.02952e-33	GO:0006801 GO:0030001 GO:0046872 KEGGEC:4.2.-.- KOG:KOG4656 IPRF:ipr001424 IPRF:ipr006121 PFD:pf00080 PFD:pf00403
96919	1602.44	4.60344	0.222428	20.6963	3.7367e-95	1.55785e-93
96918	449.722	-3.4784	0.388003	-8.9649	3.10576e-19	1.30653e-18
96809	836.254	2.45317	0.177382	13.8299	1.68288e-43	1.75597e-42
96800	2438.32	3.04505	0.231504	13.1533	1.62884e-39	1.48173e-38	GO:0003824 GO:0004160 GO:0008152 GO:0009082 KEGGEC:4.2.1.9 KOG:KOG2448 IPRF:ipr000581 IPRF:ipr004404 PFD:pf00920
96728	227.693	3.11652	0.366573	8.50178	1.86701e-17	7.14892e-17	GO:0010181 GO:0016491 KOG:KOG0134 IPRF:ipr001155 PFD:pf00724
96725	2095.81	-2.34474	0.222769	-10.5254	6.59714e-26	3.67267e-25	GO:0008080 GO:0008152 IPRF:ipr000182 IPRF:ipr016181 PFD:pf00583
96652	3038.53	-2.29141	0.17868	-12.8241	1.20141e-37	1.01912e-36	GO:0003995 GO:0006118 GO:0008152 GO:0016627 KEGGEC:1.3.99.- KOG:KOG0139 IPRF:ipr006089 IPRF:ipr006090 IPRF:ipr006091 IPRF:ipr006092 IPRF:ipr009075 IPRF:ipr009100 PFD:pf00441 PFD:pf02770 PFD:pf02771
96464	6615.88	-2.02129	0.112313	-17.997	2.05598e-72	4.83911e-71	GO:0006118 GO:0008121 GO:0016020 GO:0016491 KEGGEC:1.10.2.2 TCDB:1.A.24.1.1 KOG:KOG1671 IPRF:ipr004192 IPRF:ipr005805 IPRF:ipr005806 IPRF:ipr006317 PFD:pf00355 PFD:pf02921
96373	1905.44	2.06805	0.131276	15.7534	6.50837e-56	9.63508e-55
96157	21962.8	6.0496	0.159509	37.9263	0	0	GO:0005515 KOG:KOG4475 IPRF:ipr000210 IPRF:ipr011333
96123	774.394	-2.54974	0.190468	-13.3868	7.22717e-41	6.89846e-40	GO:0003824 GO:0004421 GO:0008152 GO:0008299 KEGGEC:2.3.3.10 KOG:KOG1393 IPRF:ipr000590 IPRF:ipr010122 IPRF:ipr013528 IPRF:ipr013746 IPRF:ipr016039 PFD:pf01154 PFD:pf08540
96020	549.296	3.4647	0.348667	9.937	2.87343e-23	1.4409e-22	KOG:KOG0504 IPRF:ipr002110 PFD:pf00023
96001	745.113	4.2128	0.229515	18.3552	2.99925e-75	7.57718e-74
95993	690.715	2.14761	0.112645	19.0654	4.89705e-81	1.44309e-79	GO:0003824 GO:0005488 GO:0008152 GO:0016491 KOG:KOG2742 IPRF:ipr000683 IPRF:ipr016040 PFD:pf01408
95982	1002.61	2.77885	0.152925	18.1714	8.70058e-74	2.12308e-72
95954	18880	-2.23478	0.38102	-5.86525	4.4845e-09	1.07677e-08	KOG:KOG1216
95942	1793.69	-2.14711	0.128815	-16.6682	2.23078e-62	4.00377e-61	GO:0000166 KOG:KOG1534 IPRF:ipr004130 PFD:pf03029
95791	3795.5	4.25025	0.14288	29.747	1.89477e-194	3.20285e-192	GO:0003676 GO:0005622 GO:0008270 KOG:KOG1721 IPRF:ipr007087 IPRF:ipr015880 PFD:pf00096
95750	2939.11	2.72598	0.109658	24.8589	2.07382e-136	1.59341e-134	GO:0003677 GO:0003700 GO:0005634 GO:0006351 GO:0006355 GO:0008270 KOG:KOG1878 IPRF:ipr001138 IPRF:ipr007219 PFD:pf00172 PFD:pf04082
95741	242.613	-2.30547	0.184173	-12.518	5.95357e-36	4.77158e-35	GO:0005215 GO:0006810 GO:0016020 TCDB:2.A.1.2.6 KOG:KOG0255 IPRF:ipr007114 IPRF:ipr011701 IPRF:ipr016196 PFD:pf07690
95708	2247.79	-2.48955	0.0914026	-27.2372	2.35369e-163	2.54445e-161	GO:0006626 GO:0042719 GO:0045039 TCDB:3.A.8.1.1 KOG:KOG1733 IPRF:ipr004217 PFD:pf02953
95607	4267.41	-2.8533	0.288541	-9.88871	4.65985e-23	2.31424e-22	GO:0003824 GO:0008152 KEGGEC:2.3.1.9 KOG:KOG1390 IPRF:ipr002155 IPRF:ipr016039 PFD:pf00108 PFD:pf02803
95562	4831.03	2.01332	0.264463	7.61288	2.68064e-14	8.75682e-14
95552	6419.83	2.84885	0.330637	8.61625	6.91825e-18	2.71159e-17	GO:0008080 GO:0008152 IPRF:ipr000182 IPRF:ipr016181 PFD:pf00583
95416	3688.59	-3.72714	0.237948	-15.6637	2.67896e-55	3.8977e-54
95336	409.044	-2.83686	0.182976	-15.504	3.25775e-54	4.60293e-53	GO:0000105 GO:0004400 GO:0008152 GO:0009058 GO:0016740 GO:0016769 GO:0030170 KEGGEC:2.6.1.9 KOG:KOG0633 IPRF:ipr001917 IPRF:ipr004839 IPRF:ipr005861 IPRF:ipr015424 PFD:pf00155
95331	516.805	2.99611	0.261456	11.4593	2.11134e-30	1.39313e-29
95214	658.929	-2.15433	0.415384	-5.18635	2.1445e-07	4.62693e-07
95040	151.349	-4.48155	0.442819	-10.1205	4.48067e-24	2.31042e-23	IPRF:ipr010987 IPRF:ipr012336
95026	22985.2	-2.89532	0.160908	-17.9936	2.18607e-72	5.13229e-71	GO:0003735 GO:0005622 GO:0005840 GO:0006412 KOG:KOG1742 IPRF:ipr001196 PFD:pf00256
94809	4117.81	3.23797	0.127761	25.3441	1.04448e-141	8.67013e-140	GO:0016491 KEGGEC:1.1.1.179 KOG:KOG1577 IPRF:ipr001395 PFD:pf00248
94784	14638.1	-2.78599	0.141621	-19.6721	3.74125e-86	1.30761e-84	GO:0003735 GO:0005622 GO:0005840 GO:0006412 KOG:KOG0893 IPRF:ipr000054 PFD:pf01198
94668	1300.43	2.07917	0.203702	10.2069	1.84627e-24	9.65913e-24
94624	2047.67	3.82725	0.179112	21.3679	2.65909e-101	1.26777e-99	MERCO:G01.UPW IPRF:ipr013595 PFD:pf08386
94562	1389.43	3.86272	0.441327	8.75253	2.08628e-18	8.4148e-18	CAZY:GH92 IPRF:ipr005887 IPRF:ipr012939 PFD:pf07971
94554	11958.1	5.49831	0.349794	15.7187	1.12588e-55	1.65885e-54	TCDB:2.A.67.2.6 IPRF:ipr004813 PFD:pf03169
94542	6202.68	2.87677	0.188187	15.2867	9.37347e-53	1.26849e-51	GO:0004672 GO:0004674 GO:0004713 GO:0005524 GO:0006468 KEGGEC:2.7.11.- KOG:KOG0583 IPRF:ipr000719 IPRF:ipr001245 IPRF:ipr002290 IPRF:ipr008271 IPRF:ipr011009 IPRF:ipr017441 IPRF:ipr017442 PFD:pf00069
94495	2906.88	-2.24118	0.110769	-20.2329	5.0237e-91	1.94606e-89	GO:0003735 GO:0004420 GO:0005622 GO:0005840 GO:0006412 GO:0008299 GO:0015936 GO:0016020 GO:0016616 GO:0050661 GO:0050662 KEGGEC:1.1.1.34 KOG:KOG2480 IPRF:ipr000731 IPRF:ipr001865 IPRF:ipr002202 IPRF:ipr004554 IPRF:ipr009023 IPRF:ipr009029 PFD:pf00368
94428	742.047	2.04676	0.209595	9.76527	1.58688e-22	7.7121e-22
94212	1198.05	-2.49192	0.173455	-14.3664	8.40894e-47	9.68747e-46	GO:0005215 GO:0006810 GO:0016020 TCDB:2.A.1.2.16 KOG:KOG0255 IPRF:ipr007114 IPRF:ipr011701 IPRF:ipr016196 PFD:pf07690
94189	419.123	2.59831	0.161873	16.0515	5.58253e-58	8.75224e-57	GO:0003824 GO:0004252 GO:0006508 KEGGEC:3.4.21.4 KOG:KOG3627 MERCO:S01.103 IPRF:ipr001254 IPRF:ipr001314 IPRF:ipr009003 PFD:pf00089
94100	18063.7	-2.30518	0.13845	-16.6499	3.02942e-62	5.38518e-61	GO:0003735 GO:0005622 GO:0005840 GO:0006412 KOG:KOG1570 IPRF:ipr002143 PFD:pf00687
94061	22.607	2.30789	0.43262	5.33469	9.57064e-08	2.10799e-07	GO:0004553 GO:0005975 KEGGEC:3.2.1.14 CAZY:GH18 KOG:KOG4701 IPRF:ipr001223 IPRF:ipr001579 IPRF:ipr017853 PFD:pf00704
93996	20430.4	-2.86923	0.149565	-19.1838	5.05512e-82	1.52589e-80	GO:0003735 GO:0005622 GO:0005840 GO:0006412 KOG:KOG0402 IPRF:ipr002674 IPRF:ipr011332 PFD:pf01780
93965	19739.9	-2.71885	0.153838	-17.6735	6.71374e-70	1.48968e-68	GO:0003735 GO:0005622 GO:0005840 GO:0006412 KOG:KOG3406 IPRF:ipr000530 IPRF:ipr004038 PFD:pf01248
93962	625.393	-2.13501	0.179005	-11.927	8.55608e-33	6.14254e-32	GO:0001522 GO:0003723 GO:0004730 GO:0009982 GO:0031119 KEGGEC:5.4.99.- KOG:KOG2339 IPRF:ipr001656 IPRF:ipr011760 IPRF:ipr017091 PFD:pf01142
93948	1419.23	2.84849	0.143753	19.8152	2.20043e-87	7.99117e-86
93634	2346.33	6.32651	0.235621	26.8504	8.34602e-159	8.81738e-157
93557	458.93	-3.95384	0.237655	-16.6369	3.76575e-62	6.65593e-61	GO:0008080 GO:0008152 IPRF:ipr000182 IPRF:ipr016181 PFD:pf00583
93526	18.1813	3.09224	0.56876	5.43681	5.42438e-08	1.21607e-07	GO:0003924 GO:0005525 KEGGEC:3.6.5.5 KOG:KOG0446 IPRF:ipr001401 PFD:pf00350
93519	268.477	3.36217	0.208104	16.1562	1.02723e-58	1.64658e-57	GO:0005215 GO:0006810 GO:0016020 TCDB:2.A.1.8.5 KOG:KOG2533 IPRF:ipr007114 IPRF:ipr011701 IPRF:ipr016196 PFD:pf07690
93498	24058.2	8.96812	0.176699	50.7536	0	0	GO:0004348 GO:0005764 GO:0006665 GO:0007040 KEGGEC:3.2.1.45 CAZY:GH30_7 KOG:KOG2566 IPRF:ipr001139 IPRF:ipr017853 PFD:pf02055
93487	4301.81	6.26329	0.233477	26.8262	1.60022e-158	1.65303e-156	GO:0004553 GO:0005975 KEGGEC:3.2.1.25 CAZY:GH2 KOG:KOG2230 IPRF:ipr006102 IPRF:ipr008979 IPRF:ipr017853 PFD:pf00703
93460	75.3149	2.48161	0.311471	7.96738	1.62077e-15	5.63721e-15
93454	193.214	2.33893	0.262115	8.92328	4.52664e-19	1.89143e-18	GO:0005215 GO:0006810 GO:0016020 TCDB:2.A.1.14.11 KOG:KOG2533 IPRF:ipr007114 IPRF:ipr011701 IPRF:ipr016196 PFD:pf07690
93445	10.9353	5.3364	1.13754	4.69118	2.71633e-06	5.40187e-06	GO:0004553 GO:0005975 CAZY:GH16 IPRF:ipr000757 IPRF:ipr008985 PFD:pf00722
93373	7.49497	2.72224	0.943239	2.88606	0.00390102	0.00575222	GO:0006118 GO:0016491 KEGGEC:1.14.13.8 KOG:KOG1399 IPRF:ipr001100 IPRF:ipr013027
93360	83.1984	-2.02934	0.407677	-4.9778	6.43098e-07	1.34538e-06
93343	39.5454	4.10535	0.537284	7.64093	2.15654e-14	7.0921e-14	GO:0000166 GO:0004812 GO:0004815 GO:0005524 GO:0005737 GO:0006412 GO:0006418 GO:0006422 KEGGEC:6.1.1.12 KOG:KOG0556 IPRF:ipr002312 IPRF:ipr002314 IPRF:ipr006195 PFD:pf00587
93336	51.6404	8.17507	1.21384	6.7349	1.64042e-11	4.58952e-11	IPRF:ipr010730 PFD:pf06985
93322	112.287	-3.8064	0.656666	-5.79655	6.76946e-09	1.60223e-08	GO:0000287 GO:0003824 GO:0008152 GO:0016491 GO:0030976 KEGGEC:2.2.1.6 KOG:KOG1185 IPRF:ipr011766 IPRF:ipr012000 IPRF:ipr012001 IPRF:ipr016160 PFD:pf00205 PFD:pf02775 PFD:pf02776
93277	10.3692	4.44776	1.16012	3.83386	0.000126148	0.000215866	GO:0003723 GO:0004521 GO:0004540 IPRF:ipr000026 IPRF:ipr016191 PFD:pf00545
93272	121.095	-3.55612	0.493642	-7.20385	5.85356e-13	1.76518e-12	GO:0003824 GO:0005488 GO:0008152 GO:0016491 KEGGEC:1.1.1.125 KOG:KOG0725 IPRF:ipr002198 IPRF:ipr002347 IPRF:ipr016040 PFD:pf00106
93233	970.454	2.01107	0.195933	10.2641	1.02289e-24	5.428e-24	GO:0003700 GO:0005634 GO:0006355 GO:0008270 KOG:KOG1869 IPRF:ipr001138 PFD:pf00172
93219	89.1906	-2.02774	0.316989	-6.39688	1.58581e-10	4.18249e-10	GO:0008152 GO:0016491 KEGGEC:1.14.13.1 KOG:KOG2614 IPRF:ipr003042 IPRF:ipr006076 PFD:pf01266
93163	29.2007	3.40136	0.627015	5.42469	5.80547e-08	1.29806e-07	GO:0005515 GO:0008270 KOG:KOG1815 IPRF:ipr001841 IPRF:ipr002867 PFD:pf01485
93141	135.402	2.729	0.333629	8.17974	2.84462e-16	1.03347e-15
93138	1292.27	2.54559	0.273629	9.30306	1.36464e-20	6.06747e-20	IPRF:ipr011051
93116	108.137	4.55521	0.422528	10.7808	4.24038e-27	2.46855e-26
93107	9.22433	-2.7714	0.702405	-3.94558	7.96056e-05	0.000138646
93079	17.004	-2.97771	0.638311	-4.66498	3.08644e-06	6.12217e-06
92948	278.504	4.27647	0.30543	14.0015	1.52664e-44	1.65037e-43	KOG:KOG1187
92939	557.08	2.94344	0.175971	16.7268	8.36468e-63	1.51591e-61
92923	1422.6	2.25558	0.147578	15.284	9.77958e-53	1.32152e-51	GO:0003677 KOG:KOG1869 IPRF:ipr001005 IPRF:ipr009057 IPRF:ipr014778 PFD:pf00249
92897	2684.5	4.172	0.171665	24.3031	1.81736e-130	1.2997e-128	GO:0005737 GO:0016413 MERCO:S33.UPW IPRF:ipr008220
92891	188.38	3.94736	0.244593	16.1385	1.36903e-58	2.19068e-57	IPRF:ipr008999
92886	474.329	5.03117	0.400805	12.5527	3.84357e-36	3.10998e-35	GO:0003824 GO:0005488 GO:0006808 GO:0008152 GO:0016564 IPRF:ipr008030 IPRF:ipr016040 PFD:pf05368
92851	220.878	9.73895	1.26947	7.67165	1.69793e-14	5.61717e-14	IPRF:ipr012312 PFD:pf01814
92848	376.911	3.56222	0.300193	11.8664	1.76835e-32	1.25212e-31	KOG:KOG0266 IPRF:ipr001680 IPRF:ipr011046 PFD:pf00400
92641	290.36	-3.41231	0.268229	-12.7216	4.48394e-37	3.71875e-36	GO:0003824 GO:0005488 GO:0008152 GO:0016491 KEGGEC:1.1.1.100 KOG:KOG0725 IPRF:ipr002198 IPRF:ipr002347 IPRF:ipr016040 PFD:pf00106
92595	21.4593	3.57499	0.672694	5.31444	1.06985e-07	2.35194e-07
92592	9.72934	4.22102	1.16048	3.6373	0.000275513	0.000458056
92549	17.963	2.36274	0.681736	3.46577	0.000528721	0.000851614
92528	147.046	2.00939	0.221767	9.06082	1.29478e-19	5.54471e-19	IPRF:ipr010730 PFD:pf06985
92521	155.08	3.82293	0.265687	14.3889	6.07877e-47	7.0117e-46
92506	98.0355	2.69618	0.305282	8.83177	1.03035e-18	4.22546e-18
92483	2936.09	-5.62881	0.199425	-28.2252	2.86646e-175	3.65061e-173	GO:0004812 GO:0004813 GO:0005524 GO:0005737 GO:0006412 GO:0006419 GO:0043039 KOG:KOG0188 IPRF:ipr002318 IPRF:ipr012947 PFD:pf07973
92476	17.3459	-4.83062	0.822686	-5.87177	4.31155e-09	1.03604e-08	KOG:KOG1399
92462	110.975	2.27694	0.302967	7.51547	5.67052e-14	1.81227e-13
92448	2016.8	2.62138	0.34514	7.59512	3.07518e-14	1.00035e-13	GO:0003700 GO:0005634 GO:0006355 GO:0008270 IPRF:ipr001138 PFD:pf00172
92431	2855.62	-2.15227	0.215124	-10.0048	1.45193e-23	7.36422e-23	IPRF:ipr012469 PFD:pf07958
92422	147.725	-2.51896	0.217131	-11.6011	4.06754e-31	2.74825e-30	GO:0003824 GO:0006281 KOG:KOG4062 IPRF:ipr014048 PFD:pf01035
92414	472.832	-2.36958	0.161642	-14.6594	1.1724e-48	1.4119e-47	GO:0003862 GO:0005737 GO:0008152 GO:0009098 GO:0016616 KEGGEC:1.1.1.85 KOG:KOG0786 IPRF:ipr001804 IPRF:ipr004429 PFD:pf00180
92403	1622.41	4.13378	0.215882	19.1483	9.99214e-82	2.98704e-80	GO:0006508 GO:0008237 IPRF:ipr002933 PFD:pf01546
92348	2493.45	4.87326	0.174419	27.94	8.72669e-172	1.04015e-169	GO:0006118 GO:0016491 GO:0030151 KEGGEC:1.8.3.1 KOG:KOG0535 IPRF:ipr000572 IPRF:ipr005066 IPRF:ipr008335 IPRF:ipr014756 PFD:pf00174 PFD:pf03404
92315	224.075	-2.98329	0.313753	-9.50841	1.93603e-21	8.9282e-21	GO:0005215 GO:0006810 GO:0016020 TCDB:2.A.1.2.17 KOG:KOG0255 IPRF:ipr007114 IPRF:ipr011701 IPRF:ipr016196 PFD:pf07690
92270	60.0551	-2.06338	0.349211	-5.9087	3.44827e-09	8.33772e-09	GO:0003824 GO:0005488 GO:0008152 GO:0016491 KOG:KOG2741 IPRF:ipr000683 IPRF:ipr016040 PFD:pf01408
92233	443.012	2.46124	0.395237	6.22724	4.74738e-10	1.21088e-09	CAZY:PL38 IPRF:ipr008929
92198	9500.88	-2.79913	0.188018	-14.8876	3.96633e-50	4.97638e-49	GO:0004611 GO:0004612 GO:0005524 GO:0006094 GO:0017076 KEGGEC:4.1.1.49 IPRF:ipr001272 IPRF:ipr008210 IPRF:ipr015994 PFD:pf01293
91914	75.6197	-2.03233	0.277514	-7.32334	2.41874e-13	7.46582e-13
91897	142.175	2.75312	0.306019	8.99655	2.32922e-19	9.84757e-19	IPRF:ipr005502 PFD:pf03747
91857	14.457	4.35529	0.811188	5.36903	7.91609e-08	1.7527e-07	KEGGEC:3.2.1.3 KOG:KOG1216
91820	299.891	-2.97968	0.367583	-8.10614	5.22511e-16	1.86982e-15
91789	19.5055	4.01128	0.940284	4.26603	1.9898e-05	3.66755e-05	IPRF:ipr009053
91746	215.985	2.20059	0.289431	7.60318	2.88938e-14	9.42214e-14	IPRF:ipr011008 IPRF:ipr013097 PFD:pf07876
91734	11.2794	-2.05189	0.846017	-2.42535	0.0152936	0.0210551	GO:0004650 GO:0005975 KEGGEC:3.2.1.15 CAZY:GH28 IPRF:ipr000743 IPRF:ipr011050 PFD:pf00295
91732	23.0394	3.09869	0.593435	5.22162	1.77368e-07	3.84828e-07	GO:0016884 KEGGEC:3.5.1.4 KOG:KOG1212 IPRF:ipr000120 IPRF:ipr015830 PFD:pf01425
91714	126.854	3.5051	0.269309	13.0152	1.00305e-38	8.82248e-38	GO:0005215 GO:0005351 GO:0006810 GO:0008643 GO:0016020 TCDB:2.A.1.1.7 KEGGEC:5.3.1.4 KOG:KOG0254 IPRF:ipr003663 IPRF:ipr005828 IPRF:ipr005829 IPRF:ipr007114 IPRF:ipr016196 PFD:pf00083
91700	85.7186	3.85725	0.473551	8.14537	3.78128e-16	1.3647e-15
91684	314.028	-2.18597	0.229205	-9.53718	1.46771e-21	6.82267e-21	GO:0004289 GO:0006508 KOG:KOG4266 IPRF:ipr000209 PFD:pf00082
91676	30.7101	3.02046	0.52731	5.72806	1.01585e-08	2.38796e-08	IPRF:ipr003480 PFD:pf02458
91667	1936.01	8.98622	0.346706	25.9188	4.08797e-148	3.68989e-146	GO:0004650 GO:0005975 CAZY:GH28 IPRF:ipr000743 IPRF:ipr011050 PFD:pf00295
91662	1515.48	-5.5017	0.356644	-15.4263	1.08881e-53	1.51538e-52	GO:0003824 GO:0006725 GO:0016830 KEGGEC:4.1.2.- IPRF:ipr005000 IPRF:ipr015813 PFD:pf03328
91635	352.989	-5.67291	0.86032	-6.59395	4.28263e-11	1.17485e-10	GO:0003824 GO:0005488 GO:0008152 GO:0008270 GO:0016491 GO:0016616 GO:0048037 KEGGEC:1.1.1.- KOG:KOG0023 IPRF:ipr002328 IPRF:ipr006140 IPRF:ipr011032 IPRF:ipr013149 IPRF:ipr013154 IPRF:ipr016040 PFD:pf00107 PFD:pf08240
91632	148.741	4.83912	0.430654	11.2367	2.69319e-29	1.7033e-28
91601	2858.07	-2.03389	0.131296	-15.4908	4.00044e-54	5.62664e-53
91596	3212.6	6.80933	0.17805	38.2439	0	0	GO:0004377 GO:0006486 GO:0016020 KEGGEC:2.4.1.- CAZY:GT15 KOG:KOG4472 IPRF:ipr002685 PFD:pf01793
91594	8297.33	8.40539	0.188761	44.5292	0	0	GO:0005215 GO:0005351 GO:0006810 GO:0008643 GO:0016020 TCDB:2.A.1.1.10 KEGGEC:5.3.1.4 KOG:KOG0254 IPRF:ipr003663 IPRF:ipr005828 IPRF:ipr005829 IPRF:ipr007114 IPRF:ipr016196 PFD:pf00083
91584	300.372	9.07125	0.847524	10.7032	9.82818e-27	5.64726e-26	GO:0003824 GO:0008152 IPRF:ipr005834 PFD:pf00702
91563	2279.71	2.99287	0.159366	18.7799	1.10276e-78	3.07878e-77	GO:0003824 GO:0008152 GO:0016874 GO:0031177 GO:0048037 KEGGEC:6.2.1.3 KOG:KOG1178 IPRF:ipr000873 IPRF:ipr001242 IPRF:ipr006162 IPRF:ipr006163 IPRF:ipr009081 IPRF:ipr010071 PFD:pf00501 PFD:pf00550 PFD:pf00668
91509	358.223	6.84521	0.543089	12.6042	2.00143e-36	1.63221e-35	IPRF:ipr004045 IPRF:ipr010987 IPRF:ipr012336 PFD:pf02798
91488	8.23775	5.46572	1.30565	4.18621	2.83649e-05	5.14252e-05	GO:0005215 GO:0005351 GO:0006810 GO:0008643 GO:0016020 TCDB:2.A.1.1.39 KEGGEC:5.3.1.4 KOG:KOG0254 IPRF:ipr003663 IPRF:ipr005828 IPRF:ipr005829 IPRF:ipr007114 IPRF:ipr016196 PFD:pf00083
91480	304.332	2.82804	0.208471	13.5656	6.40667e-42	6.28963e-41	GO:0015078 GO:0016469 IPRF:ipr000194
91472	538.205	-2.16889	0.220364	-9.84233	7.39765e-23	3.63894e-22	IPRF:ipr005624 IPRF:ipr010371 PFD:pf03928
91438	1415.99	-3.80798	0.281173	-13.5432	8.6966e-42	8.49288e-41	GO:0003871 GO:0009086 IPRF:ipr002629 PFD:pf01717
91351	232.205	3.42183	0.23936	14.2958	2.3256e-46	2.63994e-45
91337	32.7513	2.49218	0.429776	5.79878	6.67974e-09	1.5818e-08
91328	675.398	2.54201	0.170662	14.895	3.5504e-50	4.46658e-49	GO:0016491 IPRF:ipr006076 PFD:pf01266
91306	335.139	3.67465	0.206106	17.829	4.20989e-71	9.56952e-70	IPRF:ipr010730 PFD:pf06985
91294	911.27	2.11501	0.265271	7.97301	1.54856e-15	5.39413e-15
91282	2389.56	-4.6966	0.330854	-14.1954	9.78856e-46	1.09118e-44
91270	320.879	-2.10961	0.252113	-8.36772	5.87438e-17	2.19158e-16	GO:0005524 GO:0016887 IPRF:ipr003439 IPRF:ipr010349 PFD:pf06089
91269	878.662	-2.8233	0.39531	-7.14199	9.19914e-13	2.74205e-12	GO:0010181 GO:0016491 KEGGEC:1.6.99.1 KOG:KOG0134 IPRF:ipr001155 PFD:pf00724
91228	29.7821	-3.01072	0.450741	-6.67948	2.39783e-11	6.6585e-11	GO:0003700 GO:0005634 GO:0006355 GO:0008270 IPRF:ipr001138 PFD:pf00172
91143	125.992	-3.76877	0.337137	-11.1787	5.18183e-29	3.24196e-28
91140	7.99688	5.00666	1.2102	4.13705	3.51799e-05	6.30674e-05
91127	282.098	3.32458	0.275933	12.0485	1.97502e-33	1.44923e-32	GO:0005215 GO:0006810 GO:0016020 TCDB:2.A.1.2.33 KOG:KOG0255 IPRF:ipr007114 IPRF:ipr011701 IPRF:ipr016196 PFD:pf07690
91123	839.731	-9.94328	0.53081	-18.7323	2.70165e-78	7.43113e-77
91083	86.9346	-2.99607	0.496547	-6.03382	1.60129e-09	3.94781e-09	IPRF:ipr011251 IPRF:ipr016215
91072	845.733	-2.82887	0.394149	-7.17717	7.11704e-13	2.13718e-12	GO:0015035 GO:0030288 IPRF:ipr001853 IPRF:ipr012336 PFD:pf01323
91065	83.955	4.42086	0.513746	8.60513	7.6228e-18	2.97895e-17	GO:0005315 GO:0006817 GO:0016020 TCDB:2.A.20.2.1 KOG:KOG2493 IPRF:ipr001204 PFD:pf01384
90942	70.3677	2.443	0.297794	8.20367	2.33156e-16	8.5006e-16
90939	115.539	2.83215	0.249913	11.3325	9.05453e-30	5.81755e-29	GO:0004497 GO:0006118 GO:0006725 GO:0008152 GO:0008171 GO:0016491 KOG:KOG3178 IPRF:ipr001077 IPRF:ipr002938 IPRF:ipr003042 PFD:pf00891 PFD:pf01494
90934	9.8897	2.97835	0.726936	4.09713	4.18305e-05	7.45444e-05
90843	1218.89	-2.66307	0.173992	-15.3057	7.00801e-53	9.52536e-52	GO:0005215 GO:0006810 GO:0016020 GO:0031177 TCDB:2.A.1.13.4 KOG:KOG2504 IPRF:ipr006162 IPRF:ipr007114 IPRF:ipr011701 IPRF:ipr016196 PFD:pf07690
90841	10.6425	3.55463	0.848939	4.18715	2.82483e-05	5.12537e-05
90766	254.466	-2.12324	0.22673	-9.36462	7.63222e-21	3.43284e-20	MERCO:S33.UNW IPRF:ipr000073 PFD:pf00561
90755	73.2688	4.43909	0.449831	9.86834	5.70996e-23	2.82219e-22	KOG:KOG2029
90719	2418.52	7.03959	0.195624	35.9852	1.42439e-283	5.0933e-281	GO:0005215 GO:0006810 GO:0016020 TCDB:2.A.1.14.11 KOG:KOG2533 IPRF:ipr007114 IPRF:ipr011701 IPRF:ipr016196 PFD:pf07690
90629	2222.13	3.40994	0.184372	18.4949	2.26882e-76	5.90846e-75	GO:0003700 GO:0005634 GO:0006355 GO:0008270 IPRF:ipr001138 PFD:pf00172
90600	16.4384	-2.96658	0.62419	-4.75269	2.00727e-06	4.02798e-06
90576	1107.24	-2.3076	0.143877	-16.0388	6.85168e-58	1.07059e-56	GO:0003824 GO:0008152 KEGGEC:3.1.3.18 KOG:KOG3109 IPRF:ipr005834 IPRF:ipr006402 IPRF:ipr010237 PFD:pf00702
90565	276.679	-2.98273	0.224396	-13.2923	2.56596e-40	2.40481e-39
90535	798.814	-2.22183	0.20423	-10.8791	1.44989e-27	8.69095e-27	GO:0004747 GO:0006014 KEGGEC:2.7.1.15 KOG:KOG2855 IPRF:ipr002139 IPRF:ipr011611 IPRF:ipr011877 PFD:pf00294
90483	384.495	5.18639	0.314681	16.4814	4.98949e-61	8.52708e-60	GO:0008080 GO:0008152 IPRF:ipr000182 IPRF:ipr016181 PFD:pf00583
90449	1389.99	-2.14929	0.365887	-5.87418	4.24929e-09	1.02161e-08	GO:0016491 KEGGEC:1.11.1.15 KOG:KOG0541 IPRF:ipr012336 IPRF:ipr013740 PFD:pf08534
90426	1044.01	5.21422	0.288849	18.0518	7.6415e-73	1.81232e-71	GO:0003824 GO:0008152 GO:0016791 KEGGEC:3.1.3.1 KOG:KOG4126 IPRF:ipr001952 IPRF:ipr017850 PFD:pf00245
90417	26.3824	-2.24717	0.527567	-4.25949	2.04894e-05	3.77133e-05	GO:0003677 KOG:KOG0048 IPRF:ipr001005 IPRF:ipr009057 IPRF:ipr014778 PFD:pf00249
90404	213.82	-4.7568	0.282305	-16.8499	1.05158e-63	1.97906e-62	GO:0000166 GO:0005524 GO:0006810 GO:0016020 GO:0016887 GO:0017111 GO:0042626 TCDB:3.A.1.201.11 KOG:KOG0055 IPRF:ipr001140 IPRF:ipr003439 IPRF:ipr003593 IPRF:ipr011527 PFD:pf00005 PFD:pf00664
90399	542.812	3.46989	0.192893	17.9887	2.3887e-72	5.57983e-71	KOG:KOG1187
90379	1054.61	3.26691	0.163351	19.9994	5.57794e-89	2.04973e-87
90372	80.2328	2.86166	0.34101	8.39171	4.79112e-17	1.79609e-16	TCDB:8.A.28.1.1 KOG:KOG4177 IPRF:ipr002110 PFD:pf00023
90358	689.176	-2.12947	0.266446	-7.99212	1.32637e-15	4.64106e-15
90357	2679.92	-4.34999	0.30065	-14.4686	1.91271e-47	2.23398e-46	GO:0005215 GO:0006810 GO:0016020 TCDB:2.A.1.13.4 KOG:KOG2504 IPRF:ipr007114 IPRF:ipr011701 IPRF:ipr016196 PFD:pf07690
90351	759.871	3.99881	0.30291	13.2013	8.62266e-40	7.94498e-39	GO:0004497 GO:0005506 GO:0006118 GO:0020037 KOG:KOG0157 IPRF:ipr001128 IPRF:ipr002401 PFD:pf00067
90302	2788.31	6.05809	0.287371	21.0811	1.18641e-98	5.40688e-97	GO:0005576 GO:0045493 GO:0046559 CAZY:GH67 IPRF:ipr005154 IPRF:ipr011099 IPRF:ipr011100 IPRF:ipr011395 IPRF:ipr017853 PFD:pf03648 PFD:pf07477 PFD:pf07488
90258	302.848	2.5954	0.739948	3.50755	0.000452261	0.000733287	GO:0008080 GO:0008152 IPRF:ipr000182 IPRF:ipr016181 PFD:pf00583
90255	249.423	7.19208	0.557288	12.9055	4.19182e-38	3.61515e-37	GO:0005215 GO:0006810 GO:0016020 TCDB:2.A.1.2.35 KOG:KOG0255 IPRF:ipr007114 IPRF:ipr011701 IPRF:ipr016196 PFD:pf07690
90216	1703.96	-2.61767	0.167925	-15.5883	8.74061e-55	1.25018e-53	GO:0005215 GO:0005488 GO:0005509 GO:0005743 GO:0006810 GO:0016020 TCDB:2.A.29.14.1 KOG:KOG0751 IPRF:ipr001993 IPRF:ipr002048 IPRF:ipr002113 PFD:pf00036 PFD:pf00153
90212	704.537	-5.79438	0.237922	-24.3541	5.24182e-131	3.80728e-129
90096	352.546	-2.05325	0.350989	-5.84989	4.91886e-09	1.17681e-08
90080	187.058	2.36711	0.256442	9.23058	2.69163e-20	1.17927e-19
90069	560.953	2.97427	0.391004	7.60675	2.81074e-14	9.16893e-14	GO:0006810 GO:0006865 GO:0015171 GO:0016020 TCDB:2.A.3.4.2 KOG:KOG1289 IPRF:ipr002293 IPRF:ipr004841 PFD:pf00324
90048	411.211	5.35089	0.372858	14.351	1.0497e-46	1.20333e-45	GO:0000166 GO:0005524 GO:0016887 GO:0017111 TCDB:3.A.1.204.8 KOG:KOG0061 IPRF:ipr003439 IPRF:ipr003593 IPRF:ipr013525 PFD:pf00005 PFD:pf01061
89955	202.697	-2.32903	0.191445	-12.1655	4.74464e-34	3.5516e-33	GO:0003824 GO:0005488 GO:0008152 IPRF:ipr016040
89954	12.4325	5.93204	1.29041	4.59703	4.28561e-06	8.3969e-06
89873	66.0313	3.66904	0.364772	10.0584	8.43202e-24	4.29783e-23
89863	121.862	2.43673	0.274116	8.88942	6.14298e-19	2.54507e-18	GO:0009058 KEGGEC:2.4.1.- CAZY:GT4 KOG:KOG1111 IPRF:ipr001296 PFD:pf00534
89812	611.021	-3.97468	0.343408	-11.5742	5.56733e-31	3.75069e-30
89807	1077.66	2.1975	0.21432	10.2533	1.14312e-24	6.05215e-24	GO:0005634 GO:0006325 GO:0008270 GO:0018024 KEGGEC:2.1.1.43 KOG:KOG1082 IPRF:ipr001214 IPRF:ipr003606 IPRF:ipr003616 IPRF:ipr007728 PFD:pf00856 PFD:pf05033
89757	16011.6	2.12202	0.154187	13.7626	4.27676e-43	4.38864e-42	GO:0009228 KOG:KOG2960 IPRF:ipr002922 PFD:pf01946
89725	18.0767	-2.81103	0.578541	-4.85882	1.18085e-06	2.41974e-06
89701	1435.22	2.96155	0.168875	17.5369	7.49533e-69	1.6168e-67
89683	139.556	6.28379	0.782252	8.03295	9.51592e-16	3.35112e-15	IPRF:ipr013891 PFD:pf08582
89619	44.3753	-2.87773	0.434188	-6.62784	3.40633e-11	9.3833e-11	IPRF:ipr013026 IPRF:ipr013105 PFD:pf07719
89613	370.322	-2.05749	0.244333	-8.42087	3.73713e-17	1.40664e-16	GO:0005737 GO:0016788 GO:0019478 KEGGEC:3.1.-.- KOG:KOG3323 IPRF:ipr003732 PFD:pf02580
89512	3531.52	2.38626	0.647964	3.6827	0.000230778	0.000386306	GO:0003824 GO:0005488 GO:0008152 KEGGEC:1.6.5.5 KOG:KOG1198 IPRF:ipr011032 IPRF:ipr013149 IPRF:ipr013154 IPRF:ipr016040 PFD:pf00107 PFD:pf08240
89445	36.0172	-2.06623	0.351494	-5.87844	4.14147e-09	9.97493e-09	GO:0005215 GO:0006810 GO:0016020 TCDB:2.A.1.3.1 KOG:KOG0254 IPRF:ipr007114 IPRF:ipr011701 IPRF:ipr016196 PFD:pf07690
89442	380.609	-2.41782	0.190251	-12.7086	5.29665e-37	4.37327e-36
89404	1342.85	-3.19842	0.208465	-15.3428	3.95921e-53	5.42903e-52	GO:0004450 GO:0008152 GO:0016616 KEGGEC:1.1.1.42 KOG:KOG1526 IPRF:ipr001804 IPRF:ipr004790 PFD:pf00180
89402	18.0711	-2.17288	0.547271	-3.97039	7.17537e-05	0.00012537	GO:0004601 GO:0006118 IPRF:ipr000028 PFD:pf01328
89324	851.3	-3.78487	0.317958	-11.9037	1.13242e-32	8.08614e-32	TCDB:1.A.12.3.1 KOG:KOG0406 IPRF:ipr004045 IPRF:ipr010987 IPRF:ipr012336 PFD:pf02798
89299	272.741	2.26652	0.193385	11.7202	1.00392e-31	6.95491e-31
89264	12.8879	3.25	0.748623	4.34131	1.41638e-05	2.64792e-05
89214	511.443	2.04906	0.217813	9.40745	5.08313e-21	2.30526e-20	GO:0003700 GO:0005634 GO:0006355 GO:0008270 IPRF:ipr001138 PFD:pf00172
89189	23214.3	-2.59161	0.13815	-18.7594	1.62128e-78	4.48601e-77	GO:0003735 GO:0005622 GO:0005840 GO:0006412 KOG:KOG1768 IPRF:ipr000892 PFD:pf01283
89101	39.6729	-3.50321	0.858764	-4.07936	4.51593e-05	8.03379e-05	KOG:KOG4157
89098	303.667	-2.38837	0.287176	-8.31674	9.04137e-17	3.34491e-16	GO:0006950 GO:0016020 TCDB:9.A.26.1.2 IPRF:ipr007568 PFD:pf04479
89037	108.204	-3.00442	0.620325	-4.8433	1.27699e-06	2.60928e-06	KOG:KOG1146
89026	1653.6	3.5501	0.171575	20.6912	4.15701e-95	1.72535e-93
89022	888.313	4.99097	0.290893	17.1574	5.53018e-66	1.10806e-64	GO:0004497 GO:0005506 GO:0006118 GO:0020037 KEGGEC:1.14.14.1 KOG:KOG0158 IPRF:ipr001128 IPRF:ipr002401 PFD:pf00067
89013	154.638	3.22808	0.321247	10.0486	9.31878e-24	4.74202e-23	KOG:KOG4157
88964	308.432	2.55174	0.246308	10.36	3.77147e-25	2.03738e-24
88912	569.216	4.40934	0.292782	15.0602	2.96103e-51	3.88275e-50
88907	490.254	4.33248	0.220905	19.6124	1.21185e-85	4.15742e-84	KOG:KOG2029 IPRF:ipr001680 IPRF:ipr011046 PFD:pf00400
88887	194.985	5.69271	0.344279	16.5352	2.04829e-61	3.56609e-60	GO:0003824 GO:0008152 GO:0016787 CAZY:CE5 IPRF:ipr000675 IPRF:ipr008262 PFD:pf01083
88870	1243.29	2.78555	0.216772	12.8502	8.58363e-38	7.33475e-37	KEGGEC:3.1.1.8 MERCO:C01.107 KOG:KOG4389 IPRF:ipr002018 PFD:pf00135
88862	279.376	3.69999	0.389697	9.49454	2.2119e-21	1.01752e-20	GO:0005507 GO:0016491 KEGGEC:1.10.3.2 CAZY:AA1 KOG:KOG1263 IPRF:ipr001117 IPRF:ipr002355 IPRF:ipr008972 IPRF:ipr011706 IPRF:ipr011707 PFD:pf00394 PFD:pf07731 PFD:pf07732
88833	34.3555	8.71809	1.21292	7.18771	6.58847e-13	1.98166e-12	TCDB:8.A.28.1.1 KOG:KOG4177 IPRF:ipr002110 PFD:pf00023
88814	31.2612	8.25653	1.21586	6.79068	1.11604e-11	3.15567e-11
88800	188.694	6.52346	0.578729	11.272	1.80329e-29	1.14516e-28	GO:0006950 GO:0016020 TCDB:9.A.26.1.2 IPRF:ipr007568 PFD:pf04479
88755	156.091	7.24125	0.655884	11.0404	2.43836e-28	1.49633e-27
88754	177.861	2.19759	0.186286	11.7969	4.05186e-32	2.83447e-31	KOG:KOG0557 IPRF:ipr008972
88746	12.8195	4.86294	1.04958	4.63322	3.60018e-06	7.10332e-06	GO:0003824 IPRF:ipr008262
88742	43.3488	-4.16698	0.876612	-4.75351	1.99918e-06	4.01347e-06
88726	9829.28	2.18751	0.657808	3.32545	0.000882746	0.00139312	GO:0004497 GO:0005506 GO:0006118 GO:0016712 GO:0020037 KEGGEC:1.14.14.1 KOG:KOG0157 IPRF:ipr001128 IPRF:ipr002401 IPRF:ipr002974 PFD:pf00067
88681	971.508	-2.50187	0.293213	-8.53263	1.43058e-17	5.51186e-17
88640	1097.2	3.23501	0.432704	7.47626	7.64655e-14	2.42711e-13
88629	263.118	5.19287	0.404782	12.8288	1.13123e-37	9.61341e-37	GO:0003824 GO:0008152 TCDB:4.C.1.1.6 KEGGEC:6.2.1.12 KOG:KOG1176 IPRF:ipr000873 PFD:pf00501
88601	11.441	-4.05188	0.838786	-4.83065	1.36088e-06	2.7764e-06	GO:0003824 GO:0005488 GO:0008152 GO:0016491 KEGGEC:1.-.-.- KOG:KOG1611 IPRF:ipr002198 IPRF:ipr002347 IPRF:ipr016040 PFD:pf00106
88560	80.8524	2.76412	0.300428	9.20063	3.5586e-20	1.55325e-19
88468	263.268	-2.51737	0.233078	-10.8005	3.42227e-27	2.00737e-26	IPRF:ipr010730 PFD:pf06985
88460	7.47483	4.69283	1.20566	3.89232	9.92889e-05	0.000171259	IPRF:ipr010730 PFD:pf06985
88397	5.19498	3.29892	1.07646	3.06459	0.00217971	0.00330421
88362	592.553	-3.69757	0.181238	-20.4017	1.61619e-92	6.4766e-91	KEGGEC:1.5.1.3 KOG:KOG2551 IPRF:ipr005645 PFD:pf03959
88360	805.387	3.14083	0.252854	12.4215	1.99829e-35	1.56513e-34	GO:0003824 GO:0004043 GO:0005488 GO:0008152 GO:0016874 GO:0031177 GO:0048037 KOG:KOG1178 IPRF:ipr000873 IPRF:ipr001242 IPRF:ipr006162 IPRF:ipr006163 IPRF:ipr009081 IPRF:ipr010071 IPRF:ipr010080 IPRF:ipr011046 IPRF:ipr013120 IPRF:ipr014030 IPRF:ipr014043 IPRF:ipr016035 IPRF:ipr016036 IPRF:ipr016039 IPRF:ipr016040 PFD:pf00109 PFD:pf00501 PFD:pf00550 PFD:pf00668 PFD:pf00698 PFD:pf07993
88350	540.733	3.46402	0.177067	19.5633	3.17607e-85	1.06216e-83	GO:0003824 GO:0008152 GO:0016874 KEGGEC:6.2.1.12 KOG:KOG1178 IPRF:ipr000873 IPRF:ipr010071 PFD:pf00501
88293	2113.87	-2.7067	0.153187	-17.6692	7.24162e-70	1.60298e-68	GO:0003824 GO:0005488 GO:0008152 KEGGEC:1.5.1.10 KOG:KOG0172 IPRF:ipr005097 IPRF:ipr016040 PFD:pf03435
88289	106.001	4.11937	0.314614	13.0934	3.59229e-39	3.22993e-38	GO:0008152 GO:0008168 KEGGEC:2.1.1.103 KOG:KOG1269 IPRF:ipr013216 PFD:pf08241
88281	11.0024	5.27431	1.28192	4.11438	3.88223e-05	6.93565e-05	GO:0003824 GO:0008152 IPRF:ipr000873
88239	393.592	-4.37869	0.206376	-21.217	6.65378e-100	3.09301e-98	GO:0003777 GO:0005524 GO:0005875 GO:0007018 KOG:KOG0246 IPRF:ipr001752 PFD:pf00225
88228	365.847	3.63645	0.26198	13.8807	8.29874e-44	8.78741e-43	KOG:KOG2660
88216	182.171	5.8255	0.420243	13.8622	1.07312e-43	1.1286e-42	IPRF:ipr013217 PFD:pf08242
88145	543.302	2.29425	0.19694	11.6495	2.30847e-31	1.57576e-30	KOG:KOG4369 IPRF:ipr002110 PFD:pf00023
88121	11.0706	2.48911	0.760232	3.27414	0.00105983	0.00165963
88084	36.5168	-2.53534	0.533431	-4.75289	2.0053e-06	4.02488e-06	IPRF:ipr011051
88058	844.253	4.71083	0.233925	20.1382	3.41324e-90	1.28473e-88	GO:0008270 IPRF:ipr002893 PFD:pf01753
87973	19.1921	2.23314	0.497945	4.4847	7.30167e-06	1.40371e-05
87858	55.1134	-3.23155	0.326267	-9.90461	3.97528e-23	1.98061e-22	IPRF:ipr016196
87774	5104.32	3.86847	0.191762	20.1733	1.68117e-90	6.43203e-89	KOG:KOG1818
87673	792.521	-4.67013	0.189436	-24.6528	3.43733e-134	2.55655e-132	GO:0000139 GO:0005789 GO:0006672 GO:0016020 GO:0016811 KEGGEC:3.5.1.- KOG:KOG2329 IPRF:ipr008901 PFD:pf05875
87576	342.575	8.29759	0.608424	13.6378	2.38541e-42	2.38978e-41
87569	11919.2	-10.5389	1.01984	-10.3339	4.94814e-25	2.65759e-24	GO:0003824 GO:0008152 TCDB:4.C.1.1.7 KEGGEC:6.2.1.12 KOG:KOG1176 IPRF:ipr000873 PFD:pf00501
87495	3509.88	-2.38097	0.127256	-18.7101	4.09865e-78	1.12405e-76	GO:0000166 GO:0004812 GO:0004822 GO:0005524 GO:0005737 GO:0006412 GO:0006418 GO:0006428 KEGGEC:6.1.1.5 KOG:KOG0434 IPRF:ipr001412 IPRF:ipr002300 IPRF:ipr002301 IPRF:ipr009008 IPRF:ipr009080 IPRF:ipr013155 IPRF:ipr015905 PFD:pf00133 PFD:pf08264
87479	1095.08	2.10071	0.218099	9.63193	5.86182e-22	2.78474e-21	GO:0005085 GO:0005622 GO:0007264 GO:0051056 KOG:KOG3417 IPRF:ipr000651 IPRF:ipr001452 IPRF:ipr001895 IPRF:ipr008937 PFD:pf00018 PFD:pf00617 PFD:pf00618
87465	723.907	5.31171	0.200891	26.4408	4.6556e-154	4.60458e-152
87457	1720.03	-8.96069	0.952191	-9.4106	4.93307e-21	2.23939e-20	GO:0003849 GO:0009073 KEGGEC:2.5.1.54 IPRF:ipr002480 PFD:pf01474
87440	6455.81	-9.66346	0.984641	-9.8142	9.78139e-23	4.79123e-22
87399	666.863	2.10023	0.178573	11.7612	6.18792e-32	4.3093e-31	GO:0003950 GO:0005634 GO:0019787 GO:0043687 GO:0051246 KOG:KOG0897 IPRF:ipr000608 IPRF:ipr012317 IPRF:ipr016135 PFD:pf00179 PFD:pf00644
87338	1786.21	2.35063	0.14437	16.2819	1.32629e-59	2.18626e-58	IPRF:ipr016196
87294	501.411	3.16887	0.171948	18.4292	7.65943e-76	1.9617e-74	IPRF:ipr006314 PFD:pf04261
87225	522.993	3.15954	0.358419	8.81521	1.19461e-18	4.88188e-18	GO:0003676 GO:0004527 GO:0005622 KOG:KOG2248 IPRF:ipr006055 IPRF:ipr012337
87088	323.297	2.37374	0.433499	5.47576	4.35628e-08	9.83972e-08	KOG:KOG1187
87018	223.853	-3.27182	0.246182	-13.2903	2.63642e-40	2.46587e-39	GO:0003824 GO:0005488 GO:0008152 GO:0016491 KOG:KOG1014 IPRF:ipr002198 IPRF:ipr002347 IPRF:ipr016040 PFD:pf00106
87008	16.2703	7.25693	1.27881	5.67475	1.38895e-08	3.23959e-08
86949	367.71	2.0081	0.163166	12.3071	8.29271e-35	6.37168e-34	KOG:KOG4157
86820	94.0071	4.65728	0.412694	11.2851	1.55488e-29	9.88761e-29	GO:0009168 GO:0019239 KEGGEC:3.5.4.4 KOG:KOG1097 IPRF:ipr001365 PFD:pf00962
86818	259.907	2.19066	0.475838	4.60379	4.14877e-06	8.14596e-06	GO:0006807 GO:0016810 KEGGEC:3.5.5.1 KOG:KOG0806 IPRF:ipr003010 PFD:pf00795
86804	495.375	-4.55634	0.40743	-11.1831	4.93235e-29	3.08795e-28	GO:0005507 GO:0016491 KEGGEC:1.-.-.- TCDB:9.A.10.1.1 CAZY:AA1_2 KOG:KOG1263 IPRF:ipr001117 IPRF:ipr002355 IPRF:ipr008972 IPRF:ipr011706 IPRF:ipr011707 PFD:pf00394 PFD:pf07731 PFD:pf07732
86785	15.9674	2.2914	0.548778	4.17545	2.97395e-05	5.37915e-05	IPRF:ipr008775 PFD:pf05721
86778	18.0414	5.87611	1.14865	5.11565	3.12659e-07	6.67614e-07	TCDB:1.A.4.6.4 KOG:KOG0504 IPRF:ipr002110 PFD:pf00023
86755	1024.16	-2.0299	0.210122	-9.66056	4.43416e-22	2.11733e-21	GO:0005215 GO:0006810 GO:0016020 TCDB:2.A.1.13.4 KOG:KOG2504 IPRF:ipr007114 IPRF:ipr011701 IPRF:ipr016196 PFD:pf07690
86736	143.713	2.92193	0.295193	9.89837	4.23109e-23	2.10694e-22
86709	291.53	2.54656	0.308518	8.25417	1.52963e-16	5.60543e-16
86703	1489.1	2.55195	0.188493	13.5388	9.2337e-42	8.98908e-41
86680	23.2718	-2.35003	0.508372	-4.62265	3.7886e-06	7.46559e-06	GO:0003824 GO:0008152 KEGGEC:5.3.3.10 KOG:KOG1535 IPRF:ipr002529 IPRF:ipr011234 PFD:pf01557
86623	16.4492	2.22144	0.631794	3.51608	0.000437962	0.000711716	GO:0003824 GO:0016787 KOG:KOG4178 MERCO:S33.UNW IPRF:ipr000073 IPRF:ipr000639 IPRF:ipr003089 PFD:pf00561
86599	116.889	-6.57523	0.499335	-13.168	1.34152e-39	1.22275e-38	GO:0003824 GO:0005488 GO:0008152 GO:0016491 KEGGEC:1.-.-.- KOG:KOG1205 IPRF:ipr002198 IPRF:ipr002347 IPRF:ipr016040 PFD:pf00106
86587	12.6476	3.78006	0.762451	4.95778	7.13039e-07	1.48469e-06	GO:0003824 GO:0005488 GO:0008152 GO:0044237 GO:0050662 KEGGEC:1.1.1.195 KOG:KOG1502 IPRF:ipr001509 IPRF:ipr016040 PFD:pf01370
86496	65.6326	4.87598	0.48222	10.1115	4.91143e-24	2.52692e-23	GO:0001584 GO:0003824 GO:0005488 GO:0007186 GO:0008152 GO:0016020 GO:0016491 KEGGEC:1.1.-.- KOG:KOG1201 IPRF:ipr000276 IPRF:ipr002198 IPRF:ipr016040 PFD:pf00106
86486	86.3369	2.22271	0.254312	8.74009	2.32929e-18	9.37463e-18
86485	122.975	-2.05214	0.264526	-7.75781	8.641e-15	2.90544e-14	GO:0006807 GO:0016810 KOG:KOG0806 IPRF:ipr001110 IPRF:ipr003010 PFD:pf00795
86466	50.7082	3.51719	0.434825	8.08874	6.02827e-16	2.14813e-15	GO:0004497 GO:0005506 GO:0006118 GO:0020037 KEGGEC:1.14.14.1 KOG:KOG0158 IPRF:ipr001128 IPRF:ipr002401 PFD:pf00067
86431	53.9125	3.32302	0.374937	8.86288	7.79744e-19	3.21476e-18	GO:0000166 GO:0005524 GO:0017111 KOG:KOG1807 IPRF:ipr000641 IPRF:ipr003593 IPRF:ipr003959 PFD:pf00004
86425	322.094	-2.43497	0.318088	-7.65501	1.93302e-14	6.36828e-14	GO:0003824 GO:0004616 GO:0005488 GO:0006098 GO:0006573 GO:0008152 GO:0008442 GO:0016491 KEGGEC:1.1.1.31 KOG:KOG0409 IPRF:ipr002204 IPRF:ipr006115 IPRF:ipr008927 IPRF:ipr016040 PFD:pf03446
86339	778.035	3.02027	0.293791	10.2803	8.64241e-25	4.60714e-24	GO:0006508 GO:0008237 GO:0008270 MERCO:M06.UPW IPRF:ipr006025 IPRF:ipr017683
86290	20.2435	7.26897	1.30834	5.55586	2.76245e-08	6.30554e-08	GO:0004553 GO:0005576 GO:0005975 GO:0030248 KEGGEC:3.2.1.14 CAZY:CBM1 CAZY:GH18 KOG:KOG4701 IPRF:ipr000254 IPRF:ipr001223 IPRF:ipr001579 IPRF:ipr017853 PFD:pf00704 PFD:pf00734
86288	501.762	-2.741	0.50261	-5.45354	4.9378e-08	1.11127e-07
86271	3378.71	7.43072	0.218746	33.9696	6.25855e-253	1.8183e-250	GO:0006810 GO:0006865 GO:0015171 GO:0016020 TCDB:2.A.3.10.17 TCDB:2.A.3.10.3 KOG:KOG1286 IPRF:ipr002293 IPRF:ipr004840 IPRF:ipr004841 PFD:pf00324
86256	1531.78	3.09862	0.159181	19.466	2.13346e-84	6.95958e-83
86253	63.1276	3.78799	0.501333	7.55583	4.16188e-14	1.34444e-13
86237	63.3482	5.01053	0.496989	10.0818	6.6521e-24	3.40554e-23	GO:0003676 IPRF:ipr012337
86189	62.4687	3.50686	0.440358	7.96364	1.67047e-15	5.80356e-15
86131	33.5392	-2.01714	0.397872	-5.06983	3.98172e-07	8.44776e-07
86104	249.919	-3.6292	0.390625	-9.29074	1.53222e-20	6.79305e-20	KEGGEC:2.5.1.18 IPRF:ipr001129 PFD:pf01124
86058	1162.74	2.04132	0.132113	15.4513	7.39464e-54	1.03536e-52	GO:0004930 GO:0016020 KOG:KOG4193 IPRF:ipr000832
85995	8.44169	2.43187	0.973759	2.49741	0.0125105	0.0174379	IPRF:ipr009799
85923	493.73	5.07632	0.785383	6.46349	1.02315e-10	2.73733e-10	GO:0004497 GO:0005506 GO:0006118 GO:0020037 KEGGEC:1.14.13.70 KOG:KOG0684 IPRF:ipr001128 IPRF:ipr002401 PFD:pf00067
85898	40.2471	6.67353	1.05168	6.34561	2.21544e-10	5.77431e-10
85798	951.773	2.42229	0.20647	11.7319	8.74422e-32	6.07586e-31	GO:0003677 GO:0003824 GO:0003887 GO:0005622 GO:0006260 GO:0006281 KEGGEC:2.7.7.7 KOG:KOG2534 IPRF:ipr001357 IPRF:ipr002008 IPRF:ipr002054 IPRF:ipr010996
85774	125.239	-3.73362	0.399433	-9.34729	8.99243e-21	4.03682e-20	IPRF:ipr003480 PFD:pf02458
85720	2142.88	-2.63417	0.270608	-9.73426	2.15374e-22	1.0418e-21	GO:0003777 GO:0005524 GO:0005875 GO:0007018 KOG:KOG0239 IPRF:ipr001752 IPRF:ipr009053 PFD:pf00225
85661	31.6498	3.03819	0.483296	6.2864	3.24911e-10	8.37456e-10	GO:0016020 GO:0019835 GO:0050829 IPRF:ipr000293
85546	16.133	5.32101	0.929757	5.72301	1.04654e-08	2.45824e-08
85526	130.587	5.58838	0.423686	13.1899	1.0032e-39	9.2071e-39	GO:0003824 GO:0005488 GO:0008152 GO:0016491 KEGGEC:1.1.-.- KOG:KOG1611 IPRF:ipr002198 IPRF:ipr002347 IPRF:ipr016040 PFD:pf00106
85523	348.372	-2.39555	0.187178	-12.7982	1.67695e-37	1.41733e-36
85492	132.559	2.2155	0.209082	10.5963	3.1e-26	1.75629e-25	GO:0003824 GO:0016491 GO:0050660 KOG:KOG1231 IPRF:ipr006094 IPRF:ipr012951 IPRF:ipr016166 PFD:pf01565 PFD:pf08031
85484	207.441	5.55913	0.421117	13.2009	8.66469e-40	7.9758e-39
85470	835.912	-2.719	0.467595	-5.81487	6.06824e-09	1.44177e-08	GO:0016491 GO:0046914 IPRF:ipr009078
85417	15.5471	2.70087	0.581992	4.64073	3.47178e-06	6.85872e-06	GO:0004852 GO:0033014 CAZY:GH64 IPRF:ipr003754
85352	748.802	3.97728	0.188423	21.1083	6.67692e-99	3.0579e-97	MERCO:M81.UPW IPRF:ipr009197 IPRF:ipr010799 IPRF:ipr015995 PFD:pf07171 PFD:pf07364
85331	77.5591	7.77171	0.918383	8.46238	2.61976e-17	9.94117e-17	GO:0005622 GO:0008270 IPRF:ipr015880
85304	640.855	2.14482	0.229405	9.34951	8.80535e-21	3.95666e-20	KOG:KOG1187
85303	663.823	-5.16636	0.292527	-17.6612	8.35108e-70	1.84418e-68	GO:0004060 GO:0008152 GO:0016407 KEGGEC:2.3.1.5 IPRF:ipr001447 IPRF:ipr004081 PFD:pf00797
85255	576.895	3.14432	0.230789	13.6242	2.87404e-42	2.86388e-41	GO:0005506 GO:0016491 KEGGEC:1.2.3.4 KOG:KOG0143 IPRF:ipr002283 IPRF:ipr005123 PFD:pf03171
85254	1136.99	2.93164	0.139904	20.9547	1.70173e-97	7.49812e-96	GO:0005215 GO:0005351 GO:0006810 GO:0008643 GO:0016020 TCDB:2.A.1.1.7 KEGGEC:5.3.1.4 KOG:KOG0254 IPRF:ipr003663 IPRF:ipr005828 IPRF:ipr005829 IPRF:ipr007114 IPRF:ipr016196 PFD:pf00083
85251	337.954	6.68386	0.378756	17.6469	1.07581e-69	2.35891e-68	GO:0005215 GO:0006810 GO:0016020 TCDB:2.A.1.1.9 KEGGEC:5.3.1.4 KOG:KOG0254 IPRF:ipr005828 IPRF:ipr007114 IPRF:ipr016196 PFD:pf00083
85247	7302.7	3.48604	0.228889	15.2303	2.22638e-52	2.98251e-51
85238	39.9513	6.40044	1.08781	5.88379	4.00971e-09	9.66259e-09
85234	86.9004	2.1979	0.384233	5.72024	1.06374e-08	2.49799e-08	KOG:KOG3515
85231	158.608	6.79395	0.504328	13.4713	2.30782e-41	2.2257e-40	GO:0006807 GO:0016810 KEGGEC:3.5.5.1 KOG:KOG0805 IPRF:ipr003010 PFD:pf00795
85229	748	4.24291	0.257075	16.5046	3.40013e-61	5.85388e-60	GO:0004497 GO:0005506 GO:0006118 GO:0020037 KEGGEC:5.3.99.5 KOG:KOG0158 IPRF:ipr001128 IPRF:ipr002401 PFD:pf00067
85223	7.951	-2.80713	0.773856	-3.62746	0.000286222	0.000475265	IPRF:ipr011051
85222	132.453	8.85959	1.09531	8.08863	6.03404e-16	2.14937e-15	GO:0006520 GO:0016831 GO:0019752 GO:0030170 KEGGEC:4.1.1.25 KOG:KOG0628 IPRF:ipr002129 IPRF:ipr010977 IPRF:ipr015424 PFD:pf00282
85214	77.5469	4.71687	0.546258	8.63487	5.87928e-18	2.31413e-17	GO:0004497 GO:0005506 GO:0006118 GO:0020037 KEGGEC:1.14.-.- KOG:KOG0158 IPRF:ipr001128 IPRF:ipr002401 PFD:pf00067
85187	105.749	2.15061	0.237518	9.05455	1.37136e-19	5.86725e-19
85181	129.922	3.05182	0.469802	6.49597	8.25006e-11	2.22192e-10	IPRF:ipr010730 PFD:pf06985
85180	74.23	2.29023	0.299698	7.6418	2.14213e-14	7.04969e-14	IPRF:ipr000742 IPRF:ipr013032 IPRF:ipr013111 PFD:pf07974
85167	1172.17	4.50305	0.411974	10.9304	8.24649e-28	4.97519e-27
85153	1839.22	2.13696	0.172406	12.3949	2.78365e-35	2.16385e-34
85061	34.371	3.26744	0.477498	6.84283	7.7642e-12	2.21151e-11	KOG:KOG1213 IPRF:ipr006910 PFD:pf04825
85054	48.9731	-2.97406	0.599816	-4.95829	7.1115e-07	1.48108e-06	GO:0003824 GO:0005488 GO:0008152 GO:0016491 KEGGEC:1.1.1.101 KOG:KOG1209 IPRF:ipr000408 IPRF:ipr002198 IPRF:ipr002347 IPRF:ipr016040 PFD:pf00106
85044	407.178	-3.52823	0.32781	-10.763	5.14502e-27	2.98958e-26	KOG:KOG1838 MERCO:S33.UPW IPRF:ipr000073 IPRF:ipr012020 PFD:pf00561
84959	176.922	-2.61596	0.21894	-11.9483	6.62778e-33	4.78033e-32	GO:0008080 GO:0008152 IPRF:ipr000182 IPRF:ipr016181 PFD:pf00583
84917	3849.67	-4.58456	0.144392	-31.7509	3.08671e-221	6.99931e-219	GO:0020037 KEGGEC:1.13.11.52 IPRF:ipr000898 PFD:pf01231
84724	180.006	2.70485	0.196659	13.754	4.82085e-43	4.93064e-42
84718	383.655	2.1902	0.184226	11.8887	1.35497e-32	9.61435e-32	KOG:KOG1187
84653	109.554	-6.18396	0.494684	-12.5008	7.38848e-36	5.89114e-35	IPRF:ipr011008 IPRF:ipr013097 PFD:pf07876
84648	677.805	-2.4378	0.170741	-14.2777	3.01252e-46	3.40309e-45	GO:0004725 GO:0016311 GO:0016791 IPRF:ipr000387 IPRF:ipr016130
84514	11630	-3.54503	0.34778	-10.1933	2.12374e-24	1.10675e-23	GO:0008171 KOG:KOG3178 IPRF:ipr001077 PFD:pf00891
84469	4121.8	3.7951	0.120542	31.4836	1.45598e-217	3.14797e-215
84403	2117.93	4.94287	0.189372	26.1014	3.51423e-150	3.26718e-148
84399	1324.54	3.24596	0.133479	24.3181	1.26275e-130	9.10061e-129	GO:0005215 GO:0006810 GO:0016020 TCDB:2.A.1.14.4 KOG:KOG2533 IPRF:ipr007114 IPRF:ipr011701 IPRF:ipr016196 PFD:pf07690
84358	1059.35	-2.2284	0.358186	-6.22134	4.92938e-10	1.25557e-09
84315	41.2196	2.0432	0.348989	5.85464	4.78035e-09	1.14544e-08
84246	44.0272	4.84712	0.597263	8.11556	4.83566e-16	1.73312e-15	GO:0004553 GO:0004557 GO:0005975 KEGGEC:3.2.1.22 CAZY:GH27 KOG:KOG2366 IPRF:ipr000111 IPRF:ipr002241 IPRF:ipr006215 IPRF:ipr017853 PFD:pf02065
84228	14.0269	2.92809	0.620371	4.71989	2.35968e-06	4.70771e-06	IPRF:ipr011051 IPRF:ipr013096 IPRF:ipr014500 PFD:pf07883
84159	46.4356	4.38312	0.508867	8.61349	7.08716e-18	2.77662e-17	KEGGEC:3.2.1.18 KOG:KOG2806
84145	530.591	5.43949	0.236917	22.9595	1.18373e-116	7.00967e-115
84140	22.8601	-2.24979	0.420545	-5.34969	8.81038e-08	1.94653e-07
84089	151.128	2.47576	0.224651	11.0205	3.04469e-28	1.86227e-27	GO:0005215 GO:0005351 GO:0006810 GO:0008643 GO:0016020 TCDB:2.A.1.1.10 KEGGEC:5.3.1.4 KOG:KOG0254 IPRF:ipr003663 IPRF:ipr005828 IPRF:ipr005829 IPRF:ipr007114 IPRF:ipr016196 PFD:pf00083
84083	209.576	3.40109	0.254311	13.3737	8.61026e-41	8.18503e-40	GO:0003824 GO:0005488 GO:0008152 GO:0016491 KEGGEC:1.1.1.100 KOG:KOG0725 IPRF:ipr002198 IPRF:ipr002347 IPRF:ipr016040 PFD:pf00106
84033	3004.07	-6.60874	0.211078	-31.3095	3.46433e-215	7.1573e-213
83936	358.184	-3.29223	0.177924	-18.5035	1.93413e-76	5.06524e-75	GO:0003824 GO:0005488 GO:0008152 GO:0016616 GO:0048037 KOG:KOG0069 IPRF:ipr006140 IPRF:ipr016040 PFD:pf02826
83911	449.857	-3.81333	0.196628	-19.3936	8.73637e-84	2.80076e-82	GO:0000105 GO:0003824 GO:0004401 KEGGEC:3.1.3.15 IPRF:ipr004013 IPRF:ipr010140 IPRF:ipr016195 PFD:pf02811
83824	216.684	2.13188	0.185672	11.4819	1.62589e-30	1.0797e-29	KOG:KOG2821
83816	4451.67	-3.50693	0.713764	-4.91329	8.9559e-07	1.85252e-06	IPRF:ipr012808
83782	88.6481	-2.49506	0.277111	-9.00382	2.18003e-19	9.22519e-19	GO:0005215 GO:0005351 GO:0006810 GO:0008643 GO:0016020 TCDB:2.A.1.1.11 KEGGEC:5.3.1.4 KOG:KOG0254 IPRF:ipr003663 IPRF:ipr005828 IPRF:ipr007114 IPRF:ipr016196 PFD:pf00083
83693	6795.9	-2.44733	0.136928	-17.8732	1.90816e-71	4.35875e-70	GO:0006118 GO:0006120 GO:0008137 GO:0010181 GO:0016651 GO:0051287 GO:0051539 TCDB:3.D.1.6.2 KOG:KOG2658 IPRF:ipr001949 IPRF:ipr011537 IPRF:ipr011538 PFD:pf01512
83590	57.091	2.58907	0.337379	7.67407	1.66627e-14	5.5208e-14	GO:0000166 GO:0005515 KOG:KOG0952 IPRF:ipr010995
83532	47.4134	2.40417	0.480977	4.99851	5.77748e-07	1.21276e-06
83454	1238.99	-2.66806	0.186308	-14.3206	1.62609e-46	1.85267e-45	GO:0003700 GO:0005634 GO:0006355 GO:0043565 GO:0046983 IPRF:ipr004827
83445	1843.82	2.84726	0.23546	12.0923	1.15963e-33	8.57003e-33	GO:0004571 GO:0005509 GO:0016020 KEGGEC:3.2.1.113 CAZY:GH47 KOG:KOG2431 IPRF:ipr001382 PFD:pf01532
83372	1864.3	6.55424	0.19676	33.3108	2.694e-243	7.15602e-241	GO:0003824 GO:0005524 GO:0006810 GO:0006812 GO:0008152 GO:0015662 GO:0016020 GO:0042626 KEGGEC:3.6.3.8 TCDB:3.A.3.9.5 KOG:KOG0202 IPRF:ipr001757 IPRF:ipr004014 IPRF:ipr005834 IPRF:ipr006068 IPRF:ipr006414 IPRF:ipr008250 PFD:pf00122 PFD:pf00689 PFD:pf00690 PFD:pf00702
83299	40.7051	4.23716	0.706265	5.99938	1.98068e-09	4.85867e-09
83254	287.423	2.13884	0.198338	10.7838	4.10522e-27	2.39287e-26	KOG:KOG1216
83227	45800	-2.06761	0.278038	-7.43641	1.03462e-13	3.26174e-13
83191	610.713	-2.95191	0.157518	-18.7402	2.32775e-78	6.4217e-77	GO:0003824 KOG:KOG1552 MERCO:S09.061 IPRF:ipr000073 IPRF:ipr008262 PFD:pf00561
83004	356.259	3.66074	0.289934	12.6261	1.51537e-36	1.23908e-35
82998	1073.51	2.2071	0.152108	14.5101	1.0464e-47	1.22988e-46	TCDB:2.A.89.1.2 KOG:KOG4473 IPRF:ipr008217 PFD:pf01988
82984	1901.47	4.12075	0.390018	10.5655	4.30491e-26	2.42268e-25	IPRF:ipr009009
82946	156.502	5.18297	0.363365	14.2638	3.6783e-46	4.14511e-45	GO:0004497 GO:0005506 GO:0006118 GO:0020037 KOG:KOG0157 IPRF:ipr001128
82898	29.247	-2.10311	0.375851	-5.59561	2.1985e-08	5.04928e-08	GO:0004871 GO:0007165 KOG:KOG0161 IPRF:ipr008207
82880	3335.31	3.61607	0.189054	19.1272	1.4992e-81	4.46732e-80	KOG:KOG1187
82840	99.4523	2.67082	0.257647	10.3662	3.53232e-25	1.9093e-24	GO:0000166 GO:0004812 GO:0005524 GO:0005737 GO:0006412 GO:0006418 KOG:KOG4157 IPRF:ipr001412 IPRF:ipr002889 IPRF:ipr013994 PFD:pf01822
82822	73.8283	2.71669	0.320343	8.48059	2.24063e-17	8.54437e-17
82626	630.214	5.90794	0.241906	24.4225	9.87455e-132	7.22863e-130	IPRF:ipr001910 PFD:pf01156
82488	420.432	-6.08794	0.443627	-13.7231	7.38429e-43	7.51113e-42	IPRF:ipr008972
82459	49.7354	3.18425	0.366881	8.67923	3.98467e-18	1.58314e-17
82405	31.9317	-3.01	0.592977	-5.07608	3.85302e-07	8.18216e-07
82371	763.835	2.33738	0.137967	16.9416	2.22057e-64	4.25662e-63
82281	53.3672	2.55385	0.4683	5.45344	4.9405e-08	1.11161e-07	TCDB:2.A.1.58.1 KOG:KOG3098 IPRF:ipr011701 IPRF:ipr016196 PFD:pf07690
82275	308.131	2.16184	0.146374	14.7693	2.31232e-49	2.85494e-48
82254	714.13	3.26323	0.1846	17.6774	6.26684e-70	1.39385e-68
82217	378.719	4.09929	0.726643	5.64141	1.68664e-08	3.90358e-08	GO:0003824 GO:0051536 KOG:KOG2876 IPRF:ipr006638 IPRF:ipr007197 PFD:pf04055
82194	2536.11	2.02647	0.132173	15.332	4.67342e-53	6.39894e-52
82126	420.527	7.59885	0.44073	17.2415	1.29632e-66	2.63717e-65	GO:0004553 GO:0005975 KEGGEC:3.2.1.21 CAZY:GH3 IPRF:ipr001764 IPRF:ipr002772 IPRF:ipr017853 PFD:pf00933 PFD:pf01915
82061	13320.5	2.61213	0.311305	8.39089	4.8248e-17	1.80799e-16	CAZY:GT2
82054	307.082	-3.7045	0.28308	-13.0864	3.93708e-39	3.5297e-38	KEGGEC:2.4.1.232 CAZY:GT32 IPRF:ipr007577 PFD:pf04488
82033	1401.39	-4.48763	0.141979	-31.6077	2.89352e-219	6.40501e-217	KOG:KOG4754 IPRF:ipr013078 PFD:pf00300
81999	4061.3	-2.9532	0.181452	-16.2754	1.47648e-59	2.42524e-58	GO:0003700 GO:0005634 GO:0006355 GO:0008270 IPRF:ipr001138 PFD:pf00172
81785	2835.99	-2.10783	0.16209	-13.0041	1.16021e-38	1.01951e-37	GO:0000166 GO:0005524 GO:0005634 GO:0005737 GO:0016787 GO:0017111 GO:0030163 TCDB:3.A.16.1.1 KOG:KOG0651 IPRF:ipr003593 IPRF:ipr003959 IPRF:ipr003960 IPRF:ipr005937 PFD:pf00004
81731	134.818	-4.51124	0.281534	-16.0238	8.71392e-58	1.35701e-56	KEGGEC:3.1.1.1 MERCO:C01.034 KOG:KOG1516 IPRF:ipr002018 PFD:pf00135
81709	772.562	5.6527	0.267683	21.1171	5.53941e-99	2.5495e-97
81639	490.803	-2.77241	0.241261	-11.4913	1.45842e-30	9.69878e-30	GO:0005198 TCDB:8.A.28.1.1 KOG:KOG0504 IPRF:ipr001664 IPRF:ipr002110 PFD:pf00023
81519	112.797	3.87284	0.348678	11.1072	1.15709e-28	7.17644e-28	GO:0006508 GO:0008237 GO:0008270 KOG:KOG1216 IPRF:ipr006025
81505	76.2199	2.80068	0.315569	8.87503	6.99145e-19	2.88887e-18	KOG:KOG3544
81500	2620.46	-2.51088	0.152585	-16.4557	7.63937e-61	1.30079e-59	GO:0003824 GO:0008152 KEGGEC:4.2.1.17 KOG:KOG1684 IPRF:ipr001753 PFD:pf00378
81487	115.185	9.55112	1.25639	7.60201	2.91563e-14	9.50442e-14	IPRF:ipr013217 PFD:pf08242
81477	985.458	2.82856	0.178645	15.8335	1.82859e-56	2.74199e-55	GO:0003824 GO:0005488 GO:0006808 GO:0008152 GO:0016564 IPRF:ipr008030 IPRF:ipr016040 PFD:pf05368
81414	71.4609	4.92099	0.480644	10.2383	1.3353e-24	7.05355e-24	TCDB:8.A.28.1.1 KOG:KOG0504 IPRF:ipr002110 PFD:pf00023
81411	106.228	3.37354	0.296822	11.3655	6.208e-30	4.01083e-29
81374	4341.47	2.14373	0.183945	11.6542	2.18445e-31	1.49439e-30
81353	833.792	-3.84991	0.212746	-18.0963	3.40757e-73	8.18609e-72	GO:0003676 KOG:KOG1902 IPRF:ipr000504 IPRF:ipr007275 PFD:pf04146
81297	88.3162	-2.14876	0.417377	-5.14824	2.62938e-07	5.63907e-07
81213	438.494	3.40915	0.331965	10.2696	9.66004e-25	5.1349e-24
81195	844.186	2.97361	0.263919	11.2671	1.9072e-29	1.21032e-28	GO:0005215 GO:0005488 GO:0006810 TCDB:1.A.38.1.1 KOG:KOG2417 IPRF:ipr002345
81175	91.0984	2.42339	0.256187	9.45947	3.09501e-21	1.41467e-20
80977	29.8585	-3.65251	0.491136	-7.43686	1.03104e-13	3.25157e-13
80795	1359.39	2.425	0.156157	15.5292	2.20046e-54	3.12331e-53	KOG:KOG0161
80715	697.984	2.0891	0.223824	9.33365	1.0229e-20	4.58089e-20	GO:0003676 GO:0004519 KEGGEC:3.1.30.- KOG:KOG3721 IPRF:ipr001604 PFD:pf01223
80667	200.127	-2.55577	0.210221	-12.1576	5.23014e-34	3.90873e-33	KOG:KOG2524
80659	68.0477	3.52642	0.34996	10.0767	7.00729e-24	3.58146e-23
80650	1087.62	3.2762	0.285813	11.4627	2.02986e-30	1.34222e-29
80636	219.636	2.81785	0.297605	9.46845	2.84037e-21	1.29955e-20	GO:0004765 GO:0005524 GO:0005975 GO:0016301 KEGGEC:2.7.1.12 KOG:KOG3354 IPRF:ipr000623 IPRF:ipr006001 PFD:pf01202
80508	194.732	4.24467	0.289957	14.639	1.58482e-48	1.89872e-47
80325	284.595	6.6345	0.429661	15.4412	8.64432e-54	1.20489e-52	GO:0005737 GO:0006118 GO:0016491 GO:0045454 GO:0050660 KEGGEC:1.8.1.4 KOG:KOG1335 IPRF:ipr000815 IPRF:ipr001100 IPRF:ipr001327 IPRF:ipr004099 IPRF:ipr013027 IPRF:ipr016156 PFD:pf00070 PFD:pf02852 PFD:pf07992
80314	577.457	2.1432	0.28586	7.49738	6.51064e-14	2.07435e-13	GO:0000166 GO:0005524 GO:0006810 GO:0016020 GO:0016887 GO:0017111 GO:0042626 TCDB:3.A.1.208.12 KOG:KOG0054 IPRF:ipr003439 IPRF:ipr003593 IPRF:ipr011527 PFD:pf00005
80298	603.556	2.67531	0.233456	11.4596	2.10469e-30	1.38972e-29
80215	122.589	2.35261	0.338017	6.96004	3.40182e-12	9.85256e-12	GO:0004289 GO:0006508 IPRF:ipr000209
80179	65.1663	6.00638	0.674186	8.90909	5.14541e-19	2.1394e-18	GO:0004182 GO:0006508 GO:0008270 KEGGEC:3.4.17.15 KOG:KOG2650 MERCO:M14.014 IPRF:ipr000834 IPRF:ipr009020 PFD:pf00246
80148	922.535	4.3458	0.308412	14.0909	4.31898e-45	4.75753e-44	IPRF:ipr015141 IPRF:ipr016090 PFD:pf09056
80134	724.641	2.02825	0.223261	9.08467	1.04018e-19	4.46059e-19
80105	248.297	-3.65708	0.280889	-13.0197	9.45894e-39	8.34343e-38
80073	692.869	4.35396	0.19228	22.6438	1.6045e-113	8.93236e-112	GO:0003840 KEGGEC:2.3.2.2 KOG:KOG2410 MERCO:T03.A09 IPRF:ipr000101 PFD:pf01019
80021	10.6003	7.0542	1.30298	5.4139	6.16667e-08	1.37684e-07
80000	254.091	-2.63064	0.177515	-14.8193	1.0998e-49	1.36331e-48	GO:0003824 GO:0006118 GO:0009055 GO:0016491 GO:0030151 GO:0030170 GO:0051536 IPRF:ipr000951 IPRF:ipr001041 IPRF:ipr001433 IPRF:ipr005302 IPRF:ipr006058 IPRF:ipr008333 IPRF:ipr011037 PFD:pf00111 PFD:pf00175 PFD:pf00970 PFD:pf03473
79984	958.629	5.4443	0.19847	27.4313	1.16017e-165	1.28406e-163	GO:0005215 GO:0005351 GO:0006810 GO:0008643 GO:0016020 TCDB:2.A.1.1.9 KEGGEC:5.3.1.4 KOG:KOG0254 IPRF:ipr003663 IPRF:ipr005828 IPRF:ipr007114 IPRF:ipr016196 PFD:pf00083
79975	1762.36	2.06244	0.157914	13.0605	5.53266e-39	4.92222e-38	KOG:KOG4076 IPRF:ipr006760 PFD:pf04667
79962	45.0615	2.43051	0.336668	7.21933	5.22452e-13	1.5801e-12
79934	121.64	2.39336	0.329915	7.25447	4.03229e-13	1.22711e-12	KOG:KOG1923
79832	165.64	2.56347	0.33292	7.69995	1.36116e-14	4.53736e-14	GO:0008171 IPRF:ipr002935 PFD:pf01596
79782	106.97	-4.31036	0.592295	-7.27738	3.40353e-13	1.04053e-12	GO:0003676 GO:0005622 GO:0008270 KOG:KOG2785 IPRF:ipr007087
79718	132.163	-7.05938	0.560877	-12.5863	2.51086e-36	2.04052e-35	GO:0006950 GO:0016020 TCDB:9.A.26.1.3 IPRF:ipr007568 PFD:pf04479
79707	1759.05	2.32665	0.198555	11.7179	1.03175e-31	7.14238e-31	KOG:KOG3399 IPRF:ipr004910 PFD:pf03226
79666	469.839	4.80682	0.228384	21.0471	2.43116e-98	1.08666e-96	GO:0004867 IPRF:ipr000215
79655	131.522	-2.53145	0.289172	-8.75415	2.05653e-18	8.2984e-18	KOG:KOG0018
79627	444.658	-2.10637	0.163659	-12.8704	6.60291e-38	5.66826e-37	KEGGEC:2.7.1.36 KOG:KOG3348 IPRF:ipr002634 PFD:pf01722
79622	522.888	2.7016	0.306325	8.81937	1.15105e-18	4.70802e-18	GO:0004553 GO:0004568 GO:0005975 GO:0006032 GO:0016998 KEGGEC:3.2.1.14 CAZY:CBM50 CAZY:GH18 KOG:KOG2806 IPRF:ipr001223 IPRF:ipr001579 IPRF:ipr002482 IPRF:ipr011583 IPRF:ipr017853 PFD:pf00704 PFD:pf01476
79607	119.298	-4.97872	0.452431	-11.0044	3.64048e-28	2.21938e-27	GO:0003824 GO:0005488 GO:0008152 GO:0016491 KOG:KOG1201 IPRF:ipr002198 IPRF:ipr002347 IPRF:ipr016040 PFD:pf00106
79592	712.966	8.76764	0.495685	17.6879	5.19514e-70	1.16104e-68	GO:0005215 GO:0005351 GO:0006810 GO:0008643 GO:0016020 TCDB:2.A.1.1.10 KEGGEC:5.3.1.4 KOG:KOG0254 IPRF:ipr003663 IPRF:ipr005828 IPRF:ipr007114 IPRF:ipr016196 PFD:pf00083
79514	6310.6	7.20427	0.250213	28.7925	2.66334e-182	3.93032e-180	GO:0003676 GO:0005622 GO:0008270 KOG:KOG1721 IPRF:ipr007087 IPRF:ipr015880 PFD:pf00096
79378	549.544	2.04958	0.178239	11.4991	1.33349e-30	8.87436e-30	KOG:KOG4676
79376	148.247	3.04415	0.243956	12.4783	9.80774e-36	7.79338e-35
79175	2203.84	4.22163	0.789391	5.34795	8.89537e-08	1.96484e-07	GO:0016020 TCDB:2.A.96.2.1 IPRF:ipr000791
79169	44.8216	2.38223	0.379996	6.26909	3.63156e-10	9.34216e-10
79149	15.0412	-2.21396	0.626084	-3.53621	0.000405919	0.000662075
78936	414.619	4.86711	0.296907	16.3927	2.15665e-60	3.63891e-59	GO:0003824 GO:0005488 GO:0008152 KOG:KOG4039 IPRF:ipr016040
78933	776.835	3.69669	0.170817	21.6413	7.34178e-104	3.59245e-102	KOG:KOG0295 IPRF:ipr001680 IPRF:ipr007111 IPRF:ipr011046 PFD:pf00400 PFD:pf05729
78918	311.082	4.65868	0.62018	7.51182	5.8309e-14	1.86224e-13
78901	939.883	2.97668	0.19017	15.6527	3.1837e-55	4.60324e-54	KOG:KOG1142
78749	57.0798	-2.89015	0.510284	-5.66381	1.48051e-08	3.44537e-08	GO:0003824 IPRF:ipr008928
78671	2270.54	-2.05313	0.452801	-4.53429	5.77971e-06	1.12039e-05	GO:0008152 GO:0016846 KOG:KOG4192 IPRF:ipr006913 PFD:pf04828
78645	1800.38	-3.62091	0.126137	-28.7062	3.19625e-181	4.64305e-179	GO:0000166 GO:0005524 GO:0006810 GO:0016020 GO:0016887 GO:0017111 GO:0042626 TCDB:3.A.1.205.6 KOG:KOG0065 IPRF:ipr003439 IPRF:ipr003593 IPRF:ipr010929 IPRF:ipr013525 PFD:pf00005 PFD:pf01061 PFD:pf06422
78616	819.69	2.17036	0.191176	11.3527	7.19071e-30	4.63928e-29	GO:0006520 GO:0008152 GO:0016491 KEGGEC:1.2.1.36 KOG:KOG2450 IPRF:ipr006034 IPRF:ipr015590 IPRF:ipr016160 IPRF:ipr016161 PFD:pf00171
78608	2489.83	2.48908	0.215947	11.5264	9.7171e-31	6.4946e-30	KOG:KOG3756
78602	634.831	3.24327	0.373308	8.68791	3.69153e-18	1.47107e-17	GO:0008152 GO:0008168 KOG:KOG1269 IPRF:ipr013216 PFD:pf08241
78577	634.736	3.53015	0.209609	16.8416	1.20951e-63	2.27169e-62	GO:0005215 GO:0006810 GO:0016020 TCDB:2.A.1.9.4 KOG:KOG0252 IPRF:ipr005829 IPRF:ipr007114 IPRF:ipr011701 IPRF:ipr016196 PFD:pf07690
78380	140.128	5.74436	0.561122	10.2373	1.35007e-24	7.12752e-24	GO:0004222 GO:0006508 MERCO:M35.001 IPRF:ipr001384 PFD:pf02102
78376	245.718	3.06884	0.233024	13.1696	1.31287e-39	1.19781e-38
78321	1043.93	-4.72688	0.932866	-5.06705	4.04031e-07	8.56619e-07
78299	5066.44	-2.17618	0.190273	-11.4372	2.72652e-30	1.79141e-29	GO:0004148 GO:0005737 GO:0006118 GO:0016491 GO:0045454 GO:0050660 KEGGEC:1.8.1.4 KOG:KOG1335 IPRF:ipr000815 IPRF:ipr001100 IPRF:ipr001327 IPRF:ipr004099 IPRF:ipr006258 IPRF:ipr012999 IPRF:ipr013027 IPRF:ipr016156 PFD:pf00070 PFD:pf02852 PFD:pf07992
78102	262.191	2.63139	0.179161	14.6873	7.77553e-49	9.46192e-48
78043	1943.58	6.95266	0.295549	23.5246	2.28528e-122	1.49622e-120	GO:0004064 IPRF:ipr002640 PFD:pf01731
78017	90.1461	3.51418	0.343591	10.2278	1.48869e-24	7.84154e-24
77998	4114.01	3.1616	0.343345	9.20821	3.31595e-20	1.45006e-19	GO:0008080 GO:0008152 IPRF:ipr000182 IPRF:ipr016181 PFD:pf00583
77989	18410.7	2.2455	0.171597	13.0859	3.96428e-39	3.55066e-38	GO:0004553 GO:0005975 KEGGEC:3.2.1.- CAZY:GH1 KOG:KOG0626 IPRF:ipr001360 IPRF:ipr017853 PFD:pf00232
77970	43.55	3.76609	0.500099	7.53069	5.04717e-14	1.62111e-13
77957	321.809	-4.39117	0.349219	-12.5743	2.92448e-36	2.3725e-35	GO:0003824 GO:0008152 GO:0016874 GO:0031177 GO:0048037 KEGGEC:6.2.1.1 KOG:KOG1178 IPRF:ipr000873 IPRF:ipr001242 IPRF:ipr006162 IPRF:ipr006163 IPRF:ipr009081 IPRF:ipr010071 PFD:pf00501 PFD:pf00550 PFD:pf00668
77945	2977.12	4.33798	0.129281	33.5546	7.7153e-247	2.17361e-244	GO:0005215 GO:0006810 GO:0016020 TCDB:2.A.1.14.11 KOG:KOG2533 IPRF:ipr007114 IPRF:ipr011701 IPRF:ipr016196 PFD:pf07690
77914	6.46884	-2.59029	0.840334	-3.08245	0.00205301	0.00311927	GO:0005215 GO:0006810 GO:0016020 TCDB:2.A.1.13.4 KOG:KOG2504 IPRF:ipr007114 IPRF:ipr011701 IPRF:ipr016196 PFD:pf07690
77893	1683.85	3.43915	0.240128	14.3222	1.59108e-46	1.81501e-45	GO:0016020 TCDB:2.A.96.1.4 IPRF:ipr000791 PFD:pf01184
77862	150.481	2.8867	0.236585	12.2016	3.04946e-34	2.30495e-33
77832	785.769	-10.86	0.796886	-13.628	2.72889e-42	2.72508e-41	GO:0004497 GO:0005506 GO:0006118 GO:0020037 KOG:KOG0158 IPRF:ipr001128 IPRF:ipr002403 PFD:pf00067
77664	398.193	-8.31504	0.566629	-14.6746	9.37994e-49	1.13549e-47	GO:0003824 GO:0005524 GO:0006810 GO:0006812 GO:0008152 GO:0015662 GO:0016020 GO:0042626 TCDB:3.A.3.1.7 KOG:KOG0203 IPRF:ipr001757 IPRF:ipr004014 IPRF:ipr005834 IPRF:ipr006068 IPRF:ipr006069 IPRF:ipr008250 PFD:pf00122 PFD:pf00689 PFD:pf00690 PFD:pf00702
77636	545.009	2.15489	0.144392	14.9238	2.30652e-50	2.94153e-49	GO:0006508 GO:0008235 KOG:KOG2413 MERCO:M24.UPB IPRF:ipr000994 PFD:pf00557
77618	721.718	-2.68944	0.434713	-6.18672	6.1429e-10	1.55488e-09	GO:0005215 GO:0005351 GO:0006810 GO:0008643 GO:0016020 TCDB:2.A.1.1.33 KEGGEC:5.3.1.4 KOG:KOG0254 IPRF:ipr003663 IPRF:ipr005828 IPRF:ipr005829 IPRF:ipr007114 IPRF:ipr016196 PFD:pf00083
77600	489.93	2.67361	0.449336	5.95013	2.67932e-09	6.51914e-09	GO:0016491 KOG:KOG1576 IPRF:ipr001395 PFD:pf00248
77521	1030.28	3.90743	0.244892	15.9557	2.60025e-57	3.99578e-56	GO:0004553 GO:0005975 CAZY:CBM91 CAZY:GH43 IPRF:ipr006710 PFD:pf04616
77440	287.693	-3.75767	0.20627	-18.2172	3.76621e-74	9.28765e-73	KOG:KOG4177 IPRF:ipr002110 PFD:pf00023
77410	255.422	5.41764	0.323043	16.7707	3.99999e-63	7.37855e-62
77379	646.519	2.47774	0.145197	17.0647	2.71629e-65	5.33897e-64	GO:0003677 GO:0003918 GO:0005524 GO:0005694 GO:0006259 GO:0006265 KEGGEC:5.99.1.3 KOG:KOG2795 IPRF:ipr002815 IPRF:ipr013049 PFD:pf04406
77365	261.36	2.16905	0.178616	12.1436	6.20049e-34	4.62105e-33	KOG:KOG0502 IPRF:ipr002110 IPRF:ipr007111 PFD:pf00023
77360	87.3587	4.57726	0.404548	11.3145	1.11224e-29	7.11174e-29	GO:0006066 GO:0016614 GO:0050660 KEGGEC:1.1.99.1 CAZY:AA3_2 KOG:KOG1238 IPRF:ipr000172 IPRF:ipr007867 IPRF:ipr012132 PFD:pf00732 PFD:pf05199
77308	1978.16	-8.23141	0.361012	-22.8009	4.48782e-115	2.57551e-113	GO:0003824 GO:0005488 GO:0008152 GO:0016491 KEGGEC:1.-.-.- KOG:KOG1611 IPRF:ipr002198 IPRF:ipr002347 IPRF:ipr016040 PFD:pf00106
77229	223.283	-4.12037	0.262714	-15.6839	1.94975e-55	2.84565e-54	GO:0003677 GO:0005634 GO:0006351 GO:0008270 IPRF:ipr007219 PFD:pf04082
77225	163.854	6.77164	0.547839	12.3606	4.26719e-35	3.29776e-34
77154	69.7268	3.21916	0.335744	9.58816	8.96697e-22	4.22534e-21	KOG:KOG4031 IPRF:ipr016864
77115	4518.83	-4.28831	0.205418	-20.8761	8.83664e-97	3.80344e-95	MERCO:C56.UNW KOG:KOG2764 IPRF:ipr002818 PFD:pf01965
77110	117.203	-2.56381	0.486824	-5.2664	1.39124e-07	3.04052e-07
77103	29.924	3.79824	0.599272	6.33809	2.32637e-10	6.04817e-10
77033	3911.37	-2.86425	0.16265	-17.6099	2.06761e-69	4.51235e-68	GO:0006189 GO:0008152 GO:0008864 GO:0009058 GO:0016597 GO:0016742 KEGGEC:3.5.1.10 KOG:KOG3076 IPRF:ipr002376 IPRF:ipr002912 IPRF:ipr004810 PFD:pf00551 PFD:pf01842
77007	2129.31	-8.92436	0.827823	-10.7805	4.25526e-27	2.47567e-26	IPRF:ipr004046 IPRF:ipr010987 IPRF:ipr012336 PFD:pf00043
76979	50.4453	4.42569	0.576656	7.67475	1.65741e-14	5.4934e-14
76966	11.7074	2.17013	0.648093	3.34849	0.000812537	0.00128647
76961	234.732	5.8678	0.408642	14.3593	9.32018e-47	1.0724e-45
76906	335.235	-2.55628	0.224228	-11.4003	4.1655e-30	2.71385e-29	KOG:KOG1470 IPRF:ipr001251 IPRF:ipr008273 IPRF:ipr011074 PFD:pf00650 PFD:pf03765
76892	149.082	2.7577	0.214928	12.8308	1.10204e-37	9.37391e-37
76809	36.8186	2.12975	0.363459	5.85967	4.63783e-09	1.11215e-08
76784	230.679	-5.70022	0.584723	-9.74859	1.87046e-22	9.06186e-22	IPRF:ipr011009
76757	1959.23	3.21549	0.163965	19.6108	1.24992e-85	4.27226e-84	GO:0004767 GO:0006685 GO:0016787 KEGGEC:3.1.4.12 KOG:KOG3770 IPRF:ipr004843 IPRF:ipr011001 IPRF:ipr011160 PFD:pf00149
76745	147.856	4.93686	0.359923	13.7164	8.09396e-43	8.224e-42
76732	732.645	4.37566	0.428801	10.2044	1.89516e-24	9.89848e-24	GO:0005576 GO:0008152 GO:0016787 GO:0050525 CAZY:CE5 IPRF:ipr000675 IPRF:ipr011150 PFD:pf01083
76727	1428.66	2.00353	0.136735	14.6527	1.29403e-48	1.55434e-47	GO:0000287 GO:0003824 GO:0005524 GO:0006810 GO:0008152 GO:0015662 GO:0015914 GO:0016020 GO:0140326 KEGGEC:3.6.3.1 KOG:KOG0206 IPRF:ipr001757 IPRF:ipr005834 IPRF:ipr006539 PFD:pf00702
76721	18.9863	-3.94359	0.650629	-6.06119	1.35117e-09	3.34181e-09
76702	397.656	3.09637	0.270564	11.4441	2.5167e-30	1.65472e-29	GO:0003824 GO:0005488 GO:0008152 KEGGEC:1.1.1.255 KOG:KOG0023 IPRF:ipr011032 IPRF:ipr013149 IPRF:ipr013154 IPRF:ipr016040 PFD:pf00107 PFD:pf08240
76688	83.714	6.01842	0.586181	10.2672	9.90658e-25	5.25994e-24	GO:0004190 GO:0006508 MERCO:G01.002 IPRF:ipr000250 IPRF:ipr008985 PFD:pf01828
76601	563.146	-3.93275	0.212129	-18.5394	9.93225e-77	2.6233e-75	GO:0003677 GO:0005634 GO:0006351 GO:0008270 IPRF:ipr007219 PFD:pf04082
76562	1701.48	-4.28285	0.218489	-19.6022	1.48169e-85	5.02747e-84	GO:0003824 GO:0005215 GO:0005351 GO:0006810 GO:0008643 GO:0016020 GO:0046872 TCDB:2.A.1.1.39 KEGGEC:5.3.1.4 KOG:KOG0254 IPRF:ipr000585 IPRF:ipr003663 IPRF:ipr005828 IPRF:ipr007114 IPRF:ipr016196 PFD:pf00083
76559	369.728	3.31016	0.198705	16.6587	2.61781e-62	4.6624e-61	GO:0003824 IPRF:ipr009003
76527	237.415	-2.02025	0.233816	-8.64035	5.60416e-18	2.20864e-17	GO:0006118 GO:0016491 GO:0050660 KEGGEC:1.6.99.3 KOG:KOG2495 IPRF:ipr001100 IPRF:ipr001327 IPRF:ipr013027 PFD:pf00070 PFD:pf07992
76497	16.7066	-6.88403	1.33272	-5.16538	2.39947e-07	5.15908e-07	GO:0005215 GO:0006810 GO:0016020 TCDB:2.A.1.13.4 KOG:KOG2504 IPRF:ipr007114 IPRF:ipr011701 IPRF:ipr016196 PFD:pf07690
76433	108.408	2.65797	0.675039	3.93751	8.23331e-05	0.000143155
76397	56.7188	2.96309	0.307443	9.63786	5.53268e-22	2.63107e-21
76361	3759.42	6.41873	0.21321	30.1052	4.14545e-199	7.41159e-197	GO:0006118 GO:0016491 IPRF:ipr003819 PFD:pf02668
76335	561.178	2.94009	0.340631	8.63132	6.06487e-18	2.38516e-17	GO:0006629 GO:0008152 KOG:KOG0513 IPRF:ipr002641 IPRF:ipr016035 PFD:pf01734
76250	701.64	5.15684	0.197063	26.1685	6.06965e-151	5.69996e-149	GO:0003677 GO:0003700 GO:0005634 GO:0006351 GO:0006355 GO:0008270 IPRF:ipr001138 IPRF:ipr007219 PFD:pf00172 PFD:pf04082
76192	152.14	2.10273	0.343988	6.11281	9.78896e-10	2.44055e-09	GO:0003824 GO:0005488 GO:0008152 KEGGEC:1.6.5.5 KOG:KOG1198 IPRF:ipr011032 IPRF:ipr013149 IPRF:ipr013154 IPRF:ipr016040 PFD:pf00107 PFD:pf08240
76173	31.6603	-2.70699	0.500764	-5.40572	6.45486e-08	1.43842e-07	GO:0003700 GO:0005634 GO:0006355 GO:0008270 IPRF:ipr001138 PFD:pf00172
76172	257.154	-2.44314	0.166136	-14.7057	5.92873e-49	7.24302e-48	GO:0003824 GO:0005488 GO:0008152 KEGGEC:1.1.1.1 KOG:KOG1198 IPRF:ipr011032 IPRF:ipr013149 IPRF:ipr013154 IPRF:ipr016040 PFD:pf00107 PFD:pf08240
76079	6.45663	3.89226	1.02591	3.79395	0.000148269	0.000252141	GO:0003824 GO:0005488 GO:0008152 GO:0031177 GO:0048037 KOG:KOG1202 IPRF:ipr006162 IPRF:ipr006163 IPRF:ipr008262 IPRF:ipr009081 IPRF:ipr014030 IPRF:ipr014031 IPRF:ipr014043 IPRF:ipr016035 IPRF:ipr016036 IPRF:ipr016039 PFD:pf00109 PFD:pf00550 PFD:pf00698 PFD:pf02801
75929	32.8038	3.3963	0.505288	6.7215	1.79864e-11	5.02615e-11
75911	723.218	3.32207	0.242707	13.6876	1.2048e-42	1.21883e-41	IPRF:ipr007361 PFD:pf04248
75869	12.7867	-6.77683	1.52035	-4.45742	8.29524e-06	1.58577e-05
75852	594.22	5.68325	0.243024	23.3856	5.99494e-121	3.84379e-119	KOG:KOG3772 IPRF:ipr001763
75830	800.111	-2.36176	0.321816	-7.33884	2.15457e-13	6.68147e-13
75798	12.503	2.47418	0.692308	3.57381	0.000351818	0.000578094
75795	4824.53	5.36817	0.450115	11.9262	8.64096e-33	6.19869e-32	GO:0003824 GO:0005488 GO:0008152 GO:0016491 KEGGEC:1.1.1.- KOG:KOG1208 IPRF:ipr002198 IPRF:ipr002347 IPRF:ipr016040 PFD:pf00106
75762	1710.77	2.55342	0.151735	16.8282	1.51747e-63	2.84434e-62	GO:0003700 GO:0005634 GO:0006355 GO:0008270 KOG:KOG2992 IPRF:ipr001138
75729	48.853	-3.74645	0.407976	-9.18301	4.19203e-20	1.82459e-19	GO:0003824 GO:0005488 GO:0008152 KEGGEC:1.1.1.1 KOG:KOG1198 IPRF:ipr011032 IPRF:ipr013149 IPRF:ipr013154 IPRF:ipr016040 PFD:pf00107 PFD:pf08240
75723	7.44969	5.17487	1.3789	3.7529	0.000174803	0.000295641	GO:0004497 GO:0006118 GO:0006725 IPRF:ipr002938 PFD:pf01494
75659	55.4486	2.47477	0.455889	5.42846	5.68422e-08	1.27248e-07	TCDB:8.A.28.1.1 KOG:KOG0192 IPRF:ipr002110 PFD:pf00023
75637	20.777	4.50239	0.753085	5.97859	2.25079e-09	5.50528e-09
75584	511.029	2.01963	0.207751	9.72142	2.44341e-22	1.17885e-21	GO:0003824 GO:0005488 GO:0008152 GO:0031177 GO:0048037 KOG:KOG1202 IPRF:ipr006162 IPRF:ipr006163 IPRF:ipr009081 IPRF:ipr011032 IPRF:ipr013149 IPRF:ipr013154 IPRF:ipr013968 IPRF:ipr014030 IPRF:ipr014031 IPRF:ipr014043 IPRF:ipr016035 IPRF:ipr016036 IPRF:ipr016039 IPRF:ipr016040 PFD:pf00107 PFD:pf00109 PFD:pf00698 PFD:pf02801 PFD:pf08240 PFD:pf08659
75545	143.264	4.36102	0.372807	11.6978	1.30835e-31	9.03692e-31	KOG:KOG2551
75541	8336.21	-2.85635	0.831819	-3.43386	0.000595044	0.000954638
[truncated: 756 more rows]

## Sheet: High melanin necromass vs low m
proteinID	baseMean	log2FoldChange	lfcSE	stat	pvalue	padj	Annotations
26383	635.909	-3.08575	0.307732	-10.0274	1.1553e-23	7.67204e-21	KOG:KOG4157
[truncated: 90 more rows]
